# Supplementary material for: Differential Gene Expression Analysis of Bovine Macrophages after Exposure to the Penicillium Mycotoxins Citrinin and/or Ochratoxin A
Source: Toxins (Basel). 2017 Nov 13;9(11):366. doi: 10.3390/toxins9110366 (PMC5705981; doi:10.3390/toxins9110366)
Supplement: Supplementary file 1 [file toxins-09-00366-s001.zip]

Archive with 5 entries (4 files):
- toxins-234919-supplementary/
- toxins-234919-supplementary/Brennan et al Toxins Supplemental File 1 Table S1.xlsx
- toxins-234919-supplementary/Brennan et al Toxins Supplemental File 2 Table S2.xlsx
- toxins-234919-supplementary/Toxins Abbreviations.pdf
- toxins-234919-supplementary/toxins-234919 supplementary final.pdf
