# Supplementary material for: Differential Gene Expression Analysis of Bovine Macrophages after Exposure to the Penicillium Mycotoxins Citrinin and/or Ochratoxin A
Source: Toxins (Basel). 2017 Nov 13;9(11):366. doi: 10.3390/toxins9110366 (PMC5705981; doi:10.3390/toxins9110366)
Supplement: Supplementary file 1 [file toxins-09-00366-s001.zip › toxins-234919-supplementary/Brennan et al Toxins Supplemental File 1 Table S1.xlsx]

## Sheet: CIT
Supplemental File 1	Differentially expressed genes between bovine macrophage (BoMac) cells after 6 hours of exposure to citrinin (CIT), ochratoxin A (OTA), or citrinin + ochratoxin A (CIT+OTA)
Spreadsheet 1. Differentially expressed genes in BoMac cells exposed to CIT
Transcript Cluster ID	Gene Symbol	Entrez Gene Name	Exp Fold Change	Exp p-value
12856071	2210010C04Rik	RIKEN cDNA 2210010C04 gene	-1.180	0.049
12860334	4930407I10Rik	RIKEN cDNA 4930407I10 gene	1.140	0.032
12745778	AACS	acetoacetyl-CoA synthetase	-1.140	0.034
12773121	AANAT	aralkylamine N-acetyltransferase	1.320	0.014
12750986	AARS	alanyl-tRNA synthetase	1.150	0.030
12811892	ABAT	4-aminobutyrate aminotransferase	-1.130	0.007
12687596	ABHD12B	abhydrolase domain containing 12B	1.240	0.037
12808543	ABHD3	abhydrolase domain containing 3	1.290	0.033
12694383	ABHD4	abhydrolase domain containing 4	1.340	0.003
12796474	ABHD5	abhydrolase domain containing 5	1.180	0.026
12705807	ABO	ABO blood group (transferase A, alpha 1-3-N-acetylgalactosaminyltransferase; transferase B, alpha 1-3-galactosyltransferase)	1.030	0.050
12742553	ACAD10	acyl-CoA dehydrogenase family member 10	1.330	0.023
12843399	ACADM	acyl-CoA dehydrogenase, C-4 to C-12 straight chain	1.240	0.004
12718810	ACBD7	acyl-CoA binding domain containing 7	-1.270	0.035
12735623	ACOT7	acyl-CoA thioesterase 7	-1.150	0.036
12887330	ACTL9	actin like 9	1.260	0.006
12780223	ACVR2A	activin A receptor type 2A	1.140	0.004
12884815	ADAM19	ADAM metallopeptidase domain 19	-1.190	0.044
12680034	ADAMTS1	ADAM metallopeptidase with thrombospondin type 1 motif 1	1.200	0.025
12757267	ADCK4	aarF domain containing kinase 4	1.100	0.036
12897969	ADGRB3	adhesion G protein-coupled receptor B3	1.120	0.049
12885603	Adgre4	adhesion G protein-coupled receptor E4	-1.240	0.042
12882422	ADGRL1	adhesion G protein-coupled receptor L1	-1.130	0.021
12753988	ADM5	adrenomedullin 5 (putative)	-1.080	0.031
12748166	ADORA2A	adenosine A2a receptor	-1.120	0.049
12809751	AFG3L2	AFG3 like matrix AAA peptidase subunit 2	-1.090	0.041
12683322	AGTR1	angiotensin II receptor type 1	1.780	0.050
12691128	AHSA1	AHA1, activator of heat shock 90kDa protein ATPase homolog 1 (yeast)	1.220	0.031
12701187	Ahsa2	AHA1, activator of heat shock protein ATPase 2	1.200	0.033
12763131	AKAP10	A-kinase anchoring protein 10	1.110	0.025
12721208	AKR1C3	aldo-keto reductase family 1, member C3	1.070	0.037
12721279	AKR1C3	aldo-keto reductase family 1, member C3	-1.310	0.030
12791587	AKT1	v-akt murine thymoma viral oncogene homolog 1	-1.150	0.032
12799840	ALAS1	5'-aminolevulinate synthase 1	1.160	0.035
12830405	ALDH3B1	aldehyde dehydrogenase 3 family member B1	1.260	0.043
12896057	ALDOB	aldolase, fructose-bisphosphate B	-1.210	0.046
12709240	ALG5	ALG5, dolichyl-phosphate beta-glucosyltransferase	1.120	0.025
12733804	ALKBH8	alkB homolog 8, tRNA methyltransferase	1.170	0.045
12894363	ALLC	allantoicase	-1.130	0.027
12783275	ALS2	ALS2, alsin Rho guanine nucleotide exchange factor	1.080	0.001
12794199	AMIGO3	adhesion molecule with Ig-like domain 3	-1.380	0.007
12778577	AMMECR1L	AMMECR1 like	1.100	0.042
12860338	AMN1	antagonist of mitotic exit network 1 homolog	1.130	0.019
12818677	AMZ1	archaelysin family metallopeptidase 1	-1.110	0.025
12682332	ANAPC13	anaphase promoting complex subunit 13	1.160	0.034
12824843	ANGPT2	angiopoietin 2	1.230	0.011
12821704	ANKRD22	ankyrin repeat domain 22	1.280	0.018
12685337	ANKRD28	ankyrin repeat domain 28	1.080	0.004
12763675	ANKRD40	ankyrin repeat domain 40	1.190	0.005
12860119	ANKRD52	ankyrin repeat domain 52	-1.250	0.026
12817513	ANKS3	ankyrin repeat and sterile alpha motif domain containing 3	1.060	0.010
12859907	ANO4	anoctamin 4	1.290	0.016
12883402	ANXA6	annexin A6	-1.160	0.048
12774842	AOX1	aldehyde oxidase 1	-1.150	0.041
12684848	AP2M1	adaptor related protein complex 2 mu 1 subunit	-1.100	0.041
12837920	AP4B1	adaptor related protein complex 4 beta 1 subunit	-1.160	0.045
12807757	APCDD1	adenomatosis polyposis coli down-regulated 1	1.190	0.048
12699389	APLF	aprataxin and PNKP like factor	1.100	0.012
12859257	APOL2	apolipoprotein L2	-1.120	0.025
12722584	ARC	activity-regulated cytoskeleton-associated protein	1.280	0.032
12872030	AREG	amphiregulin	1.720	0.025
12727918	ARFIP2	ADP ribosylation factor interacting protein 2	-1.180	0.043
12689697	ARG2	arginase 2	1.190	0.048
12712642	ARGLU1	arginine and glutamate rich 1	-1.150	0.047
12763715	ARHGAP23	Rho GTPase activating protein 23	-1.150	0.025
12836852	ARHGEF2	Rho/Rac guanine nucleotide exchange factor 2	1.150	0.022
12875937	ARHGEF38	Rho guanine nucleotide exchange factor 38	1.140	0.010
12695550	ARHGEF40	Rho guanine nucleotide exchange factor 40	-1.250	0.021
12709619	ARL11	ADP ribosylation factor like GTPase 11	-1.330	0.014
12728463	ARL14EP	ADP ribosylation factor like GTPase 14 effector protein	1.590	0.041
12852248	ARL4A	ADP ribosylation factor like GTPase 4A	1.300	0.002
12910395	ARMCX6	armadillo repeat containing, X-linked 6	-1.210	0.037
12730790	ARRB1	arrestin beta 1	-1.100	0.039
12730077	ART5	ADP-ribosyltransferase 5	-1.160	0.038
12795077	ASB14	ankyrin repeat and SOCS box containing 14	1.190	0.041
12771467	ASGR2	asialoglycoprotein receptor 2	-1.120	0.047
12854099	ASNS	asparagine synthetase (glutamine-hydrolyzing)	1.370	0.045
12698356	ASS1	argininosuccinate synthase 1	-1.050	0.043
12715587	ASXL1	additional sex combs like 1, transcriptional regulator	-1.240	0.035
12810391	ASXL3	additional sex combs like 3, transcriptional regulator	1.130	0.028
12739608	ATF3	activating transcription factor 3	1.950	0.032
12858656	ATF4	activating transcription factor 4	1.260	0.031
12875348	ATOH1	atonal bHLH transcription factor 1	-1.270	0.049
12708078	ATOH8	atonal bHLH transcription factor 8	-1.320	0.022
12844852	ATP1A2	ATPase Na+/K+ transporting subunit alpha 2	1.370	0.007
12745541	ATP6V0A2	ATPase H+ transporting V0 subunit a2	1.130	0.010
12724333	ATP6V1C1	ATPase H+ transporting V1 subunit C1	1.110	0.020
12693715	ATP6V1D	ATPase H+ transporting V1 subunit D	1.180	0.029
12889102	ATP6V1G1	ATPase H+ transporting V1 subunit G1	1.080	0.023
12711952	ATP7B	ATPase copper transporting beta	-1.220	0.013
12848186	ATP8B2	ATPase phospholipid transporting 8B2	-1.240	0.004
12778503	AUNIP	aurora kinase A and ninein interacting protein	1.280	0.014
12855006	AVL9	AVL9 cell migration associated	1.080	0.015
12861547	AVPR1A	arginine vasopressin receptor 1A	-1.170	0.031
12892724	B4GALT1	beta-1,4-galactosyltransferase 1	-1.050	0.049
12898447	BACH2	BTB domain and CNC homolog 2	1.270	0.002
12821078	BAG3	BCL2 associated athanogene 3	1.600	0.008
12805572	BAK1	BCL2 antagonist/killer 1	-1.090	0.024
12751423	BANP	BTG3 associated nuclear protein	1.490	0.025
12834120	BATF2	basic leucine zipper ATF-like transcription factor 2	-1.150	0.009
12749246	BAX	BCL2 associated X protein	1.150	0.050
12857973	BCAT1	branched chain amino acid transaminase 1	1.440	0.005
12906113	BCOR	BCL6 corepressor	-1.230	0.025
12902214	BEX3	brain expressed X-linked 3	-1.170	0.000
12718030	BFSP1	beaded filament structural protein 1	-1.130	0.004
12732071	BIRC3	baculoviral IAP repeat containing 3	1.350	0.046
12697087	BLOC1S6	biogenesis of lysosomal organelles complex 1 subunit 6	1.060	0.042
12853419	BLVRA	biliverdin reductase A	1.080	0.022
12693777	BMP4	bone morphogenetic protein 4	-1.180	0.016
12909088	BMX	BMX non-receptor tyrosine kinase	-1.310	0.002
12711421	BRCA2	breast cancer 2	1.200	0.009
12801346	BRD2	bromodomain containing 2	1.280	0.001
12747786	BRI3BP	BRI3 binding protein	-1.140	0.005
12890035	BSPRY	B-box and SPRY domain containing	-1.100	0.030
12863934	BTG1	B-cell translocation gene 1, anti-proliferative	1.260	0.021
12727049	C11orf49	chromosome 11 open reading frame 49	1.210	0.015
12729888	C11orf52	chromosome 11 open reading frame 52	-1.120	0.022
12834319	C11orf54	chromosome 11 open reading frame 54	1.090	0.035
12733686	C11orf70	chromosome 11 open reading frame 70	1.210	0.017
12726388	C11orf96	chromosome 11 open reading frame 96	1.100	0.023
12862500	C12orf45	chromosome 12 open reading frame 45	1.120	0.030
12811194	C16orf52	chromosome 16 open reading frame 52	1.240	0.048
12813565	C16orf62	chromosome 16 open reading frame 62	1.060	0.046
12760401	C17orf105	chromosome 17 open reading frame 105	1.190	0.012
12881847	C19orf24	chromosome 19 open reading frame 24	-1.110	0.024
12836387	C1orf189	chromosome 1 open reading frame 189	1.420	0.011
12840461	C1orf43	chromosome 1 open reading frame 43	1.160	0.000
12837546	C1orf52	chromosome 1 open reading frame 52	1.100	0.050
12682117	C21orf91	chromosome 21 open reading frame 91	1.270	0.050
12779531	C2orf57	chromosome 2 open reading frame 57	-1.050	0.033
12800480	C3orf20	chromosome 3 open reading frame 20	-1.270	0.024
12682289	C3orf52	chromosome 3 open reading frame 52	1.220	0.012
12876554	C5orf63	chromosome 5 open reading frame 63	1.230	0.007
12900283	C6orf118	chromosome 6 open reading frame 118	-1.160	0.005
12803643	C6orf47	chromosome 6 open reading frame 47	-1.120	0.013
12785905	C9	complement component 9	-1.230	0.023
12771919	CA10	carbonic anhydrase 10	-1.180	0.036
12798216	CACNA1D	calcium voltage-gated channel subunit alpha1 D	1.230	0.006
12761288	CACNB1	calcium voltage-gated channel auxiliary subunit beta 1	1.280	0.012
12777248	CALCRL	calcitonin receptor like receptor	1.130	0.030
12822873	CALHM2	calcium homeostasis modulator 2	-1.310	0.005
12742365	CAMKK2	calcium/calmodulin-dependent protein kinase kinase 2	1.110	0.042
12748992	CAPNS2	calpain small subunit 2	-1.220	0.008
12812624	CARD11	caspase recruitment domain family member 11	1.260	0.001
12787697	CARD6	caspase recruitment domain family member 6	-1.050	0.050
12775884	CARF	calcium responsive transcription factor	1.170	0.018
12711386	CARS2	cysteinyl-tRNA synthetase 2, mitochondrial (putative)	-1.050	0.043
12734143	CASP9	caspase 9	-1.200	0.046
12736871	CASZ1	castor zinc finger 1	-1.210	0.023
12888825	CBWD1	COBW domain containing 1	1.080	0.049
12765787	CBX4	chromobox 4	1.320	0.006
12857312	CBY1	chibby homolog 1 (Drosophila)	1.170	0.014
12694336	CCDC112	coiled-coil domain containing 112	1.170	0.004
12744488	CCDC117	coiled-coil domain containing 117	1.190	0.047
12859746	CCDC134	coiled-coil domain containing 134	1.170	0.046
12769591	CCDC137	coiled-coil domain containing 137	1.190	0.044
12882267	CCDC159	coiled-coil domain containing 159	1.180	0.023
12697387	CCDC175	coiled-coil domain containing 175	-1.070	0.039
12868591	CCDC184	coiled-coil domain containing 184	1.050	0.015
12681492	CCDC39	coiled-coil domain containing 39	2.550	0.012
12685366	Ccdc50	coiled-coil domain containing 50	1.160	0.029
12868256	CCDC53	coiled-coil domain containing 53	1.100	0.034
12727534	CCDC82	coiled-coil domain containing 82	1.390	0.005
12868453	CCER1	coiled-coil glutamate rich protein 1	-1.250	0.022
12772864	CCL3	C-C motif chemokine ligand 3	1.190	0.039
12806571	CCND3	cyclin D3	-1.210	0.043
12811770	CCNF	cyclin F	-1.240	0.014
12794515	CCR1	C-C motif chemokine receptor 1	1.460	0.025
12751607	CD22	CD22 molecule	-1.240	0.037
12865592	CD27	CD27 molecule	-1.120	0.030
12885074	CDC23	cell division cycle 23	-1.100	0.018
12795899	CDC25A	cell division cycle 25A	1.300	0.022
12830071	CDC42EP2	CDC42 effector protein 2	1.230	0.008
12803746	CDC5L	cell division cycle 5 like	-1.060	0.027
12751163	CDH13	cadherin 13	-1.220	0.020
12801900	CDKN1A	cyclin-dependent kinase inhibitor 1A	1.860	0.003
12823949	CDKN2AIP	CDKN2A interacting protein	1.270	0.015
12752008	CDT1	chromatin licensing and DNA replication factor 1	1.050	0.018
12753926	CEBPG	CCAAT/enhancer binding protein gamma	1.490	0.002
12763276	CEP131	centrosomal protein 131	-1.180	0.029
12727841	CEP164	centrosomal protein 164	-1.170	0.027
12788888	CEP170B	centrosomal protein 170B	-1.100	0.040
12853573	CEP41	centrosomal protein 41	1.160	0.001
12910294	CFAP47	cilia and flagella associated protein 47	-1.250	0.009
12909779	CFP	complement factor properdin	-1.100	0.021
12690629	CGRRF1	cell growth regulator with ring finger domain 1	1.230	0.044
12679896	CHAF1B	chromatin assembly factor 1 subunit B	1.160	0.043
12708732	CHAMP1	chromosome alignment maintaining phosphoprotein 1	1.120	0.005
12845477	CHD1L	chromodomain helicase DNA binding protein 1-like	1.370	0.035
12904333	CHM	CHM, Rab escort protein 1	1.160	0.008
12686659	CHODL	chondrolectin	1.110	0.016
12821375	CHUK	conserved helix-loop-helix ubiquitous kinase	1.090	0.013
12692031	CHURC1	churchill domain containing 1	1.170	0.013
12812592	CLDN15	claudin 15	-1.080	0.014
12862402	CLEC12B	C-type lectin domain family 12 member B	-1.130	0.049
12706036	CLHC1	clathrin heavy chain linker domain containing 1	1.350	0.005
12824241	CLN8	ceroid-lipofuscinosis, neuronal 8	-1.140	0.008
12752355	CMTM1	CKLF like MARVEL transmembrane domain containing 1	1.120	0.011
12873243	CNGA1	cyclic nucleotide gated channel alpha 1	-1.090	0.028
12732186	CNGA4	cyclic nucleotide gated channel alpha 4	-1.190	0.026
12899815	CNKSR3	CNKSR family member 3	1.230	0.008
12799334	CNTN4	contactin 4	1.300	0.021
12777627	COBLL1	cordon-bleu WH2 repeat protein like 1	1.170	0.019
12722663	COL22A1	collagen type XXII alpha 1	-1.180	0.021
12890230	COL27A1	collagen type XXVII alpha 1	-1.100	0.041
12857494	COL2A1	collagen type II alpha 1	-1.130	0.028
12835339	COPA	coatomer protein complex subunit alpha	-1.150	0.010
12678652	COPB2	coatomer protein complex subunit beta 2	-1.160	0.002
12691915	CORO2B	coronin 2B	-1.140	0.004
12738803	CPTP	ceramide-1-phosphate transfer protein	-1.130	0.045
12856171	CREB3L2	cAMP responsive element binding protein 3-like 2	-1.340	0.010
12859629	CRELD2	cysteine rich with EGF like domains 2	-1.390	0.036
12806060	CRIP3	cysteine rich protein 3	-1.200	0.023
12730165	CRTAM	cytotoxic and regulatory T-cell molecule	-1.290	0.041
12730813	CRYAB	crystallin alpha B	1.840	0.015
12877875	CSNK1G2	casein kinase 1 gamma 2	-1.130	0.007
12846849	CTH	cystathionine gamma-lyase	1.660	0.017
12882714	CTH	cystathionine gamma-lyase	1.450	0.024
12869838	CXCL8	C-X-C motif chemokine ligand 8	1.660	0.007
12774525	CXCR4	C-X-C motif chemokine receptor 4	1.530	0.002
12903671	CXorf23	chromosome X open reading frame 23	1.320	0.029
12809563	CXXC1	CXXC finger protein 1	-1.060	0.028
12750181	CYB5B	cytochrome b5 type B	-1.150	0.019
12866155	Cyb5r3	cytochrome b5 reductase 3	-1.120	0.032
12705362	CYP1B1	cytochrome P450 family 1 subfamily B member 1	1.530	0.028
12777721	CYP20A1	cytochrome P450 family 20 subfamily A member 1	1.150	0.033
12837889	CYP2J2	cytochrome P450 family 2 subfamily J member 2	1.330	0.045
12817362	CYP3A4	cytochrome P450 family 3 subfamily A member 4	-1.250	0.045
12754353	CYTH2	cytohesin 2	-1.080	0.046
12689200	DAAM1	dishevelled associated activator of morphogenesis 1	-1.140	0.041
12712565	DACH1	dachshund family transcription factor 1	1.120	0.006
12843126	DAP3	death associated protein 3	1.180	0.002
12891606	DAPK1	death associated protein kinase 1	1.060	0.006
12889977	DCAF10	DDB1 and CUL4 associated factor 10	1.060	0.020
12899189	DCBLD1	discoidin, CUB and LCCL domain containing 1	1.230	0.002
12685136	DCBLD2	discoidin, CUB and LCCL domain containing 2	1.040	0.031
12892333	DCDC2C	doublecortin domain containing 2C	1.050	0.033
12871503	DCK	deoxycytidine kinase	1.290	0.005
12821614	DCLRE1A	DNA cross-link repair 1A	1.220	0.005
12829466	DCPS	decapping enzyme, scavenger	-1.120	0.002
12763941	DCXR	dicarbonyl/L-xylulose reductase	1.110	0.023
12733095	DDI1	DNA damage inducible 1 homolog 1	1.150	0.021
12862848	DDIT3	DNA damage inducible transcript 3	1.920	0.001
12826569	DDIT4	DNA damage inducible transcript 4	1.430	0.008
12896602	DDO	D-aspartate oxidase	-1.110	0.044
12753012	DEDD2	death effector domain containing 2	1.280	0.035
12868324	DESI1	desumoylating isopeptidase 1	1.590	0.001
12726914	DGAT2	diacylglycerol O-acyltransferase 2	1.200	0.031
12764767	DGKE	diacylglycerol kinase epsilon	1.220	0.040
12727567	DGKZ	diacylglycerol kinase zeta	-1.100	0.016
12860456	DHH	desert hedgehog	1.100	0.011
12690195	DHRS1	dehydrogenase/reductase (SDR family) member 1	-1.070	0.014
12768779	DHX58	DEXH-box helicase 58	-1.160	0.018
12709849	DIAPH3	diaphanous related formin 3	1.130	0.009
12682731	DIRC2	disrupted in renal carcinoma 2	1.080	0.046
12766536	DLG4	discs large homolog 4	-1.110	0.006
12868709	DMC1	DNA meiotic recombinase 1	1.130	0.024
12855480	DMTF1	cyclin D binding myb like transcription factor 1	1.160	0.007
12910548	DNAJA1	DnaJ heat shock protein family (Hsp40) member A1	1.460	0.031
12890878	DNAJA1	DnaJ heat shock protein family (Hsp40) member A1	1.260	0.023
12790479	DNAJA4	DnaJ heat shock protein family (Hsp40) member A4	1.490	0.012
12880985	DNAJB1	DnaJ heat shock protein family (Hsp40) member B1	1.700	0.001
12891564	DNAJB5	DnaJ heat shock protein family (Hsp40) member B5	-1.270	0.024
12842868	DNAJC6	DnaJ heat shock protein family (Hsp40) member C6	1.200	0.027
12845512	DNASE2B	deoxyribonuclease II beta	1.050	0.043
12879490	DPP9	dipeptidyl peptidase 9	-1.130	0.004
12703380	DPYSL5	dihydropyrimidinase like 5	-1.130	0.007
12683999	DSCR3	DSCR3 arrestin fold containing	-1.120	0.005
12843603	DTYMK	deoxythymidylate kinase	1.080	0.045
12909729	Dusp21	dual specificity phosphatase 21	1.230	0.004
12754378	DYNLRB2	dynein light chain roadblock-type 2	-1.180	0.015
12681678	DZIP3	DAZ interacting zinc finger protein 3	1.240	0.027
12779372	E2F2	E2F transcription factor 2	1.300	0.032
12806595	E2F3	E2F transcription factor 3	1.190	0.039
12792761	EAPP	E2F associated phosphoprotein	1.190	0.019
12894057	EBF2	early B-cell factor 2	-1.190	0.040
12751379	EDC4	enhancer of mRNA decapping 4	-1.080	0.031
12798867	EDEM1	ER degradation enhancing alpha-mannosidase like protein 1	-1.280	0.028
12837933	EFCAB14	EF-hand calcium binding domain 14	-1.040	0.038
12741146	EFCAB2	EF-hand calcium binding domain 2	1.380	0.036
12763777	EFCAB3	EF-hand calcium binding domain 3	1.180	0.009
12765609	EFNB3	ephrin B3	1.080	0.039
12753213	EHD2	EH domain containing 2	-1.250	0.034
12858430	EID3	EP300 interacting inhibitor of differentiation 3	2.010	0.026
12762513	EIF1	eukaryotic translation initiation factor 1	1.110	0.045
12797118	EIF4E3	eukaryotic translation initiation factor 4E family member 3	1.290	0.015
12718157	EIF6	eukaryotic translation initiation factor 6	1.180	0.031
12885681	ELAVL3	ELAV like neuron-specific RNA binding protein 3	1.160	0.017
12718816	ELMO2	engulfment and cell motility 2	-1.120	0.015
12820742	ELOVL3	ELOVL fatty acid elongase 3	1.180	0.047
12818789	ENTPD7	ectonucleoside triphosphate diphosphohydrolase 7	-1.130	0.018
12693484	EPB42	erythrocyte membrane protein band 4.2	-1.250	0.019
12716280	EPC1	enhancer of polycomb homolog 1	1.120	0.015
12783685	EPC2	enhancer of polycomb homolog 2	1.150	0.038
12772105	EPN3	epsin 3	1.090	0.024
12840214	EPS15	epidermal growth factor receptor pathway substrate 15	1.070	0.015
12775715	ERCC3	excision repair cross-complementation group 3	-1.060	0.037
12682526	ERICH6	glutamate rich 6	-1.240	0.005
12844695	ERMAP	erythroblast membrane associated protein (Scianna blood group)	1.280	0.033
12738902	EXO1	exonuclease 1	1.180	0.039
12870461	EXOC1	exocyst complex component 1	1.130	0.015
12758897	EXOC3L2	exocyst complex component 3-like 2	-1.140	0.042
12790424	EXOC3L4	exocyst complex component 3 like 4	-1.110	0.006
12873765	EXOSC9	exosome component 9	-1.100	0.007
12771558	EZH1	enhancer of zeste 1 polycomb repressive complex 2 subunit	1.050	0.048
12853746	EZH2	enhancer of zeste 2 polycomb repressive complex 2 subunit	1.070	0.043
12725318	FABP9	fatty acid binding protein 9	-1.220	0.043
12748384	FAM109A	family with sequence similarity 109 member A	1.040	0.044
12857869	FAM118A	family with sequence similarity 118 member A	1.470	0.012
12855532	FAM126A	family with sequence similarity 126 member A	1.180	0.003
12741058	FAM129A	family with sequence similarity 129 member A	-1.130	0.040
12735070	FAM132A	family with sequence similarity 132 member A	-1.220	0.040
12828800	FAM13C	family with sequence similarity 13 member C	-1.040	0.002
12823910	FAM149A	family with sequence similarity 149 member A	-1.100	0.009
12880696	FAM151B	family with sequence similarity 151 member B	1.160	0.010
12682512	FAM162A	family with sequence similarity 162 member A	1.080	0.021
12899070	FAM162B	family with sequence similarity 162 member B	-1.170	0.049
12847961	Fam183b	family with sequence similarity 183, member B	-1.160	0.014
12800654	FAM19A1	family with sequence similarity 19 (chemokine (C-C motif)-like), member A1	-1.200	0.013
12680025	FAM207A	family with sequence similarity 207 member A	1.080	0.022
12795157	FAM208A	family with sequence similarity 208 member A	1.100	0.043
12720673	FAM217B	family with sequence similarity 217 member B	1.350	0.009
12853440	FAM221A	family with sequence similarity 221 member A	1.290	0.025
12703362	FAM228B	family with sequence similarity 228 member B	1.200	0.048
12686282	FAM43A	family with sequence similarity 43 member A	1.330	0.029
12698988	FAM49A	family with sequence similarity 49 member A	1.220	0.045
12836725	FAM63A	family with sequence similarity 63 member A	1.200	0.008
12803236	FAM65B	family with sequence similarity 65 member B	-1.150	0.041
12728295	FAM76B	family with sequence similarity 76 member B	1.160	0.018
12760288	FAM83G	family with sequence similarity 83 member G	1.200	0.005
12790238	FANCI	Fanconi anemia complementation group I	1.100	0.028
12707908	FANCL	Fanconi anemia complementation group L	1.060	0.016
12901144	FBXO30	F-box protein 30	1.170	0.027
12682261	FBXO40	F-box protein 40	-1.140	0.050
12894902	FBXO8	F-box protein 8	1.130	0.048
12895540	FBXW2	F-box and WD repeat domain containing 2	1.060	0.039
12840055	FCRL4	Fc receptor like 4	-1.220	0.025
12726690	FDX1	ferredoxin 1	1.210	0.046
12885540	FEM1A	fem-1 homolog A	1.160	0.007
12867839	FGD6	FYVE, RhoGEF and PH domain containing 6	1.190	0.016
12754619	FGF21	fibroblast growth factor 21	1.630	0.007
12835098	FGF3	fibroblast growth factor 3	-1.220	0.014
12776704	FGR	FGR proto-oncogene, Src family tyrosine kinase	-1.210	0.031
12869482	Fip1l1	FIP1 like 1 (S. cerevisiae)	1.190	0.017
12831228	FLI1	Fli-1 proto-oncogene, ETS transcription factor	-1.190	0.034
12737017	FMO4	flavin containing monooxygenase 4	1.220	0.004
12753541	FOSB	FBJ murine osteosarcoma viral oncogene homolog B	1.290	0.043
12834336	FOSL1	FOS like antigen 1	2.040	0.048
12718280	FOXA2	forkhead box A2	-1.250	0.035
12891910	FOXE1	forkhead box E1	-1.200	0.040
12830237	FOXRED1	FAD-dependent oxidoreductase domain containing 1	1.140	0.020
12838662	FRRS1	ferric chelate reductase 1	1.320	0.041
12749595	FTL	ferritin, light polypeptide	1.240	0.005
12807182	FTL	ferritin, light polypeptide	1.230	0.010
12794130	FYCO1	FYVE and coiled-coil domain containing 1	-1.130	0.039
12875394	G3bp2	G3BP stress granule assembly factor 2	-1.140	0.034
12801934	GABBR1	gamma-aminobutyric acid type B receptor subunit 1	-1.270	0.048
12904642	GABRQ	gamma-aminobutyric acid type A receptor theta subunit	1.170	0.006
12843331	GADD45A	growth arrest and DNA damage inducible alpha	2.050	0.011
12892887	GADD45G	growth arrest and DNA damage inducible gamma	2.270	0.007
12718361	GATA3	GATA binding protein 3	1.240	0.049
12780807	GCA	grancalcin	1.050	0.007
12693630	GCH1	GTP cyclohydrolase 1	1.220	0.025
12801746	GCLC	glutamate-cysteine ligase catalytic subunit	1.770	0.001
12839201	GCLM	glutamate-cysteine ligase modifier subunit	1.680	0.003
12888051	GDF15	growth differentiation factor 15	1.830	0.007
12908277	GDPD2	glycerophosphodiester phosphodiesterase domain containing 2	-1.110	0.022
12789671	GEMIN2	gem nuclear organelle associated protein 2	1.280	0.043
12708565	GEN1	GEN1, Holliday junction 5' flap endonuclease	1.200	0.039
12703883	GFPT1	glutamine--fructose-6-phosphate transaminase 1	-1.210	0.012
12725482	GGH	gamma-glutamyl hydrolase	1.080	0.024
12825959	GHITM	growth hormone inducible transmembrane protein	1.240	0.029
12853899	GIMAP1-GIMAP5	GIMAP1-GIMAP5 readthrough	1.140	0.007
12687982	GLCE	glucuronic acid epimerase	-1.120	0.039
12890715	GLIS3	GLIS family zinc finger 3	1.390	0.048
12762897	GLP2R	glucagon like peptide 2 receptor	1.190	0.015
12883180	GLRA1	glycine receptor alpha 1	-1.180	0.014
12818054	GLYR1	glyoxylate reductase 1 homolog	-1.160	0.013
12678223	GMNC	geminin coiled-coil domain containing	-1.220	0.019
12795499	GMPPB	GDP-mannose pyrophosphorylase B	-1.820	0.031
12892733	GNA14	G protein subunit alpha 14	-1.130	0.035
12797948	GNAI2	G protein subunit alpha i2	-1.140	0.027
12894797	GNAQ	G protein subunit alpha q	1.060	0.024
12865729	GNB3	G protein subunit beta 3	-1.210	0.010
12812085	GNPTG	N-acetylglucosamine-1-phosphate transferase gamma subunit	-1.070	0.008
12743540	GOLGA3	golgin A3	-1.080	0.017
12898745	GOPC	golgi-associated PDZ and coiled-coil motif containing	1.130	0.032
12871228	GPAT3	glycerol-3-phosphate acyltransferase 3	1.130	0.025
12771822	GPATCH8	G-patch domain containing 8	1.200	0.044
12719694	GPCPD1	glycerophosphocholine phosphodiesterase 1	1.310	0.002
12868056	GPR162	G protein-coupled receptor 162	-1.150	0.024
12692745	GPR65	G protein-coupled receptor 65	-1.230	0.025
12826954	GPRIN2	G protein regulated inducer of neurite outgrowth 2	-1.210	0.040
12883920	GRAMD3	GRAM domain containing 3	-1.080	0.005
12849431	GRB10	growth factor receptor bound protein 10	1.230	0.004
12879523	GRK6	G protein-coupled receptor kinase 6	-1.090	0.042
12753221	GSE1	Gse1 coiled-coil protein	-1.100	0.028
12824957	GSR	glutathione reductase	2.050	0.000
12874570	GSTCD	glutathione S-transferase C-terminal domain containing	1.090	0.023
12702258	GTF3C4	general transcription factor IIIC subunit 4	-1.080	0.033
12805515	GTPBP2	GTP binding protein 2	1.420	0.012
12804706	GUCA1B	guanylate cyclase activator 1B	-1.150	0.014
12729800	GUCY1A2	guanylate cyclase 1, soluble, alpha 2	1.500	0.009
12798602	GXYLT2	glucoside xylosyltransferase 2	-1.110	0.003
12787841	GZMK	granzyme K	1.280	0.001
12897640	HACE1	HECT domain and ankyrin repeat containing E3 ubiquitin protein ligase 1	1.130	0.005
12792566	HAPLN3	hyaluronan and proteoglycan link protein 3	1.070	0.023
12732081	HARBI1	harbinger transposase derived 1	1.310	0.015
12891444	HAUS6	HAUS augmin like complex subunit 6	1.140	0.044
12888096	HAVCR2	hepatitis A virus cellular receptor 2	1.240	0.001
12726611	HBD	hemoglobin subunit delta	1.110	0.047
12893339	HDHD3	haloacid dehalogenase like hydrolase domain containing 3	-1.090	0.011
12828424	HERC4	HECT and RLD domain containing E3 ubiquitin protein ligase 4	1.160	0.017
12724666	HGH1	HGH1 homolog	-1.110	0.021
12738207	HHAT	hedgehog acyltransferase	1.240	0.003
12820727	HHEX	hematopoietically expressed homeobox	1.210	0.038
12750391	HIF3A	hypoxia inducible factor 3 alpha subunit	-1.240	0.015
12852695	HIGD1A	HIG1 hypoxia inducible domain family member 1A	1.200	0.032
12803698	HIST1H1A	histone cluster 1, H1a	-1.370	0.048
12708674	HK2	hexokinase 2	1.080	0.030
12859274	HMOX1	heme oxygenase 1	1.560	0.020
12765428	HOXB2	homeobox B2	-1.200	0.031
12773248	HOXB4	homeobox B4	-1.220	0.030
12830251	HPS5	HPS5, biogenesis of lysosomal organelles complex 2 subunit 2	1.160	0.009
12874660	HSD17B11	hydroxysteroid (17-beta) dehydrogenase 11	1.350	0.009
12751842	HSD17B2	hydroxysteroid (17-beta) dehydrogenase 2	-1.220	0.001
12756272	HSDL1	hydroxysteroid dehydrogenase like 1	-1.170	0.007
12791662	HSP90AA1	heat shock protein 90kDa alpha family class A member 1	1.140	0.014
12716303	HSPA14	heat shock protein family A (Hsp70) member 14	1.180	0.031
12745816	HSPA4L	heat shock protein family A (Hsp70) member 4 like	1.310	0.048
12704208	HSPA5	heat shock protein family A (Hsp70) member 5	-1.210	0.025
12846968	HSPA6	heat shock protein family A (Hsp70) member 6	2.160	0.006
12747823	HSPB8	heat shock protein family B (small) member 8	2.320	0.016
12684497	HSPBAP1	HSPB1 associated protein 1	1.230	0.024
12781354	HSPD1	heat shock protein family D (Hsp60) member 1	1.220	0.044
12709282	HSPH1	heat shock protein family H (Hsp110) member 1	1.500	0.011
12834682	HTATIP2	HIV-1 Tat interactive protein 2	1.220	0.021
12876963	ICAM1	intercellular adhesion molecule 1	1.270	0.047
12691680	ICE2	interactor of little elongation complex ELL subunit 2	1.200	0.012
12704320	ID2	inhibitor of DNA binding 2, HLH protein	1.580	0.004
12843813	IFI44L	interferon induced protein 44 like	-1.240	0.024
12899908	IFNGR1	interferon gamma receptor 1	1.280	0.020
12684688	IFNGR2	interferon gamma receptor 2 (interferon gamma transducer 1)	1.060	0.031
12892306	IFNK	interferon kappa	1.190	0.001
12779361	IFNLR1	interferon lambda receptor 1	-1.070	0.043
12895537	IFNW1	interferon, omega 1	-1.170	0.047
12855628	IFRD1	interferon related developmental regulator 1	1.400	0.011
12731272	IFT46	intraflagellar transport 46	1.190	0.035
12770654	IGF2BP1	insulin like growth factor 2 mRNA binding protein 1	1.020	0.027
12855458	IGF2BP3	insulin like growth factor 2 mRNA binding protein 3	1.150	0.005
12784696	IKZF2	IKAROS family zinc finger 2	-1.200	0.022
12789462	IL16	interleukin 16	-1.140	0.046
12736385	IL19	interleukin 19	1.220	0.043
12685777	IL20RB	interleukin 20 receptor subunit beta	1.200	0.032
12775732	IL22RA1	interleukin 22 receptor subunit alpha 1	1.170	0.035
12876747	IL5	interleukin 5	1.080	0.037
12787702	IL7R	interleukin 7 receptor	1.250	0.049
12839039	ILDR2	immunoglobulin like domain containing receptor 2	-1.160	0.006
12807859	IMPA2	inositol monophosphatase 2	-1.080	0.048
12866349	INHBE	inhibin beta E	1.450	0.024
12780277	INPP1	inositol polyphosphate-1-phosphatase	-1.300	0.011
12770228	INPP5K	inositol polyphosphate-5-phosphatase K	1.150	0.042
12711664	INTS6	integrator complex subunit 6	1.120	0.050
12906109	INTS6L	integrator complex subunit 6 like	1.340	0.043
12685787	IQCB1	IQ motif containing B1	1.220	0.001
12877288	IRF1	interferon regulatory factor 1	1.140	0.007
12753611	IRX6	iroquois homeobox 6	-1.250	0.029
12852821	ISPD	isoprenoid synthase domain containing	1.120	0.035
12700614	ITSN2	intersectin 2	1.090	0.015
12759471	IZUMO1	izumo sperm-egg fusion 1	1.560	0.010
12820916	JAKMIP3	Janus kinase and microtubule interacting protein 3	1.260	0.011
12690344	JDP2	Jun dimerization protein 2	1.290	0.034
12762225	JMJD6	arginine demethylase and lysine hydroxylase	1.130	0.021
12716818	KAT14	lysine acetyltransferase 14	1.170	0.027
12850228	KBTBD2	kelch repeat and BTB domain containing 2	1.160	0.019
12707789	KCMF1	potassium channel modulatory factor 1	1.110	0.015
12767314	KCNJ2	potassium voltage-gated channel subfamily J member 2	3.050	0.006
12807029	KCNK5	potassium two pore domain channel subfamily K member 5	1.260	0.040
12754615	KCNK6	potassium two pore domain channel subfamily K member 6	-1.220	0.001
12685769	KCNMB2	potassium calcium-activated channel subfamily M regulatory beta subunit 2	-1.100	0.044
12734985	KCTD3	potassium channel tetramerization domain containing 3	1.070	0.013
12875452	KCTD8	potassium channel tetramerization domain containing 8	1.210	0.021
12844440	KDM4A	lysine demethylase 4A	1.200	0.008
12886453	KEAP1	kelch like ECH associated protein 1	1.360	0.001
12691481	KIAA0101	KIAA0101	1.080	0.023
12893658	KIAA0368	KIAA0368	1.050	0.047
12800235	KIAA1143	KIAA1143	1.150	0.002
12865417	KIF5A	kinesin family member 5A	-1.120	0.042
12739733	KIFAP3	kinesin associated protein 3	1.160	0.007
12871490	KLF3	Kruppel-like factor 3 (basic)	1.160	0.012
12894113	KLF4	Kruppel-like factor 4 (gut)	1.390	0.033
12743577	KLHL2	kelch like family member 2	1.070	0.035
12735167	KLHL21	kelch like family member 21	1.470	0.014
12758964	KLK13	kallikrein related peptidase 13	-1.120	0.021
12866018	KLRC1	killer cell lectin like receptor C1	-1.280	0.039
12699294	KRCC1	lysine-rich coiled-coil 1	1.380	0.028
12773661	KRT28	keratin 28	-1.250	0.035
12857450	KRT6A	keratin 6A	-1.480	0.043
12860293	KRT78	keratin 78	-1.150	0.014
12868441	Krt88	keratin 88	-1.120	0.033
12770355	KRTAP1-1	keratin associated protein 1-1	-1.220	0.017
12678251	KRTAP27-1	keratin associated protein 27-1	1.310	0.037
12766935	KRTAP4-6	keratin associated protein 4-6	-1.330	0.033
12756200	KRTDAP	keratinocyte differentiation associated protein	-1.190	0.014
12714256	LAMA5	laminin subunit alpha 5	-1.150	0.022
12838632	LAMTOR5	late endosomal/lysosomal adaptor, MAPK and MTOR activator 5	1.170	0.032
12822711	LBX1	ladybird homeobox 1	1.170	0.034
12901037	LCA5	Leber congenital amaurosis 5	1.320	0.019
12876921	LDLR	low density lipoprotein receptor	1.150	0.045
12883220	LECT2	leukocyte cell derived chemotaxin 2	-1.200	0.031
12859545	LETMD1	LETM1 domain containing 1	1.200	0.039
12692195	LIN52	lin-52 DREAM MuvB core complex component	1.270	0.017
12731643	LIN7C	lin-7 homolog C, crumbs cell polarity complex component	-1.140	0.049
12698697	LIPT1	lipoyltransferase 1	1.170	0.046
12847289	LMO4	LIM domain only 4	1.720	0.007
12709937	LNX2	ligand of numb-protein X 2	1.170	0.026
12794662	LRIG1	leucine-rich repeats and immunoglobulin like domains 1	-1.230	0.011
12828692	LRIT1	leucine-rich repeat, Ig-like and transmembrane domains 1	-1.130	0.040
12828206	LRRC20	leucine rich repeat containing 20	1.160	0.042
12682800	LRRC31	leucine rich repeat containing 31	-1.160	0.011
12770243	LRRC45	leucine rich repeat containing 45	-1.050	0.012
12845080	LRRC8B	leucine-rich repeat containing 8 family member B	1.240	0.040
12846866	LRRC8D	leucine-rich repeat containing 8 family member D	1.290	0.001
12700568	LRRTM4	leucine rich repeat transmembrane neuronal 4	-1.110	0.035
12851747	LSM8	LSM8 homolog, U6 small nuclear RNA associated	1.090	0.019
12723617	LY6H	lymphocyte antigen 6 complex, locus H	-1.020	0.046
12784665	LYPLA2	lysophospholipase II	-1.090	0.034
12812034	LYRM1	LYR motif containing 1	1.120	0.050
12720257	MAFB	v-maf avian musculoaponeurotic fibrosarcoma oncogene homolog B	1.350	0.000
12763370	MAFG	v-maf avian musculoaponeurotic fibrosarcoma oncogene homolog G	1.230	0.010
12753504	MAG	myelin associated glycoprotein	-1.100	0.030
12909152	MAGEB18	MAGE family member B18	1.280	0.023
12903992	MAGED2	MAGE family member D2	-1.050	0.016
12908876	MAGEE2	MAGE family member E2	-1.240	0.021
12797458	MAGI1	membrane associated guanylate kinase, WW and PDZ domain containing 1	1.120	0.013
12800106	MANF	mesencephalic astrocyte derived neurotrophic factor	-1.570	0.021
12903094	MAOB	monoamine oxidase B	-1.130	0.025
12774409	MAP2	microtubule associated protein 2	1.340	0.014
12767584	MAP2K6	mitogen-activated protein kinase kinase 6	-1.730	0.015
12696439	MAP3K9	mitogen-activated protein kinase kinase kinase 9	-1.170	0.006
12868784	MAPK11	mitogen-activated protein kinase 11	-1.070	0.032
12879457	MARCH3	membrane associated ring-CH-type finger 3	1.480	0.036
12788277	MARVELD2	MARVEL domain containing 2	1.180	0.049
12735049	MASP2	mannan binding lectin serine peptidase 2	1.080	0.043
12680768	MB21D2	Mab-21 domain containing 2	-1.130	0.035
12909194	MBTPS2	membrane bound transcription factor peptidase, site 2	1.120	0.019
12709172	MCF2L	MCF.2 cell line derived transforming sequence like	-1.140	0.050
12776770	MCM6	minichromosome maintenance complex component 6	1.090	0.008
12839817	MCOLN2	mucolipin 2	1.140	0.025
12696363	MDGA2	MAM domain containing glycosylphosphatidylinositol anchor 2	-1.150	0.045
12901231	ME1	malic enzyme 1	1.210	0.030
12786564	MED10	mediator complex subunit 10	1.150	0.006
12791886	MEF2A	myocyte enhancer factor 2A	1.160	0.015
12704278	MERTK	MER proto-oncogene, tyrosine kinase	1.500	0.006
12784301	METTL21A	methyltransferase like 21A	-1.120	0.034
12766588	METTL23	methyltransferase like 23	1.110	0.006
12685868	METTL6	methyltransferase like 6	1.370	0.006
12890020	MFSD14B	major facilitator superfamily domain containing 14B	1.090	0.034
12810210	MIB1	mindbomb E3 ubiquitin protein ligase 1	1.030	0.044
12679724	MIS18A	MIS18 kinetochore protein A	1.120	0.014
12881001	MKNK2	MAP kinase interacting serine/threonine kinase 2	1.530	0.018
12844599	MMACHC	methylmalonic aciduria (cobalamin deficiency) cblC type, with homocystinuria	-1.150	0.010
12776928	MMADHC	methylmalonic aciduria and homocystinuria, cblD type	1.160	0.024
12749561	MMP2	matrix metallopeptidase 2	-1.140	0.004
12773114	MNT	MAX network transcriptional repressor	-1.170	0.010
12891600	MOB3B	MOB kinase activator 3B	1.080	0.032
12908826	MOSPD1	motile sperm domain containing 1	1.130	0.030
12814317	MPG	N-methylpurine DNA glycosylase	-1.130	0.027
12903657	MPP1	membrane palmitoylated protein 1	1.060	0.046
12732358	MPZL3	myelin protein zero like 3	1.500	0.009
12735094	MR1	major histocompatibility complex, class I-related	1.110	0.034
12683912	MRAP	melanocortin 2 receptor accessory protein	1.140	0.001
12872277	MRPS18C	mitochondrial ribosomal protein S18C	1.160	0.037
12727527	MSANTD4	Myb/SANT DNA binding domain containing 4 with coiled-coils	1.240	0.009
12706185	MSGN1	mesogenin 1	-1.120	0.030
12701269	MSH2	mutS homolog 2	-1.190	0.046
12906145	MTCP1	mature T-cell proliferation 1	-1.120	0.049
12869142	MTERF2	mitochondrial transcription termination factor 2	-1.380	0.013
12871825	MTHFD2L	methylenetetrahydrofolate dehydrogenase (NADP+ dependent) 2-like	1.270	0.036
12756739	MTHFSD	methenyltetrahydrofolate synthetase domain containing	-1.090	0.046
12773372	MTMR4	myotubularin related protein 4	-1.250	0.001
12787180	MTRR	5-methyltetrahydrofolate-homocysteine methyltransferase reductase	1.130	0.040
12824009	MTUS1	microtubule associated tumor suppressor 1	1.050	0.021
12823383	MTUS1	microtubule associated tumor suppressor 1	-1.160	0.016
12745765	MVK	mevalonate kinase	-1.090	0.049
12724318	MYBL1	MYB proto-oncogene like 1	1.150	0.045
12773610	MYH2	myosin, heavy chain 2, skeletal muscle, adult	-1.400	0.040
12806585	MYLIP	myosin regulatory light chain interacting protein	1.320	0.041
12758081	MYLK3	myosin light chain kinase 3	1.140	0.028
12857067	MYO1A	myosin IA	1.330	0.016
12778245	MYO1B	myosin IB	1.170	0.005
12783309	MYO3B	myosin IIIB	-1.140	0.008
12827746	MYOZ1	myozenin 1	-1.060	0.002
12868937	MYRFL	myelin regulatory factor-like	1.240	0.019
12886391	NCLN	nicalin	-1.070	0.015
12741819	NCOR2	nuclear receptor corepressor 2	-1.110	0.021
12721948	NDRG1	N-myc downstream regulated 1	1.390	0.020
12751713	NECAB2	N-terminal EF-hand calcium binding protein 2	1.300	0.045
12696165	NEK9	NIMA related kinase 9	-1.040	0.005
12705505	NELFB	negative elongation factor complex member B	-1.120	0.026
12861056	NEMP1	nuclear envelope integral membrane protein 1	1.260	0.002
12720079	NEURL2	neuralized E3 ubiquitin protein ligase 2	1.190	0.012
12720214	NFATC2	nuclear factor of activated T-cells 2	-1.110	0.001
12889469	NFIL3	nuclear factor, interleukin 3 regulated	1.680	0.004
12886936	NFIX	nuclear factor I X	-1.060	0.029
12820145	NFKB2	nuclear factor kappa B subunit 2	1.200	0.006
12908228	NHSL2	NHS like 2	-1.190	0.035
12872140	NIPAL1	NIPA like domain containing 1	-1.220	0.042
12748024	NIPSNAP1	nipsnap homolog 1 (C. elegans)	-1.090	0.044
12891116	NIPSNAP3A	nipsnap homolog 3A	-1.230	0.010
12820722	NKX2-3	NK2 homeobox 3	1.130	0.041
12749003	NLRP2	NLR family, pyrin domain containing 2	1.170	0.020
12729563	NLRX1	NLR family member X1	-1.240	0.012
12684186	NMD3	NMD3 ribosome export adaptor	1.090	0.014
12893297	NMRK1	nicotinamide riboside kinase 1	1.150	0.027
12747887	NOCT	nocturnin	1.300	0.006
12721290	NOL4L	nucleolar protein 4-like	-1.230	0.022
12756869	NOSIP	nitric oxide synthase interacting protein	1.170	0.021
12882470	NOTCH3	notch 3	-1.210	0.006
12807542	NPC1	Niemann-Pick disease, type C1	1.210	0.025
12780177	NPPC	natriuretic peptide C	1.340	0.027
12757637	NQO1	NAD(P)H quinone dehydrogenase 1	1.520	0.002
12877273	NR2F1	nuclear receptor subfamily 2 group F member 1	-1.260	0.040
12837709	NRDC	nardilysin convertase	1.040	0.043
12813596	NSMCE1	NSE1 homolog, SMC5-SMC6 complex component	1.170	0.005
12791125	NUBPL	nucleotide binding protein like	1.150	0.002
12825997	NUDT13	nudix hydrolase 13	1.100	0.000
12892005	NUDT2	nudix hydrolase 2	1.090	0.046
12850231	NUPL2	nucleoporin like 2	1.150	0.041
12818656	NYAP1	neuronal tyrosine phosphorylated phosphoinositide-3-kinase adaptor 1	-1.160	0.021
12806978	OARD1	O-acyl-ADP-ribose deacylase 1	1.260	0.002
12748219	OAS1	2'-5'-oligoadenylate synthetase 1	-1.790	0.012
12745564	OAS1	2'-5'-oligoadenylate synthetase 1	-2.220	0.046
12873639	OCIAD2	OCIA domain containing 2	-1.100	0.028
12839892	ODF2L	outer dense fiber of sperm tails 2 like	1.230	0.024
12730552	Olfr1030	olfactory receptor 1030	-1.290	0.037
12741509	Olfr1132	olfactory receptor 1132	1.110	0.015
12731237	Olfr1469	olfactory receptor 1469	-1.240	0.045
12807064	Olfr1535	olfactory receptor 1535	-1.220	0.007
12835160	Olfr250	olfactory receptor 250	-1.260	0.007
12854756	Olfr455	olfactory receptor 455	-1.230	0.015
12854942	Olfr458	olfactory receptor 458	-1.140	0.043
12697133	Olfr49	olfactory receptor 49	1.420	0.032
12728538	Olfr605	olfactory receptor 605	-1.350	0.010
12863198	Olfr770	olfactory receptor 770	-1.230	0.036
12869097	Olfr771	olfactory receptor 771	-1.360	0.016
12830902	Olfr958	olfactory receptor 958	-1.470	0.020
12831061	Olfr981	olfactory receptor 981	-1.200	0.047
12856897	OLR1	oxidized low density lipoprotein receptor 1	1.310	0.023
12729812	OR10A3	olfactory receptor family 10 subfamily A member 3	-1.400	0.013
12859680	OR10AD1	olfactory receptor family 10 subfamily AD member 1	-1.300	0.047
12804257	OR10C1	olfactory receptor family 10 subfamily C member 1 (gene/pseudogene)	-1.130	0.024
12837503	OR10X1	olfactory receptor family 10 subfamily X member 1 (gene/pseudogene)	1.150	0.019
12892223	OR13F1	olfactory receptor family 13 subfamily F member 1	-1.120	0.010
12730379	OR4A47	olfactory receptor family 4 subfamily A member 47	1.220	0.014
12727399	OR51E2	olfactory receptor family 51 subfamily E member 2	-1.230	0.001
12730058	OR52H1	olfactory receptor family 52 subfamily H member 1	-1.260	0.013
12682786	OR5H1	olfactory receptor family 5 subfamily H member 1	1.360	0.041
12886168	OR7G2	olfactory receptor family 7 subfamily G member 2	-1.410	0.043
12729963	OR8J3	olfactory receptor family 8 subfamily J member 3	-1.170	0.005
12832386	ORAOV1	oral cancer overexpressed 1	1.280	0.004
12777356	ORC4	origin recognition complex subunit 4	1.190	0.019
12772761	ORMDL3	ORMDL sphingolipid biosynthesis regulator 3	-1.130	0.001
12732619	OSBP	oxysterol binding protein	-1.230	0.010
12807392	OSBPL1A	oxysterol binding protein like 1A	1.110	0.010
12782852	OSBPL6	oxysterol binding protein like 6	1.090	0.020
12688575	OSGEP	O-sialoglycoprotein endopeptidase	1.160	0.001
12754390	OSGIN1	oxidative stress induced growth inhibitor 1	3.410	0.000
12724640	OSR2	odd-skipped related transciption factor 2	1.150	0.043
12771272	OTOP2	otopetrin 2	1.100	0.047
12716096	OTUD1	OTU deubiquitinase 1	1.160	0.028
12909150	OTUD6A	OTU deubiquitinase 6A	-1.160	0.022
12902490	P2RY8	purinergic receptor P2Y8	-1.080	0.048
12878068	P4HA2	prolyl 4-hydroxylase subunit alpha 2	1.110	0.011
12761142	PAFAH1B1	platelet activating factor acetylhydrolase 1b regulatory subunit 1	1.130	0.026
12902773	PAK3	p21 protein (Cdc42/Rac)-activated kinase 3	1.280	0.001
12690566	PAPD4	PAP associated domain containing 4	1.180	0.016
12870447	PAPSS1	3'-phosphoadenosine 5'-phosphosulfate synthase 1	-1.290	0.000
12802652	PAQR8	progestin and adipoQ receptor family member 8	-1.320	0.047
12817210	PARN	poly(A)-specific ribonuclease	1.050	0.019
12682124	PARP14	poly(ADP-ribose) polymerase family member 14	-1.090	0.013
12732940	PATL1	PAT1 homolog 1, processing body mRNA decay factor	-1.110	0.019
12747254	PCDH10	protocadherin 10	-1.090	0.027
12709638	PCDH8	protocadherin 8	1.350	0.042
12882301	PCDHB3	protocadherin beta 3	-1.230	0.010
12716955	PCED1A	PC-esterase domain containing 1A	1.070	0.033
12718121	PCK1	phosphoenolpyruvate carboxykinase 1	-1.280	0.021
12682634	PCP4	Purkinje cell protein 4	1.190	0.026
12847260	PDCD1	programmed cell death 1	-1.120	0.005
12900095	PDCD2	programmed cell death 2	1.200	0.005
12687844	PDE8B	phosphodiesterase 8B	1.100	0.036
12886046	PDGFRB	platelet derived growth factor receptor beta	1.220	0.028
12811647	PDIA2	protein disulfide isomerase family A member 2	-1.160	0.039
12853330	PDIA4	protein disulfide isomerase family A member 4	-1.200	0.014
12823094	PDLIM1	PDZ and LIM domain 1	1.110	0.048
12724175	PDP1	pyruvate dehyrogenase phosphatase catalytic subunit 1	-1.150	0.028
12817928	PDZD9	PDZ domain containing 9	1.280	0.017
12707062	PELI1	pellino E3 ubiquitin protein ligase 1	1.210	0.000
12724226	PENK	proenkephalin	-1.190	0.039
12715127	PFDN4	prefoldin subunit 4	1.210	0.046
12679509	PFKL	phosphofructokinase, liver type	-1.180	0.013
12885758	PFN3	profilin 3	-1.090	0.032
12817967	PGP	phosphoglycolate phosphatase	-1.120	0.017
12781589	PHACTR4	phosphatase and actin regulator 4	1.100	0.047
12724917	PHF20L1	PHD finger protein 20-like 1	1.100	0.021
12772371	PHF23	PHD finger protein 23	-1.120	0.021
12751064	PHKB	phosphorylase kinase beta subunit	1.110	0.044
12832033	PHLDA2	pleckstrin homology like domain family A member 2	1.420	0.040
12728994	PHLDB1	pleckstrin homology like domain family B member 1	-1.110	0.045
12679629	PHLDB2	pleckstrin homology like domain family B member 2	1.070	0.028
12758477	PHLDB3	pleckstrin homology like domain family B member 3	-1.060	0.012
12840121	PIAS3	protein inhibitor of activated STAT 3	-1.130	0.034
12708420	PIGF	phosphatidylinositol glycan anchor biosynthesis class F	1.200	0.044
12738750	PIK3CD	phosphatidylinositol-4,5-bisphosphate 3-kinase catalytic subunit delta	-1.200	0.028
12772712	PIK3R5	phosphoinositide-3-kinase regulatory subunit 5	-1.100	0.009
12856550	PIM3	Pim-3 proto-oncogene, serine/threonine kinase	1.090	0.026
12878302	PIP5K1C	phosphatidylinositol-4-phosphate 5-kinase type 1 gamma	-1.190	0.001
12906268	PIR	pirin	1.260	0.018
12775452	PITHD1	PITH domain containing 1	1.110	0.005
12694611	PKM	pyruvate kinase, muscle	-1.070	0.016
12901148	PLAGL1	PLAG1 like zinc finger 1	1.430	0.018
12825859	PLAU	plasminogen activator, urokinase	1.280	0.000
12824248	PLEKHA2	pleckstrin homology domain containing A2	1.190	0.002
12781005	PLEKHA3	pleckstrin homology domain containing A3	1.170	0.004
12772521	PLEKHH3	pleckstrin homology, MyTH4 and FERM domain containing H3	-1.070	0.019
12889041	PLIN2	perilipin 2	1.360	0.043
12703055	PLPP7	phospholipid phosphatase 7 (inactive)	-1.130	0.040
12841921	PLPPR5	phospholipid phosphatase related 5	-1.190	0.046
12752725	PNMAL1	paraneoplastic Ma antigen family-like 1	1.130	0.001
12693791	PNP	purine nucleoside phosphorylase	1.290	0.037
12769861	PNPO	pyridoxamine 5'-phosphate oxidase	1.240	0.006
12744811	POLE	polymerase (DNA) epsilon, catalytic subunit	-1.030	0.030
12807934	POLI	polymerase (DNA) iota	1.430	0.032
12761076	POLR2A	polymerase (RNA) II subunit A	1.370	0.002
12885188	POLR2E	polymerase (RNA) II subunit E	-1.110	0.049
12723962	POLR2K	polymerase (RNA) II subunit K	1.200	0.009
12692792	POLR2M	polymerase (RNA) II subunit M	1.160	0.005
12828746	POLR3A	polymerase (RNA) III subunit A	-1.170	0.024
12818390	POLR3K	polymerase (RNA) III subunit K	1.050	0.032
12909801	POU3F4	POU class 3 homeobox 4	1.220	0.039
12685584	PP2D1	protein phosphatase 2C like domain containing 1	-1.220	0.028
12907420	PPEF1	protein phosphatase with EF-hand domain 1	1.400	0.000
12784597	PPIG	peptidylprolyl isomerase G	-1.130	0.012
12801653	PPP1R10	protein phosphatase 1 regulatory subunit 10	1.240	0.028
12751650	PPP1R15A	protein phosphatase 1 regulatory subunit 15A	1.970	0.001
12699829	PPP1R21	protein phosphatase 1 regulatory subunit 21	1.150	0.039
12829915	PPP1R32	protein phosphatase 1 regulatory subunit 32	-1.200	0.008
12687633	PPP1R36	protein phosphatase 1 regulatory subunit 36	1.310	0.034
12751892	PPP1R37	protein phosphatase 1 regulatory subunit 37	-1.180	0.047
12800868	PPP2R5D	protein phosphatase 2 regulatory subunit B', delta	-1.110	0.036
12891053	PPP3CC	protein phosphatase 3 catalytic subunit gamma	1.140	0.038
12809449	PPP4R1	protein phosphatase 4 regulatory subunit 1	-1.100	0.011
12767004	PPY	pancreatic polypeptide	-1.250	0.024
12883770	PRAM1	PML-RARA regulated adaptor molecule 1	-1.100	0.038
12901108	PRDM1	PR domain 1	1.520	0.046
12870634	PRDM8	PR domain 8	1.220	0.007
12835988	PRDX1	peroxiredoxin 1	1.290	0.002
12858052	PRIM1	primase (DNA) subunit 1	1.160	0.004
12846832	PRKAA2	protein kinase AMP-activated catalytic subunit alpha 2	1.130	0.013
12747400	PRKAB1	protein kinase AMP-activated non-catalytic subunit beta 1	1.250	0.023
12877088	PRKACA	protein kinase cAMP-activated catalytic subunit alpha	-1.220	0.047
12811468	PRKCB	protein kinase C beta	1.040	0.037
12818266	PRM3	protamine 3	-1.070	0.029
12713599	PRND	prion protein 2 (dublet)	-1.110	0.048
12718118	PROKR2	prokineticin receptor 2	-1.350	0.042
12695747	PROX2	prospero homeobox 2	-1.210	0.034
12789359	PRPF39	pre-mRNA processing factor 39	1.320	0.018
12906061	PRR32	proline rich 32	-1.380	0.013
12884706	PRRC1	proline rich coiled-coil 1	-1.250	0.041
12686370	PSMD2	proteasome 26S subunit, non-ATPase 2	-1.060	0.009
12787006	PTGER4	prostaglandin E receptor 4	1.420	0.003
12738576	PTGS2	prostaglandin-endoperoxide synthase 2	1.390	0.013
12729909	PTPMT1	protein tyrosine phosphatase, mitochondrial 1	1.130	0.008
12899272	PTPRK	protein tyrosine phosphatase, receptor type K	1.180	0.002
12861362	PTPRR	protein tyrosine phosphatase, receptor type R	1.280	0.005
12800376	PXK	PX domain containing serine/threonine kinase like	1.030	0.046
12714109	PYGB	phosphorylase, glycogen; brain	-1.070	0.011
12864706	PYROXD1	pyridine nucleotide-disulphide oxidoreductase domain 1	1.120	0.048
12712877	RAB20	RAB20, member RAS oncogene family	1.100	0.008
12803704	RAB23	RAB23, member RAS oncogene family	1.330	0.011
12875218	RAB28	RAB28, member RAS oncogene family	1.060	0.040
12905202	RAB39B	RAB39B, member RAS oncogene family	1.480	0.020
12876990	RAB3A	RAB3A, member RAS oncogene family	-1.370	0.046
12701287	RABEPK	Rab9 effector protein with kelch motifs	1.240	0.021
12785694	RAD1	RAD1 checkpoint DNA exonuclease	1.150	0.041
12787429	RAD17	RAD17 checkpoint clamp loader component	1.110	0.017
12888488	RAD50	RAD50 double strand break repair protein	1.140	0.017
12719148	RAE1	ribonucleic acid export 1	1.170	0.037
12702702	RALGPS1	Ral GEF with PH domain and SH3 binding motif 1	-1.200	0.049
12803497	RANBP9	RAN binding protein 9	1.080	0.046
12873681	RASGEF1B	RasGEF domain family member 1B	1.420	0.018
12792733	RASGRF1	Ras protein specific guanine nucleotide releasing factor 1	-1.220	0.011
12758299	RASGRP4	RAS guanyl releasing protein 4	-1.140	0.021
12874454	RASSF6	Ras association domain family member 6	1.330	0.004
12877392	RAX2	retina and anterior neural fold homeobox 2	-1.160	0.035
12814705	RBAK	RB associated KRAB zinc finger	1.230	0.040
12830417	RBM14	RNA binding motif protein 14	-1.130	0.017
12779487	RBM43	RNA binding motif protein 43	1.320	0.001
12716726	RBPJL	recombination signal binding protein for immunoglobulin kappa J region like	1.130	0.046
12795280	RBSN	rabenosyn, RAB effector	1.120	0.041
12875517	RCHY1	ring finger and CHY zinc finger domain containing 1	1.240	0.005
12789487	RCOR1	REST corepressor 1	1.100	0.017
12737769	RD3	retinal degeneration 3	-1.170	0.019
12721746	RDH10	retinol dehydrogenase 10 (all-trans)	1.150	0.019
12699165	RDH14	retinol dehydrogenase 14 (all-trans/9-cis/11-cis)	1.110	0.035
12770098	RDM1	RAD52 motif containing 1	1.120	0.039
12860884	RECQL	RecQ like helicase	1.150	0.007
12781128	RESP18	regulated endocrine specific protein 18	-1.200	0.042
12702548	RETSAT	retinol saturase (all-trans-retinol 13,14-reductase)	1.110	0.015
12764142	RFFL	ring finger and FYVE-like domain containing E3 ubiquitin protein ligase	1.560	0.039
12740956	RGS18	regulator of G-protein signaling 18	-1.130	0.038
12777810	RHBDD1	rhomboid domain containing 1	1.300	0.011
12758513	RHPN2	rhophilin, Rho GTPase binding protein 2	1.190	0.036
12716554	RIN2	Ras and Rab interactor 2	-1.300	0.010
12805774	RIOK1	RIO kinase 1	1.060	0.010
12809919	RIOK3	RIO kinase 3	1.110	0.033
12804841	RIPK1	receptor interacting serine/threonine kinase 1	1.170	0.027
12839908	RIT1	Ras-like without CAAX 1	1.380	0.009
12692884	RNASE10	ribonuclease A family member 10 (inactive)	-1.210	0.029
12858617	RND1	Rho family GTPase 1	1.280	0.004
12699741	RNF103	ring finger protein 103	1.350	0.005
12714986	RNF114	ring finger protein 114	1.130	0.040
12810443	RNF138	ring finger protein 138	1.300	0.023
12881358	RNF14	ring finger protein 14	1.190	0.028
12744683	RNF175	ring finger protein 175	-1.140	0.046
12788218	RNF180	ring finger protein 180	1.430	0.010
12698143	RNF208	ring finger protein 208	1.030	0.040
12901309	RNF217	ring finger protein 217	1.060	0.036
12690836	RORA	RAR related orphan receptor A	1.360	0.039
12835483	RPTN	repetin	-1.060	0.006
12731246	RRM1	ribonucleotide reductase catalytic subunit M1	-1.050	0.043
12772785	RSAD1	radical S-adenosyl methionine domain containing 1	-1.190	0.017
12704418	RSAD2	radical S-adenosyl methionine domain containing 2	-1.270	0.038
12684635	RSPH1	radial spoke head 1 homolog	-1.160	0.036
12756286	RSPH6A	radial spoke head 6 homolog A	-1.270	0.032
12772247	RTN4RL1	reticulon 4 receptor like 1	-1.270	0.016
12800558	RTP3	receptor (chemosensory) transporter protein 3	1.220	0.047
12886113	RUFY1	RUN and FYVE domain containing 1	1.150	0.032
12748645	RYR1	ryanodine receptor 1	1.060	0.015
12846075	S100A9	S100 calcium binding protein A9	-1.180	0.016
12854094	SAMD9	sterile alpha motif domain containing 9	-1.460	0.010
12842647	SARS	seryl-tRNA synthetase	1.210	0.017
12907723	SAT1	spermidine/spermine N1-acetyltransferase 1	1.270	0.003
12890417	SCARA5	scavenger receptor class A member 5	-1.310	0.016
12829590	SCGB1D2	secretoglobin, family 1D member 2	1.110	0.017
12832172	SCGB2A2	secretoglobin family 2A member 2	-1.200	0.040
12777373	SCN1A	sodium voltage-gated channel alpha subunit 1	2.040	0.001
12754130	SCN1B	sodium voltage-gated channel beta subunit 1	-1.220	0.049
12843873	SCP2	sterol carrier protein 2	1.070	0.003
12800965	SCUBE3	signal peptide, CUB domain and EGF like domain containing 3	-1.120	0.044
12718768	SDC4	syndecan 4	1.190	0.015
12782736	SDPR	serum deprivation response	-1.370	0.021
12742653	SDS	serine dehydratase	1.200	0.017
12877598	SEC24A	SEC24 homolog A, COPII coat complex component	-1.110	0.035
12760443	Sectm1b	secreted and transmembrane 1B	1.270	0.028
12817258	SEPT14	septin 14	1.460	0.021
12862581	SEPT3	septin 3	-1.180	0.040
12791157	SERPINA3	serpin family A member 3	-1.210	0.003
12789405	SERPINA3	serpin family A member 3	-1.290	0.007
12802416	SERPINB9	serpin family B member 9	-1.120	0.039
12726638	SERPING1	serpin family G member 1	1.280	0.025
12758893	SERTAD1	SERTA domain containing 1	1.250	0.005
12708624	SERTAD2	SERTA domain containing 2	-1.170	0.038
12759670	SERTAD3	SERTA domain containing 3	-1.260	0.021
12781058	SESN2	sestrin 2	1.910	0.005
12709424	SETDB2	SET domain bifurcated 2	1.320	0.000
12694567	SFXN1	sideroflexin 1	-1.200	0.033
12819502	SFXN3	sideroflexin 3	-1.180	0.013
12879304	SGCD	sarcoglycan delta	-1.270	0.024
12874466	SGMS2	sphingomyelin synthase 2	1.210	0.010
12856399	SH3BP1	SH3 domain binding protein 1	-1.080	0.029
12743852	SH3D19	SH3 domain containing 19	1.120	0.028
12769792	SHPK	sedoheptulokinase	1.270	0.006
12758667	SIAH1	siah E3 ubiquitin protein ligase 1	1.230	0.018
12682844	SIAH2	siah E3 ubiquitin protein ligase 2	1.180	0.018
12693316	SIMC1	SUMO interacting motifs containing 1	-1.240	0.035
12718173	SIRPA	signal regulatory protein alpha	-1.160	0.020
12835883	SLAMF1	signaling lymphocytic activation molecule family member 1	-1.110	0.018
12723094	SLC10A5	solute carrier family 10 member 5	1.190	0.027
12712024	SLC15A1	solute carrier family 15 member 1	1.490	0.021
12769290	SLC16A3	solute carrier family 16 member 3	-1.140	0.004
12719676	SLC17A9	solute carrier family 17 member 9	-1.250	0.012
12698714	SLC1A4	solute carrier family 1 member 4	1.600	0.018
12755837	SLC1A5	solute carrier family 1 member 5	1.360	0.026
12796005	SLC22A14	solute carrier family 22 member 14	1.200	0.025
12898333	SLC22A3	solute carrier family 22 member 3	-1.090	0.041
12855785	SLC25A13	solute carrier family 25 member 13	-1.140	0.005
12840042	SLC25A24	solute carrier family 25 member 24	-1.090	0.037
12709269	SLC25A30	solute carrier family 25 member 30	1.100	0.013
12740287	SLC25A33	solute carrier family 25 member 33	1.250	0.017
12684272	SLC25A36	solute carrier family 25 member 36	1.210	0.005
12768524	SLC26A11	solute carrier family 26 member 11	-1.060	0.003
12715265	SLC2A10	solute carrier family 2 member 10	-1.610	0.002
12736172	SLC30A1	solute carrier family 30 member 1	1.260	0.015
12802577	SLC35B3	solute carrier family 35 member B3	1.190	0.014
12729666	SLC35C1	solute carrier family 35 member C1	-1.250	0.026
12853555	SLC37A3	solute carrier family 37 member 3	1.070	0.024
12857375	SLC38A2	solute carrier family 38 member 2	1.220	0.003
12701657	SLC3A1	solute carrier family 3 member 1	-1.200	0.005
12829973	SLC3A2	solute carrier family 3 member 2	1.460	0.016
12740297	SLC41A1	solute carrier family 41 member 1	-1.090	0.025
12742041	SLC5A1	solute carrier family 5 member 1	-1.170	0.004
12710425	SLC7A1	solute carrier family 7 member 1	1.470	0.004
12743103	SLC7A11	solute carrier family 7 member 11	2.510	0.005
12755848	SLC7A5	solute carrier family 7 member 5	1.690	0.004
12696845	SLC8A3	solute carrier family 8 member A3	1.190	0.016
12774671	SLC9A1	solute carrier family 9 member A1	-1.080	0.039
12717126	SLC9A8	solute carrier family 9 member A8	1.250	0.032
12681617	SLC9A9	solute carrier family 9 member A9	1.230	0.032
12718754	SLCO4A1	solute carrier organic anion transporter family member 4A1	1.230	0.008
12763628	SLFN11	schlafen family member 11	-1.510	0.045
12747878	SMAD1	SMAD family member 1	1.160	0.049
12688966	SMAD6	SMAD family member 6	-1.230	0.033
12687454	SMCO1	single-pass membrane protein with coiled-coil domains 1	1.630	0.050
12714026	SNAI1	snail family zinc finger 1	1.260	0.040
12754684	SNTB2	syntrophin beta 2	-1.240	0.005
12800620	SNTN	sentan, cilia apical structure protein	-1.140	0.038
12722061	SNX16	sorting nexin 16	1.220	0.031
12706605	SNX17	sorting nexin 17	-1.070	0.007
12901076	SOBP	sine oculis binding protein homolog	-1.210	0.039
12817048	SOCS1	suppressor of cytokine signaling 1	1.380	0.045
12683314	SOD1	superoxide dismutase 1, soluble	1.170	0.005
12821633	SORBS1	sorbin and SH3 domain containing 1	1.350	0.041
12874101	SOWAHB	sosondowah ankyrin repeat domain family member B	1.140	0.029
12737797	SOX13	SRY-box 13	1.190	0.006
12813361	SOX8	SRY-box 8	-1.130	0.010
12856159	SP8	Sp8 transcription factor	-1.170	0.023
12754343	SPACA4	sperm acrosome associated 4	-1.250	0.012
12779507	SPATA3	spermatogenesis associated 3	-1.170	0.050
12830642	SPDYC	speedy/RINGO cell cycle regulator family member C	1.280	0.025
12689178	SPESP1	sperm equatorial segment protein 1	-1.170	0.016
12783897	SPHKAP	SPHK1 interactor, AKAP domain containing	1.110	0.046
12907533	Spin2c	spindlin family, member 2C	1.090	0.050
12794190	SPINK8	serine peptidase inhibitor, Kazal type 8 (putative)	-1.160	0.019
12883433	SQSTM1	sequestosome 1	1.540	0.004
12871795	SRD5A3	steroid 5 alpha-reductase 3	1.410	0.024
12908296	SRPX2	sushi repeat containing protein, X-linked 2	1.160	0.025
12762219	SRSF2	serine/arginine-rich splicing factor 2	-1.060	0.050
12716125	SRXN1	sulfiredoxin 1	5.040	0.000
12743991	SSH1	slingshot protein phosphatase 1	-1.130	0.034
12741075	SSU72	SSU72 homolog, RNA polymerase II CTD phosphatase	1.210	0.050
12721672	ST3GAL1	ST3 beta-galactoside alpha-2,3-sialyltransferase 1	1.430	0.001
12704200	ST6GALNAC6	ST6 N-acetylgalactosaminide alpha-2,6-sialyltransferase 6	-1.150	0.042
12852887	ST7	suppression of tumorigenicity 7	1.110	0.037
12681848	STAG1	stromal antigen 1	1.150	0.002
12768925	STAT3	signal transducer and activator of transcription 3	-1.100	0.010
12865975	STK38L	serine/threonine kinase 38 like	1.130	0.017
12838532	STK40	serine/threonine kinase 40	1.110	0.005
12709756	STOML3	stomatin like 3	1.290	0.002
12707162	STRN	striatin	1.070	0.017
12792605	STRN3	striatin 3	1.170	0.000
12833468	STX5	syntaxin 5	-1.130	0.025
12793303	STXBP6	syntaxin binding protein 6	1.110	0.045
12708472	SULT1C4	sulfotransferase family 1C member 4	1.370	0.011
12710146	Supt20	suppressor of Ty 20	1.100	0.040
12752052	SUPT5H	SPT5 homolog, DSIF elongation factor subunit	-1.150	0.018
12706360	SURF4	surfeit 4	-1.210	0.012
12732746	SWAP70	SWAP switching B-cell complex 70kDa subunit	1.230	0.020
12863343	SYN3	synapsin III	-1.340	0.048
12897332	SYNJ2	synaptojanin 2	-1.130	0.016
12844784	SYPL2	synaptophysin like 2	-1.410	0.004
12808553	SYT4	synaptotagmin 4	1.690	0.006
12908428	SYTL4	synaptotagmin like 4	-1.060	0.044
12781409	SZRD1	SUZ RNA binding domain containing 1	-1.070	0.029
12823690	TACC1	transforming acidic coiled-coil containing protein 1	-1.120	0.001
12805084	TAF11	TATA-box binding protein associated factor 11	-1.110	0.003
12910213	TAF7L	TATA-box binding protein associated factor 7 like	-1.240	0.043
12799005	TAMM41	TAM41 mitochondrial translocator assembly and maintenance homolog	1.230	0.034
12743709	TAOK3	TAO kinase 3	1.100	0.027
12740763	TARDBP	TAR DNA binding protein	-1.240	0.022
12862684	Tas2r104	taste receptor, type 2, member 104	1.180	0.022
12813341	TBC1D24	TBC1 domain family member 24	-1.140	0.033
12729681	TBCEL	tubulin folding cofactor E-like	1.200	0.005
12851611	TBX20	T-box 20	1.230	0.000
12854954	TCAF1	TRPM8 channel associated factor 1	-1.240	0.011
12847687	TDRD10	tudor domain containing 10	-1.160	0.041
12838524	TDRKH	tudor and KH domain containing	1.320	0.044
12686678	TDRP	testis development related protein	-1.220	0.045
12873540	TEC	tec protein tyrosine kinase	1.190	0.010
12844730	TEKT2	tektin 2	1.200	0.040
12855122	TES	testin LIM domain protein	1.110	0.013
12735807	TFB2M	transcription factor B2, mitochondrial	1.360	0.050
12908645	TFE3	transcription factor binding to IGHM enhancer 3	1.100	0.040
12758729	THAP8	THAP domain containing 8	1.080	0.048
12888531	THEG	theg spermatid protein	-1.360	0.012
12878036	THG1L	tRNA-histidine guanylyltransferase 1 like	1.170	0.014
12764311	THRA	thyroid hormone receptor, alpha	-1.250	0.024
12744016	TIGD4	tigger transposable element derived 4	1.430	0.002
12679288	TIMMDC1	translocase of inner mitochondrial membrane domain containing 1	1.140	0.003
12759241	TK2	thymidine kinase 2, mitochondrial	1.580	0.019
12873658	TMA16	translation machinery associated 16 homolog	1.200	0.046
12790908	TMED3	transmembrane p24 trafficking protein 3	-1.140	0.011
12849698	TMED4	transmembrane p24 trafficking protein 4	-1.100	0.050
12874436	TMEM129	transmembrane protein 129	-1.070	0.012
12746401	TMEM132C	transmembrane protein 132C	-1.250	0.004
12850260	TMEM139	transmembrane protein 139	-1.170	0.035
12801637	TMEM14A	transmembrane protein 14A	-1.130	0.049
12882018	TMEM161A	transmembrane protein 161A	-1.080	0.034
12702977	TMEM182	transmembrane protein 182	1.220	0.011
12782389	TMEM185B	transmembrane protein 185B	1.370	0.025
12853801	TMEM209	transmembrane protein 209	1.180	0.017
12791308	TMEM251	transmembrane protein 251	1.320	0.029
12723435	TMEM65	transmembrane protein 65	1.070	0.029
12739235	TMEM81	transmembrane protein 81	-1.130	0.026
12741342	TMEM88B	transmembrane protein 88B	-1.190	0.012
12769801	TMEM94	transmembrane protein 94	-1.080	0.016
12860901	TMTC1	transmembrane and tetratricopeptide repeat containing 1	1.130	0.039
12738690	TNFRSF1B	tumor necrosis factor receptor superfamily member 1B	1.170	0.020
12864948	TOB2	transducer of ERBB2, 2	1.120	0.030
12765456	TOM1L2	target of myb1 like 2 membrane trafficking protein	-1.340	0.048
12694889	TOX4	TOX high mobility group box family member 4	1.070	0.050
12721103	TP53RK	TP53 regulating kinase	-1.100	0.039
12742487	TPCN1	two pore segment channel 1	-1.180	0.010
12863986	TPI1	triosephosphate isomerase 1	-1.030	0.032
12741225	TPRG1L	tumor protein p63 regulated 1-like	-1.130	0.022
12895337	TRAPPC12	trafficking protein particle complex 12	-1.130	0.025
12792817	TRAPPC6B	trafficking protein particle complex 6B	1.180	0.029
12804862	TRERF1	transcriptional regulating factor 1	-1.160	0.034
12720619	TRIB3	tribbles pseudokinase 3	2.280	0.008
12802233	TRIM31	tripartite motif containing 31	1.360	0.015
12696584	TRIM36	tripartite motif containing 36	1.240	0.006
12805793	TRIM39	tripartite motif containing 39	1.360	0.004
12829092	TRIM77	tripartite motif containing 77	-1.180	0.002
12821069	TRIM8	tripartite motif containing 8	1.080	0.011
12798165	TRNT1	tRNA nucleotidyl transferase, CCA-adding, 1	1.120	0.039
12726941	TRPC6	transient receptor potential cation channel subfamily C member 6	1.250	0.011
12723264	TRPS1	transcriptional repressor GATA binding 1	1.320	0.002
12902223	TSC22D3	TSC22 domain family member 3	1.650	0.000
12769497	TSEN54	tRNA splicing endonuclease subunit 54	1.080	0.032
12829996	TSG101	tumor susceptibility 101	1.070	0.025
12715184	TSHZ2	teashirt zinc finger homeobox 2	1.180	0.010
12878366	TSPAN17	tetraspanin 17	-1.080	0.032
12891726	TSSC1	tumor suppressing subtransferable candidate 1	-1.100	0.029
12895376	TSTD2	thiosulfate sulfurtransferase like domain containing 2	1.090	0.041
12727468	TTC36	tetratricopeptide repeat domain 36	-1.100	0.002
12691970	TTC8	tetratricopeptide repeat domain 8	1.280	0.036
12861819	TUBA1B	tubulin alpha 1b	-1.460	0.029
12784533	TUBA4A	tubulin alpha 4a	-1.800	0.011
12806713	TUBB	tubulin beta class I	-1.670	0.022
12801080	TUBB2B	tubulin beta 2B class IIb	-1.490	0.005
12800934	TUBB2B	tubulin beta 2B class IIb	-1.550	0.049
12754384	TUBB3	tubulin beta 3 class III	-1.620	0.001
12881344	TUBB4A	tubulin beta 4A class IVa	-1.440	0.021
12707414	TUBB4B	tubulin beta 4B class IVb	-1.810	0.001
12765197	TUBG1	tubulin gamma 1	-1.240	0.047
12866241	TULP3	tubby like protein 3	-1.190	0.032
12808257	TXNL4A	thioredoxin like 4A	1.150	0.033
12857179	TXNRD1	thioredoxin reductase 1	2.720	0.001
12692693	TYRO3	TYRO3 protein tyrosine kinase	1.120	0.033
12756481	U2AF2	U2 small nuclear RNA auxiliary factor 2	-1.140	0.041
12874397	UBA6	ubiquitin like modifier activating enzyme 6	1.060	0.007
12767170	Ubb	ubiquitin B	1.100	0.009
12822786	UBE2D1	ubiquitin conjugating enzyme E2 D1	1.250	0.028
12748228	UBE2L3	ubiquitin conjugating enzyme E2 L3	-1.050	0.034
12892798	UBQLN1	ubiquilin 1	1.080	0.043
12834188	Ubtfl1	upstream binding transcription factor, RNA polymerase I-like 1	-1.440	0.018
12741958	UCP1	uncoupling protein 1	1.060	0.031
12765930	ULBP3	UL16 binding protein 3	1.140	0.027
12901571	ULBP3	UL16 binding protein 3	1.130	0.014
12747034	ULK1	unc-51 like autophagy activating kinase 1	1.240	0.045
12709987	UPF3A	UPF3 regulator of nonsense transcripts homolog A (yeast)	-1.060	0.004
12885154	USE1	unconventional SNARE in the ER 1	1.110	0.049
12685110	USP25	ubiquitin specific peptidase 25	1.240	0.002
12747410	USP38	ubiquitin specific peptidase 38	1.090	0.022
12794945	USP4	ubiquitin specific peptidase 4	1.120	0.032
12864606	USP5	ubiquitin specific peptidase 5	-1.120	0.016
12713136	USPL1	ubiquitin specific peptidase like 1	1.400	0.000
12789378	UTP14A	UTP14A small subunit processome component	1.560	0.028
12767598	UTS2R	urotensin 2 receptor	1.240	0.005
12751673	VASP	vasodilator-stimulated phosphoprotein	1.130	0.030
12801086	VEGFA	vascular endothelial growth factor A	1.570	0.008
12861191	VEZT	vezatin, adherens junctions transmembrane protein	1.150	0.036
12840753	VTCN1	V-set domain containing T cell activation inhibitor 1	-1.150	0.009
12816646	WBSCR22	Williams-Beuren syndrome chromosome region 22	1.110	0.015
12703229	WDCP	WD repeat and coiled coil containing	1.400	0.049
12790450	WDR25	WD repeat domain 25	1.100	0.005
12720191	WDR37	WD repeat domain 37	-1.120	0.048
12909745	WDR45	WD repeat domain 45	1.200	0.046
12790034	WDR76	WD repeat domain 76	1.070	0.048
12840146	WDR78	WD repeat domain 78	1.230	0.016
12779661	WDSUB1	WD repeat, sterile alpha motif and U-box domain containing 1	1.300	0.000
12839347	WLS	wntless Wnt ligand secretion mediator	1.130	0.009
12760394	WSB1	WD repeat and SOCS box containing 1	1.320	0.012
12725205	WWP1	WW domain containing E3 ubiquitin protein ligase 1	1.140	0.003
12747918	XBP1	X-box binding protein 1	-1.110	0.039
12902874	XIAP	X-linked inhibitor of apoptosis	1.190	0.032
12684570	YEATS2	YEATS domain containing 2	1.090	0.017
12809378	YES1	YES proto-oncogene 1, Src family tyrosine kinase	1.080	0.047
12702608	YIPF4	Yip1 domain family member 4	1.100	0.012
12773700	ZACN	zinc activated ion channel	-1.120	0.001
12909757	ZBED1	zinc finger BED-type containing 1	-1.150	0.023
12887273	ZBED8	zinc finger BED-type containing 8	1.230	0.004
12735505	ZBTB17	zinc finger and BTB domain containing 17	1.100	0.013
12898565	ZBTB24	zinc finger and BTB domain containing 24	1.130	0.048
12754623	ZBTB32	zinc finger and BTB domain containing 32	-1.180	0.000
12686411	ZBTB38	zinc finger and BTB domain containing 38	1.130	0.029
12834738	ZBTB44	zinc finger and BTB domain containing 44	1.120	0.034
12843913	ZBTB7B	zinc finger and BTB domain containing 7B	-1.110	0.007
12699236	ZC3H8	zinc finger CCCH-type containing 8	1.520	0.002
12720538	ZEB1	zinc finger E-box binding homeobox 1	1.080	0.023
12813899	ZFAND2A	zinc finger AN1-type containing 2A	2.330	0.004
12775741	ZFAND2B	zinc finger AN1-type containing 2B	1.180	0.006
12802761	ZFAND3	zinc finger AN1-type containing 3	1.130	0.014
12892852	ZFAND5	zinc finger AN1-type containing 5	1.270	0.045
12869026	ZFC3H1	zinc finger C3H1-type containing	-1.210	0.001
12772102	ZFP3	ZFP3 zinc finger protein	-1.250	0.044
12845211	ZFP69	ZFP69 zinc finger protein	1.170	0.045
12881969	ZFR2	zinc finger RNA binding protein 2	-1.140	0.039
12696392	ZFYVE1	zinc finger FYVE-type containing 1	1.090	0.010
12814933	ZG16B	zymogen granule protein 16B	-1.280	0.012
12816938	ZKSCAN5	zinc finger with KRAB and SCAN domains 5	1.260	0.036
12710242	ZMYM5	zinc finger MYM-type containing 5	1.260	0.019
12841481	ZMYM6	zinc finger MYM-type containing 6	1.170	0.029
12718560	ZMYND11	zinc finger MYND-type containing 11	1.070	0.037
12728955	ZNF143	zinc finger protein 143	-1.380	0.037
12758169	ZNF17	zinc finger protein 17	-1.310	0.039
12876135	ZNF177	zinc finger protein 177	1.280	0.004
12817111	ZNF200	zinc finger protein 200	1.270	0.005
12910670	ZNF280C	zinc finger protein 280C	1.450	0.002
12763302	ZNF287	zinc finger protein 287	1.190	0.022
12807105	ZNF318	zinc finger protein 318	-1.090	0.031
12759661	ZNF319	zinc finger protein 319	1.150	0.049
12747365	ZNF330	zinc finger protein 330	1.270	0.026
12826379	ZNF365	zinc finger protein 365	1.350	0.000
12809357	ZNF397	zinc finger protein 397	1.260	0.024
12749987	ZNF404	zinc finger protein 404	1.570	0.005
12690670	ZNF410	zinc finger protein 410	1.100	0.010
12757293	ZNF526	zinc finger protein 526	-1.140	0.012
12748950	ZNF549	zinc finger protein 549	-1.250	0.002
12758422	ZNF567	zinc finger protein 567	1.360	0.019
12780953	ZNF593	zinc finger protein 593	1.160	0.034
12752750	ZNF821	zinc finger protein 821	1.180	0.023
12816755	ZNHIT1	zinc finger HIT-type containing 1	-1.230	0.001
12820005	ZRANB1	zinc finger RANBP2-type containing 1	1.160	0.006
12777409	ZRANB3	zinc finger RANBP2-type containing 3	1.190	0.011
12803821	ZSCAN12	zinc finger and SCAN domain containing 12	1.240	0.012
12792395	ZSCAN29	zinc finger and SCAN domain containing 29	1.330	0.004
12802282	ZSCAN31	zinc finger and SCAN domain containing 31	1.110	0.028
12912613			2.150	0.017
12804546			2.110	0.006
12911823			1.860	0.034
12737879			1.780	0.014
12807296			1.740	0.004
12804490			1.680	0.012
12795207			1.640	0.012
12896255			1.640	0.031
12753770			1.600	0.000
12855928			1.560	0.001
12913929			1.550	0.042
12697892			1.530	0.026
12914949			1.510	0.011
12913301			1.490	0.043
12906091			1.480	0.015
12810937			1.470	0.000
12712047			1.470	0.040
12915425			1.460	0.032
12780084			1.430	0.035
12863147			1.430	0.033
12913593			1.430	0.024
12807142			1.420	0.023
12912625			1.410	0.039
12849903			1.380	0.001
12891928			1.380	0.001
12914913			1.380	0.001
12733376			1.380	0.018
12914767			1.380	0.025
12760496			1.370	0.013
12906387			1.370	0.013
12912139			1.370	0.022
12746863			1.360	0.004
12830107			1.360	0.016
12793923			1.350	0.009
12682982			1.350	0.022
12756033			1.350	0.037
12703121			1.340	0.012
12880990			1.340	0.022
12906608			1.340	0.028
12911421			1.330	0.021
12732436			1.310	0.047
12704532			1.300	0.006
12912469			1.300	0.049
12912833			1.300	0.017
12743870			1.290	0.000
12876087			1.290	0.004
12914017			1.290	0.011
12848446			1.280	0.002
12725344			1.280	0.040
12727174			1.280	0.037
12911383			1.280	0.038
12913109			1.280	0.045
12914871			1.280	0.031
12731528			1.270	0.049
12808802			1.270	0.043
12779627			1.260	0.033
12784020			1.260	0.029
12906133			1.260	0.041
12733990			1.250	0.009
12766137			1.250	0.030
12812204			1.250	0.022
12911677			1.250	0.025
12914567			1.240	0.004
12754148			1.240	0.046
12768962			1.240	0.020
12886689			1.240	0.023
12906200			1.240	0.033
12913519			1.240	0.043
12737767			1.230	0.007
12912095			1.230	0.018
12713258			1.220	0.003
12734303			1.220	0.006
12757631			1.220	0.009
12835633			1.220	0.025
12808977			1.210	0.002
12682628			1.210	0.028
12744875			1.210	0.016
12766674			1.210	0.045
12823310			1.210	0.022
12841971			1.210	0.023
12902502			1.210	0.024
12914865			1.210	0.045
12915437			1.210	0.021
12913795			1.200	0.015
12695224			1.190	0.022
12703505			1.190	0.020
12807167			1.190	0.018
12884781			1.190	0.024
12912401			1.190	0.032
12913629			1.190	0.037
12713312			1.180	0.000
12803989			1.180	0.002
12913189			1.180	0.004
12699482			1.180	0.031
12710632			1.180	0.024
12911295			1.180	0.028
12912231			1.180	0.019
12683002			1.170	0.028
12682853			1.160	0.001
12895357			1.160	0.003
12728759			1.160	0.041
12833235			1.150	0.010
12704547			1.150	0.044
12773965			1.150	0.045
12911633			1.150	0.048
12694538			1.140	0.010
12796937			1.140	0.007
12803607			1.140	0.006
12687687			1.140	0.050
12745241			1.140	0.015
12888856			1.140	0.029
12905922			1.140	0.018
12911349			1.140	0.027
12914543			1.140	0.039
12914697			1.140	0.034
12793035			1.130	0.013
12904514			1.130	0.023
12708277			1.120	0.047
12913031			1.120	0.019
12719480			1.110	0.045
12742895			1.110	0.045
12863602			1.110	0.031
12914487			1.110	0.033
12901863			1.100	0.003
12832023			1.100	0.039
12717016			1.090	0.016
12773711			1.090	0.027
12797815			1.090	0.037
12845617			1.090	0.027
12890670			1.090	0.035
12895953			1.090	0.024
12911433			1.080	0.029
12914111			1.080	0.031
12808583			1.070	0.006
12802789			1.070	0.029
12709303			1.060	0.041
12802397			1.060	0.045
12873297			1.060	0.018
12910382			1.060	0.043
12915209			1.060	0.042
12876120			1.030	0.049
12911353			-1.040	0.050
12911267			-1.050	0.037
12914481			-1.060	0.015
12755124			-1.070	0.008
12801980			-1.070	0.007
12791195			-1.070	0.031
12824732			-1.070	0.033
12903916			-1.070	0.040
12913349			-1.070	0.040
12730331			-1.080	0.028
12755403			-1.080	0.032
12791556			-1.080	0.031
12911057			-1.080	0.036
12912387			-1.080	0.045
12915161			-1.080	0.016
12915453			-1.080	0.016
12904500			-1.090	0.005
12745570			-1.090	0.015
12779168			-1.090	0.027
12811009			-1.090	0.013
12914163			-1.090	0.020
12914271			-1.100	0.004
12880199			-1.110	0.039
12901747			-1.110	0.011
12910863			-1.110	0.017
12914671			-1.110	0.042
12784830			-1.120	0.003
12724659			-1.120	0.043
12730673			-1.120	0.038
12774066			-1.120	0.045
12911921			-1.120	0.035
12913185			-1.120	0.037
12731405			-1.130	0.007
12759587			-1.130	0.009
12878836			-1.130	0.008
12901726			-1.130	0.003
12846870			-1.130	0.039
12882651			-1.130	0.045
12897622			-1.130	0.033
12901803			-1.130	0.025
12911561			-1.130	0.035
12914241			-1.130	0.037
12914743			-1.130	0.046
12697969			-1.140	0.010
12803947			-1.140	0.045
12804482			-1.140	0.031
12896442			-1.140	0.017
12915167			-1.140	0.041
12829257			-1.150	0.001
12728733			-1.150	0.020
12728761			-1.150	0.019
12744965			-1.150	0.048
12841075			-1.150	0.016
12888556			-1.150	0.049
12899182			-1.150	0.025
12910515			-1.150	0.042
12911355			-1.150	0.022
12911055			-1.160	0.001
12814938			-1.160	0.040
12847844			-1.160	0.042
12876259			-1.160	0.044
12899209			-1.160	0.024
12903493			-1.160	0.020
12914853			-1.160	0.023
12819310			-1.170	0.006
12687894			-1.170	0.018
12741695			-1.170	0.038
12758768			-1.170	0.049
12834206			-1.170	0.016
12835559			-1.170	0.013
12879511			-1.170	0.033
12909113			-1.170	0.032
12912519			-1.170	0.027
12708115			-1.180	0.007
12755092			-1.180	0.037
12813161			-1.180	0.023
12820210			-1.180	0.025
12829224			-1.180	0.014
12835631			-1.180	0.044
12842483			-1.180	0.039
12876082			-1.180	0.022
12905918			-1.180	0.042
12911027			-1.180	0.022
12912177			-1.180	0.026
12912245			-1.180	0.037
12913693			-1.180	0.049
12914003			-1.180	0.042
12909652			-1.190	0.004
12702637			-1.190	0.040
12757920			-1.190	0.049
12810659			-1.190	0.026
12912045			-1.190	0.014
12914731			-1.190	0.011
12914895			-1.190	0.041
12915561			-1.190	0.030
12703716			-1.200	0.007
12901759			-1.200	0.004
12913665			-1.200	0.008
12678437			-1.200	0.033
12721568			-1.200	0.027
12743827			-1.200	0.042
12911077			-1.200	0.020
12827550			-1.210	0.005
12905870			-1.210	0.050
12693327			-1.220	0.045
12881959			-1.220	0.020
12914485			-1.220	0.016
12708824			-1.230	0.004
12744958			-1.230	0.024
12848028			-1.230	0.024
12855057			-1.230	0.010
12896351			-1.230	0.030
12902562			-1.230	0.027
12708934			-1.240	0.012
12710001			-1.240	0.018
12906238			-1.240	0.023
12913845			-1.240	0.047
12713148			-1.250	0.005
12880553			-1.250	0.019
12912517			-1.260	0.008
12703691			-1.260	0.049
12855144			-1.260	0.016
12888937			-1.260	0.015
12901952			-1.260	0.045
12853855			-1.270	0.030
12744644			-1.280	0.018
12833890			-1.280	0.015
12912781			-1.280	0.020
12909564			-1.290	0.000
12914527			-1.290	0.000
12793921			-1.290	0.045
12819045			-1.290	0.041
12800035			-1.300	0.043
12788600			-1.310	0.050
12863243			-1.310	0.022
12912589			-1.310	0.018
12914181			-1.310	0.018
12750784			-1.330	0.032
12865590			-1.330	0.026
12910641			-1.340	0.002
12713266			-1.340	0.016
12769906			-1.340	0.022
12794025			-1.340	0.025
12825731			-1.340	0.044
12915573			-1.340	0.036
12863659			-1.350	0.032
12913305			-1.350	0.032
12730068			-1.360	0.011
12878086			-1.360	0.021
12687104			-1.370	0.005
12915449			-1.370	0.021
12717858			-1.380	0.047
12902393			-1.380	0.024
12825497			-1.390	0.026
12862577			-1.390	0.015
12745233			-1.400	0.015
12899033			-1.400	0.028
12755464			-1.410	0.014
12911073			-1.420	0.000
12906638			-1.430	0.004
12792840			-1.430	0.017
12678454			-1.440	0.032
12808967			-1.470	0.003
12914627			-1.480	0.007
12738131			-1.480	0.032
12802310			-1.480	0.036
12913781			-1.480	0.044
12882836			-1.490	0.012
12734205			-1.510	0.047
12736391			-1.520	0.022
12913855			-1.540	0.001
12774061			-1.540	0.037
12863543			-1.540	0.012
12907320			-1.540	0.024
12699877			-1.560	0.022
12912467			-1.560	0.026
12738537			-1.580	0.000
12730536			-1.600	0.048
12808205			-1.680	0.000
12804267			-1.700	0.004
12912305			-1.700	0.006
12755208			-1.740	0.049
12873262			-1.760	0.028
12838373			-1.810	0.025
12882844			-1.890	0.013
12911885			-2.050	0.020
12912577			-2.120	0.016
12912609			-2.620	0.018
12912679			-2.840	0.002
12912413			-2.890	0.000
12912769			-3.800	0.010
12804265			-3.830	0.032

## Sheet: OTA
Spreadsheet 2. Differentially expressed genes in BoMac cells exposed to OTA
Transcript Cluster ID	Gene Symbol	Entrez Gene Name	Exp Fold Change	Exp p-value
12854747	1700109H08Rik	RIKEN cDNA 1700109H08 gene	4.370	0.000					Location	Type(s)	Drug(s)
12740069	AADACL3	arylacetamide deacetylase-like 3	1.190	0.030					Other	other
12694035	AAGAB	alpha- and gamma-adaptin binding protein	-1.180	0.029					Other	other
12834440	AAMDC	adipogenesis associated, Mth938 domain containing	1.180	0.012					Cytoplasm	other
12732310	AASDHPPT	aminoadipate-semialdehyde dehydrogenase-phosphopantetheinyl transferase	1.800	0.012					Cytoplasm	other
12811288	ABAT	4-aminobutyrate aminotransferase	-1.380	0.048					Cytoplasm	enzyme
12878719	ABCA7	ATP binding cassette subfamily A member 7	1.950	0.000					Cytoplasm	enzyme	valproic acid, vigabatrin
12761440	ABCA9	ATP binding cassette subfamily A member 9	1.420	0.002					Plasma Membrane	transporter
12848740	ABCB4	ATP binding cassette subfamily B member 4	1.870	0.000					Cytoplasm	transporter
12819933	ABCC2	ATP binding cassette subfamily C member 2	1.300	0.042					Plasma Membrane	transporter
12790233	ABHD17C	abhydrolase domain containing 17C	-1.100	0.002					Plasma Membrane	transporter	sulfinpyrazone
12796474	ABHD5	abhydrolase domain containing 5	-1.610	0.008					Other	enzyme
12798391	ABHD6	abhydrolase domain containing 6	-1.160	0.022					Cytoplasm	enzyme
12771376	ABI3	ABI family member 3	1.230	0.042					Cytoplasm	enzyme
12686145	ABI3BP	ABI family member 3 binding protein	1.800	0.009					Plasma Membrane	other
12702351	ABL1	ABL proto-oncogene 1, non-receptor tyrosine kinase	-1.370	0.001					Extracellular Space	other
12739306	ABL2	ABL proto-oncogene 2, non-receptor tyrosine kinase	-1.970	0.002					Nucleus	kinase	nilotinib, saracatinib, regorafenib, ponatinib, cyclophosphamide/daunorubicin/imatinib/prednisone/vincristine, imatinib/nilotinib/pegintron, bosutinib, imatinib, temozolomide
12705807	ABO	ABO blood group (transferase A, alpha 1-3-N-acetylgalactosaminyltransferase; transferase B, alpha 1-3-galactosyltransferase)	1.240	0.034					Cytoplasm	kinase
12806493	ABT1	activator of basal transcription 1	-1.620	0.008					Plasma Membrane	enzyme
12732552	ABTB2	ankyrin repeat and BTB domain containing 2	-1.540	0.000					Nucleus	transcription regulator
12746671	ACACB	acetyl-CoA carboxylase beta	1.790	0.000					Nucleus	other
12819085	ACADSB	acyl-CoA dehydrogenase, short/branched chain	1.870	0.003					Cytoplasm	enzyme
12727508	ACAT1	acetyl-CoA acetyltransferase 1	1.190	0.016					Cytoplasm	enzyme
12741323	ACBD6	acyl-CoA binding domain containing 6	1.300	0.024					Cytoplasm	enzyme
12718810	ACBD7	acyl-CoA binding domain containing 7	-1.330	0.000					Other	other
12756774	ACD	adrenocortical dysplasia homolog	-1.550	0.003					Other	other
12879327	ACER1	alkaline ceramidase 1	1.540	0.011					Nucleus	other
12895106	ACER2	alkaline ceramidase 2	-1.400	0.009					Cytoplasm	enzyme
12795404	ACKR2	atypical chemokine receptor 2	1.240	0.035					Cytoplasm	enzyme
12837477	ACKR3	atypical chemokine receptor 3	-1.460	0.013					Plasma Membrane	G-protein coupled receptor
12735623	ACOT7	acyl-CoA thioesterase 7	1.150	0.011					Plasma Membrane	G-protein coupled receptor
12885544	ACP5	acid phosphatase 5, tartrate resistant	1.150	0.022					Cytoplasm	enzyme
12856714	ACR	acrosin	1.240	0.009					Cytoplasm	phosphatase
12834299	ACRV1	acrosomal vesicle protein 1	1.540	0.013					Extracellular Space	peptidase
12773229	ACSF2	acyl-CoA synthetase family member 2	1.190	0.005					Cytoplasm	other
12909544	ACSL4	acyl-CoA synthetase long-chain family member 4	1.150	0.039					Cytoplasm	enzyme
12877851	ACSL6	acyl-CoA synthetase long-chain family member 6	1.270	0.040					Cytoplasm	enzyme
12893842	ACTL7B	actin like 7B	1.700	0.004					Cytoplasm	enzyme
12822216	ACTR1B	ARP1 actin-related protein 1 homolog B, centractin beta	-1.140	0.046					Cytoplasm	other
12774463	ACTR3	ARP3 actin-related protein 3 homolog (yeast)	1.210	0.023					Cytoplasm	other
12796915	ACTR8	ARP8 actin-related protein 8 homolog	-1.690	0.007					Plasma Membrane	other
12679618	ACTRT3	actin related protein T3	-1.600	0.024					Nucleus	other
12778135	ACVR1C	activin A receptor type 1C	1.510	0.008					Nucleus	other
12780223	ACVR2A	activin A receptor type 2A	-1.200	0.001					Plasma Membrane	kinase
12789879	ADAL	adenosine deaminase-like	-1.580	0.001					Plasma Membrane	kinase
12821567	ADAM12	ADAM metallopeptidase domain 12	1.230	0.012					Cytoplasm	enzyme
12748320	Adam1b	a disintegrin and metallopeptidase domain 1b	2.370	0.002					Plasma Membrane	peptidase
12842002	ADAM30	ADAM metallopeptidase domain 30	1.640	0.004					Other	other
12824082	ADAM32	ADAM metallopeptidase domain 32	1.640	0.020					Plasma Membrane	peptidase
12819887	ADAM8	ADAM metallopeptidase domain 8	1.410	0.025					Other	peptidase
12680034	ADAMTS1	ADAM metallopeptidase with thrombospondin type 1 motif 1	-1.530	0.014					Plasma Membrane	peptidase
12826139	ADAMTS14	ADAM metallopeptidase with thrombospondin type 1 motif 14	1.130	0.010					Extracellular Space	peptidase
12836080	ADAMTS4	ADAM metallopeptidase with thrombospondin type 1 motif 4	1.230	0.003					Extracellular Space	peptidase
12786416	ADAMTS6	ADAM metallopeptidase with thrombospondin type 1 motif 6	1.860	0.001					Extracellular Space	peptidase
12892532	ADAMTSL1	ADAMTS like 1	1.150	0.022					Extracellular Space	peptidase
12771716	ADAP2	ArfGAP with dual PH domains 2	-1.380	0.004					Extracellular Space	other
12690508	ADCK1	aarF domain containing kinase 1	-1.150	0.005					Cytoplasm	other
12757267	ADCK4	aarF domain containing kinase 4	1.160	0.002					Cytoplasm	kinase
12897969	ADGRB3	adhesion G protein-coupled receptor B3	1.150	0.029					Cytoplasm	kinase
12803200	ADGRF2	adhesion G protein-coupled receptor F2	1.500	0.021					Plasma Membrane	G-protein coupled receptor
12680957	ADGRG7	adhesion G protein-coupled receptor G7	1.300	0.008					Plasma Membrane	G-protein coupled receptor
12880822	ADGRV1	adhesion G protein-coupled receptor V1	-1.300	0.021					Plasma Membrane	G-protein coupled receptor
12870749	ADH1C	alcohol dehydrogenase 1C (class I), gamma polypeptide	-1.390	0.043					Plasma Membrane	G-protein coupled receptor
12870509	ADH5	alcohol dehydrogenase 5 (class III), chi polypeptide	1.190	0.016					Cytoplasm	enzyme	fomepizole
12722089	ADHFE1	alcohol dehydrogenase, iron containing 1	1.330	0.001					Cytoplasm	enzyme
12683522	ADIPOQ	adiponectin, C1Q and collagen domain containing	1.580	0.011					Cytoplasm	enzyme
12738728	ADIPOR1	adiponectin receptor 1	1.150	0.021					Extracellular Space	other
12857650	ADIPOR2	adiponectin receptor 2	1.150	0.039					Plasma Membrane	transmembrane receptor
12827256	ADK	adenosine kinase	1.330	0.015					Plasma Membrane	other
12862666	ADM2	adrenomedullin 2	1.230	0.015					Nucleus	kinase	adenosine kinase inhibitor, pegintron/ribavirin, PEG-interferon alfa-2a/ribavirin, nitazoxanide/peginterferon alfa-2a/ribavirin, interferon alfacon-1/ribavirin, interferon alfa-2b/ribavirin, ribavirin
12753988	ADM5	adrenomedullin 5 (putative)	1.780	0.003					Extracellular Space	other
12809240	ADNP2	ADNP homeobox 2	-3.180	0.001					Other	other
12734639	ADORA1	adenosine A1 receptor	1.380	0.015					Other	other
12681044	ADPRH	ADP-ribosylarginine hydrolase	-2.120	0.009					Plasma Membrane	G-protein coupled receptor	adenosine, dyphylline, aspirin/butalbital/caffeine, acetaminophen/caffeine/dihydrocodeine, acetaminophen/aspirin/caffeine, caffeine/ergotamine, aspirin/caffeine/propoxyphene, aspirin/butalbital/caffeine/codeine, aspirin/caffeine/dihydrocodeine, caffeine/ethanol, acetaminophen/butalbital/caffeine, aminophylline, aspirin/caffeine/orphenadrine, clofarabine, acetaminophen/butalbital/caffeine/codeine,…
12867608	AEBP2	AE binding protein 2	-1.320	0.034					Other	enzyme
12877681	AES	amino-terminal enhancer of split	1.090	0.048					Nucleus	transcription regulator
12872656	AFF1	AF4/FMR2 family member 1	-1.500	0.001					Nucleus	transcription regulator
12887551	AFF4	AF4/FMR2 family member 4	-1.220	0.000					Nucleus	transcription regulator
12788739	AGBL1	ATP/GTP binding protein-like 1	1.080	0.003					Nucleus	transcription regulator
12850723	AGBL3	ATP/GTP binding protein-like 3	1.490	0.044					Other	peptidase
12801060	AGER	advanced glycosylation end product-specific receptor	1.810	0.015					Other	peptidase
12816222	AGFG2	ArfGAP with FG repeats 2	-1.380	0.022					Plasma Membrane	transmembrane receptor	2-O,3-O-desulfated heparin
12689026	AGGF1	angiogenic factor with G-patch and FHA domains 1	-1.460	0.017					Other	other
12843006	AGO3	argonaute 3, RISC catalytic component	-1.600	0.000					Cytoplasm	other
12705450	AGPAT2	1-acylglycerol-3-phosphate O-acyltransferase 2	1.130	0.036					Cytoplasm	translation regulator
12679263	AGPAT3	1-acylglycerol-3-phosphate O-acyltransferase 3	1.090	0.035					Cytoplasm	enzyme
12899861	AGPAT4	1-acylglycerol-3-phosphate O-acyltransferase 4	1.200	0.023					Cytoplasm	enzyme
12734932	AHCTF1	AT-hook containing transcription factor 1	-1.240	0.013					Cytoplasm	enzyme
12776963	AHDC1	AT-hook DNA binding motif containing 1	-1.630	0.028					Nucleus	transcription regulator
12900659	AIM1	absent in melanoma 1	-1.160	0.006					Other	other
12689774	AJUBA	ajuba LIM protein	-2.410	0.000					Extracellular Space	other
12896763	AK9	adenylate kinase 9	1.500	0.005					Nucleus	transcription regulator
12764250	AKAP1	A-kinase anchoring protein 1	1.150	0.046					Nucleus	kinase
12856937	AKAP3	A-kinase anchoring protein 3	1.740	0.023					Cytoplasm	other
12688037	AKAP5	A-kinase anchoring protein 5	1.300	0.027					Cytoplasm	other
12881182	AKAP8L	A-kinase anchoring protein 8 like	1.350	0.001					Plasma Membrane	other
12731093	AKIP1	A-kinase interacting protein 1	1.230	0.027					Nucleus	other
12847742	AKR1A1	aldo-keto reductase family 1, member A1 (aldehyde reductase)	1.400	0.031					Nucleus	other
12850647	AKR1B10	aldo-keto reductase family 1, member B10 (aldose reductase)	1.240	0.010					Cytoplasm	enzyme	aldose reductase inhibitor
12715867	AKR1C3	aldo-keto reductase family 1, member C3	1.430	0.023					Cytoplasm	enzyme
12720934	AKR1E2	aldo-keto reductase family 1, member E2	1.460	0.012					Cytoplasm	enzyme
12869821	ALB	albumin	1.900	0.002					Cytoplasm	enzyme
12760832	ALDH3A1	aldehyde dehydrogenase 3 family member A1	1.210	0.012					Extracellular Space	transporter	aldoxorubicin
12830405	ALDH3B1	aldehyde dehydrogenase 3 family member B1	1.170	0.040					Cytoplasm	enzyme
12773803	ALDH4A1	aldehyde dehydrogenase 4 family member A1	1.180	0.019					Cytoplasm	enzyme
12816154	ALDOA	aldolase, fructose-bisphosphate A	1.110	0.027					Cytoplasm	enzyme
12896057	ALDOB	aldolase, fructose-bisphosphate B	-1.450	0.023					Cytoplasm	enzyme
12904088	ALG13	ALG13, UDP-N-acetylglucosaminyltransferase subunit	1.680	0.021					Cytoplasm	enzyme
12894910	ALG2	ALG2, alpha-1,3/1,6-mannosyltransferase	-1.540	0.030					Cytoplasm	enzyme
12886892	ALKBH7	alkB homolog 7	1.350	0.041					Cytoplasm	enzyme
12766023	Alox12e	arachidonate lipoxygenase, epidermal	1.850	0.021					Cytoplasm	other
12760947	ALOX15	arachidonate 15-lipoxygenase	2.940	0.000					Cytoplasm	enzyme
12783275	ALS2	ALS2, alsin Rho guanine nucleotide exchange factor	-1.230	0.004					Cytoplasm	enzyme
12784315	ALS2CR11	amyotrophic lateral sclerosis 2 chromosome region candidate 11	1.700	0.001					Cytoplasm	other
12861795	ALX1	ALX homeobox 1	-1.280	0.001					Other	other
12838947	ALX3	ALX homeobox 3	-1.550	0.026					Nucleus	transcription regulator
12764716	ALYREF	Aly/REF export factor	1.180	0.013					Nucleus	transcription regulator
12899433	AMD1	adenosylmethionine decarboxylase 1	-2.150	0.001					Nucleus	transcription regulator
12905324	AMER1	APC membrane recruitment protein 1	-1.640	0.007					Cytoplasm	enzyme
12876741	AMH	anti-Mullerian hormone	1.450	0.028					Plasma Membrane	other
12866047	AMHR2	anti-Mullerian hormone receptor type 2	1.430	0.005					Extracellular Space	growth factor
12839104	AMIGO1	adhesion molecule with Ig-like domain 1	-2.190	0.005					Plasma Membrane	kinase
12859490	AMIGO2	adhesion molecule with Ig-like domain 2	-1.320	0.008					Plasma Membrane	other
12778577	AMMECR1L	AMMECR1 like	-1.530	0.003					Plasma Membrane	other
12791294	AMN	amnion associated transmembrane protein	1.140	0.009					Other	other
12733332	AMOTL1	angiomotin like 1	-1.270	0.036					Plasma Membrane	other
12838005	AMPD1	adenosine monophosphate deaminase 1	10.350	0.000					Plasma Membrane	other
12797923	AMT	aminomethyltransferase	1.090	0.029					Cytoplasm	enzyme
12682332	ANAPC13	anaphase promoting complex subunit 13	1.250	0.011					Cytoplasm	enzyme
12826946	ANAPC16	anaphase promoting complex subunit 16	1.380	0.012					Nucleus	other
12747470	ANAPC7	anaphase promoting complex subunit 7	-1.370	0.020					Nucleus	other
12785508	ANKH	ANKH inorganic pyrophosphate transport regulator	1.290	0.048					Nucleus	other
12849542	ANKIB1	ankyrin repeat and IBR domain containing 1	-1.360	0.002					Plasma Membrane	transporter
12853733	ANKMY2	ankyrin repeat and MYND domain containing 2	-1.440	0.004					Nucleus	transcription regulator
12808216	ANKRD12	ankyrin repeat domain 12	-1.410	0.011					Plasma Membrane	other
12873789	ANKRD17	ankyrin repeat domain 17	-1.440	0.002					Nucleus	other
12821704	ANKRD22	ankyrin repeat domain 22	-1.360	0.016					Nucleus	other
12685337	ANKRD28	ankyrin repeat domain 28	-1.050	0.021					Nucleus	transcription regulator
12808043	ANKRD29	ankyrin repeat domain 29	1.330	0.003					Cytoplasm	other
12886277	ANKRD34B	ankyrin repeat domain 34B	-1.760	0.032					Other	other
12788667	ANKRD34C	ankyrin repeat domain 34C	1.530	0.003					Nucleus	transcription regulator
12705243	ANKRD39	ankyrin repeat domain 39	-1.670	0.004					Other	other
12763675	ANKRD40	ankyrin repeat domain 40	-1.350	0.010					Other	other
12782411	ANKRD44	ankyrin repeat domain 44	-1.310	0.025					Other	other
12723136	ANKRD46	ankyrin repeat domain 46	-1.280	0.029					Other	other
12743278	ANKRD50	ankyrin repeat domain 50	-1.600	0.000					Nucleus	transcription regulator
12860119	ANKRD52	ankyrin repeat domain 52	-1.580	0.006					Other	other
12793053	ANKRD9	ankyrin repeat domain 9	-1.440	0.014					Nucleus	transcription regulator
12817513	ANKS3	ankyrin repeat and sterile alpha motif domain containing 3	-1.190	0.016					Other	other
12894435	ANKS6	ankyrin repeat and sterile alpha motif domain containing 6	-2.210	0.003					Nucleus	transcription regulator
12889347	ANXA10	annexin A10	1.190	0.044					Cytoplasm	other
12825927	ANXA11	annexin A11	1.240	0.015					Cytoplasm	other
12828451	ANXA7	annexin A7	1.250	0.008					Nucleus	other
12760505	AOC2	amine oxidase, copper containing 2	1.930	0.007					Plasma Membrane	ion channel
12774842	AOX1	aldehyde oxidase 1	1.660	0.014					Plasma Membrane	enzyme
12833790	AP2A2	adaptor related protein complex 2 alpha 2 subunit	1.140	0.035					Cytoplasm	enzyme
12876788	AP3D1	adaptor related protein complex 3 delta 1 subunit	1.100	0.040					Cytoplasm	transporter
12828074	AP3M1	adaptor related protein complex 3 mu 1 subunit	-1.230	0.001					Cytoplasm	transporter
12823732	AP3M2	adaptor related protein complex 3 mu 2 subunit	-1.340	0.017					Cytoplasm	transporter
12837920	AP4B1	adaptor related protein complex 4 beta 1 subunit	-1.120	0.027					Cytoplasm	transporter
12833375	AP5B1	adaptor related protein complex 5 beta 1 subunit	-2.450	0.000					Cytoplasm	transporter
12691189	AP5M1	adaptor related protein complex 5 mu 1 subunit	1.620	0.047					Cytoplasm	other
12720410	APBB1IP	amyloid beta precursor protein binding family B member 1 interacting protein	1.360	0.049					Cytoplasm	other
12885943	APBB3	amyloid beta precursor protein binding family B member 3	-1.320	0.009					Cytoplasm	other
12696063	APC	adenomatous polyposis coli	-1.360	0.004					Cytoplasm	other
12880017	APC2	adenomatosis polyposis coli 2	1.180	0.037					Nucleus	enzyme
12717077	APCDD1L	adenomatosis polyposis coli down-regulated 1 like	1.240	0.014					Cytoplasm	enzyme
12903795	APEX2	apurinic/apyrimidinic endodeoxyribonuclease 2	-1.550	0.041					Other	other
12731471	APIP	APAF1 interacting protein	1.320	0.004					Nucleus	enzyme
12751361	APLP1	amyloid beta precursor like protein 1	1.100	0.050					Cytoplasm	enzyme
12733067	APOA5	apolipoprotein A5	1.180	0.029					Extracellular Space	other
12811691	APOBR	apolipoprotein B receptor	1.340	0.011					Extracellular Space	transporter
12754076	APOC4	apolipoprotein C4	1.220	0.009					Plasma Membrane	transmembrane receptor
12861767	APOF	apolipoprotein F	1.870	0.002					Extracellular Space	transporter
12859257	APOL2	apolipoprotein L2	1.170	0.022					Extracellular Space	transporter
12857717	Apon	apolipoprotein N	2.590	0.007					Cytoplasm	other
12867921	AQP2	aquaporin 2	1.360	0.016					Other	other
12696328	AQR	aquarius intron-binding spliceosomal factor	-1.370	0.022					Plasma Membrane	transporter
12906948	AR	androgen receptor	-1.160	0.045					Nucleus	other
12874050	ARAP2	ArfGAP with RhoGAP domain, ankyrin repeat and PH domain 2	-1.470	0.001					Nucleus	ligand-dependent nuclear receptor	estradiol valerate/testosterone enanthate, estradiol cypionate/testosterone cypionate, BMS-641988, cyproterone acetate/ethinyl estradiol, enzalutamide, galeterone, 1-testosterone, flutamide/goserelin, nandrolone phenpropionate, androgen receptor antagonist, ODM-201, EPI-506, bicalutamide/leuprolide, bicalutamide/goserelin, dexamethasone/enzalutamide, SHR3680, drospirenone/ethinyl estradiol, nilut…
12728889	ARCN1	archain 1	1.090	0.041					Cytoplasm	other
12696665	AREL1	apoptosis resistant E3 ubiquitin protein ligase 1	-1.180	0.020					Cytoplasm	other
12687646	ARF6	ADP ribosylation factor 6	-1.650	0.013					Cytoplasm	enzyme
12731220	ARFGAP2	ADP ribosylation factor GTPase activating protein 2	-1.280	0.014					Plasma Membrane	transporter
12897474	ARFGEF3	ARFGEF family member 3	-1.250	0.007					Nucleus	other
12746006	ARFIP1	ADP ribosylation factor interacting protein 1	-1.330	0.005					Other	other
12712642	ARGLU1	arginine and glutamate rich 1	-1.190	0.024					Cytoplasm	other
12746214	ARHGAP10	Rho GTPase activating protein 10	-1.300	0.040					Other	other
12697409	ARHGAP11A	Rho GTPase activating protein 11A	-1.230	0.020					Cytoplasm	other
12720643	ARHGAP21	Rho GTPase activating protein 21	-1.370	0.022					Cytoplasm	other
12876682	ARHGAP26	Rho GTPase activating protein 26	-1.710	0.001					Cytoplasm	other
12880946	ARHGAP26	Rho GTPase activating protein 26	-1.980	0.004					Cytoplasm	other
12808103	ARHGAP28	Rho GTPase activating protein 28	-1.470	0.022					Cytoplasm	other
12680487	ARHGAP31	Rho GTPase activating protein 31	-1.750	0.010					Cytoplasm	other
12748564	ARHGAP33	Rho GTPase activating protein 33	1.190	0.022					Cytoplasm	other
12906291	ARHGAP4	Rho GTPase activating protein 4	1.250	0.024					Plasma Membrane	transporter
12791386	ARHGAP5	Rho GTPase activating protein 5	-1.210	0.023					Cytoplasm	other
12726506	ARHGEF17	Rho guanine nucleotide exchange factor 17	-1.510	0.015					Cytoplasm	enzyme
12729603	ARHGEF17	Rho guanine nucleotide exchange factor 17	-1.640	0.020					Cytoplasm	other
12836852	ARHGEF2	Rho/Rac guanine nucleotide exchange factor 2	-1.600	0.001					Cytoplasm	other
12857994	ARHGEF25	Rho guanine nucleotide exchange factor 25	-1.280	0.008					Cytoplasm	other
12685559	ARHGEF26	Rho guanine nucleotide exchange factor 26	-1.780	0.002					Cytoplasm	other
12775386	ARHGEF4	Rho guanine nucleotide exchange factor 4	-1.300	0.001					Plasma Membrane	other
12695550	ARHGEF40	Rho guanine nucleotide exchange factor 40	-1.590	0.005					Cytoplasm	other
12850290	ARHGEF5	Rho guanine nucleotide exchange factor 5	-1.410	0.014					Other	other
12709812	ARHGEF7	Rho guanine nucleotide exchange factor 7	-1.150	0.026					Cytoplasm	other
12708762	ARHGEF7	Rho guanine nucleotide exchange factor 7	-1.200	0.021					Cytoplasm	other
12905266	ARHGEF9	Cdc42 guanine nucleotide exchange factor 9	1.500	0.000					Cytoplasm	other
12783801	ARID1A	AT-rich interaction domain 1A	-1.500	0.006					Cytoplasm	other
12878680	ARID3A	AT-rich interaction domain 3A	-1.350	0.039					Nucleus	transcription regulator
12894185	ARID3C	AT-rich interaction domain 3C	1.260	0.016					Nucleus	transcription regulator
12690350	ARID4A	AT-rich interaction domain 4A	-1.270	0.050					Nucleus	transcription regulator
12828537	ARID4B	AT-rich interaction domain 4B	-1.260	0.006					Nucleus	transcription regulator
12827244	ARID5B	AT-rich interaction domain 5B	-1.720	0.046					Nucleus	enzyme
12798403	ARIH2	ariadne RBR E3 ubiquitin protein ligase 2	1.170	0.026					Nucleus	transcription regulator
12680069	ARL13B	ADP ribosylation factor like GTPase 13B	-1.210	0.006					Nucleus	enzyme
12686416	ARL14	ADP ribosylation factor like GTPase 14	1.220	0.038					Extracellular Space	other
12786119	ARL15	ADP ribosylation factor like GTPase 15	-1.610	0.003					Other	other
12753578	ARL2BP	ADP ribosylation factor like GTPase 2 binding protein	-1.330	0.000					Cytoplasm	other
12822968	ARL3	ADP ribosylation factor like GTPase 3	1.190	0.036					Cytoplasm	transcription regulator
12848299	ARL4C	ADP ribosylation factor like GTPase 4C	-1.380	0.013					Cytoplasm	enzyme
12717049	ARL5B	ADP ribosylation factor like GTPase 5B	-1.170	0.007					Nucleus	enzyme
12680722	ARL6	ADP ribosylation factor like GTPase 6	-1.870	0.001					Other	enzyme
12872066	ARL9	ADP ribosylation factor like GTPase 9	2.280	0.004					Cytoplasm	transporter
12803402	ARMC12	armadillo repeat containing 12	1.380	0.015					Other	other
12686311	ARMC8	armadillo repeat containing 8	-1.290	0.011					Nucleus	other
12910347	ARMCX2	armadillo repeat containing, X-linked 2	-1.240	0.032					Nucleus	other
12906065	ARMCX5	armadillo repeat containing, X-linked 5	-1.770	0.001					Other	other
12910395	ARMCX6	armadillo repeat containing, X-linked 6	-1.420	0.007					Other	other
12898632	ARMT1	acidic residue methyltransferase 1	-1.710	0.001					Other	other
12835773	ARNT	aryl hydrocarbon receptor nuclear translocator	-1.740	0.004					Other	enzyme
12732636	ARNTL	aryl hydrocarbon receptor nuclear translocator like	-1.310	0.029					Nucleus	transcription regulator
12867449	ARNTL2	aryl hydrocarbon receptor nuclear translocator like 2	-1.250	0.011					Nucleus	transcription regulator
12816081	ARPC1A	actin related protein 2/3 complex subunit 1A	1.170	0.025					Nucleus	transcription regulator
12730790	ARRB1	arrestin beta 1	-1.210	0.026					Extracellular Space	other
12767297	ARRB2	arrestin beta 2	-1.170	0.013					Cytoplasm	other
12885849	ARRDC2	arrestin domain containing 2	-1.170	0.033					Cytoplasm	other
12887514	ARRDC3	arrestin domain containing 3	-1.500	0.024					Other	other
12793470	ARRDC4	arrestin domain containing 4	-1.500	0.006					Plasma Membrane	other
12887373	ARSI	arylsulfatase family member I	-1.530	0.002					Other	other
12828107	ARV1	ARV1 homolog, fatty acid homeostasis modulator	1.690	0.004					Extracellular Space	enzyme
12819205	AS3MT	arsenite methyltransferase	1.610	0.012					Cytoplasm	transporter
12821282	ASAH2	N-acylsphingosine amidohydrolase (non-lysosomal ceramidase) 2	1.700	0.013					Cytoplasm	enzyme
12903803	ASB11	ankyrin repeat and SOCS box containing 11	1.250	0.009					Cytoplasm	enzyme
12902444	ASB12	ankyrin repeat and SOCS box containing 12	-1.320	0.022					Nucleus	transcription regulator
12795077	ASB14	ankyrin repeat and SOCS box containing 14	1.300	0.010					Nucleus	transcription regulator
12764972	ASB16	ankyrin repeat and SOCS box containing 16	1.850	0.001					Other	other
12705014	ASB6	ankyrin repeat and SOCS box containing 6	-1.590	0.011					Other	other
12906096	ASB9	ankyrin repeat and SOCS box containing 9	1.470	0.034					Nucleus	transcription regulator
12745734	ASCC2	activating signal cointegrator 1 complex subunit 2	1.170	0.004					Nucleus	transcription regulator
12896490	ASCC3	activating signal cointegrator 1 complex subunit 3	-1.200	0.025					Nucleus	other
12730397	ASCL3	achaete-scute family bHLH transcription factor 3	1.400	0.003					Cytoplasm	enzyme
12862031	ASCL4	achaete-scute family bHLH transcription factor 4	1.170	0.019					Nucleus	transcription regulator
12771467	ASGR2	asialoglycoprotein receptor 2	1.280	0.012					Other	other
12840889	ASH1L	ash1 (absent, small, or homeotic)-like (Drosophila)	-1.450	0.008					Plasma Membrane	transmembrane receptor
12867662	ASIC1	acid sensing ion channel subunit 1	-1.200	0.018					Nucleus	transcription regulator
12852545	ASIC3	acid sensing ion channel subunit 3	1.100	0.046					Plasma Membrane	ion channel	diclofenac/omeprazole, diclofenac/misoprostol, diclofenac, amiloride, amiloride/hydrochlorothiazide
12713992	ASIP	agouti signaling protein	1.420	0.043					Plasma Membrane	ion channel	amiloride, amiloride/hydrochlorothiazide, agmatine
12821320	ASMTL	acetylserotonin O-methyltransferase-like	1.150	0.003					Extracellular Space	other
12744314	ASPHD2	aspartate beta-hydroxylase domain containing 2	-1.360	0.002					Cytoplasm	enzyme
12740427	ASPM	abnormal spindle microtubule assembly	-1.360	0.043					Other	enzyme
12893122	ASPN	asporin	1.450	0.004					Nucleus	other
12715587	ASXL1	additional sex combs like 1, transcriptional regulator	-1.590	0.001					Extracellular Space	other
12697998	ASXL2	additional sex combs like 2, transcriptional regulator	-1.500	0.000					Nucleus	transcription regulator
12821736	ATAD1	ATPase family, AAA domain containing 1	-1.220	0.011					Extracellular Space	other
12700376	ATAD2B	ATPase family, AAA domain containing 2B	-1.860	0.007					Other	enzyme
12864864	ATF1	activating transcription factor 1	1.200	0.011					Nucleus	other
12862155	ATF7	activating transcription factor 7	-1.680	0.003					Nucleus	transcription regulator
12869006	ATF7IP	activating transcription factor 7 interacting protein	-1.400	0.047					Nucleus	transcription regulator
12727205	ATG13	autophagy related 13	1.160	0.029					Nucleus	transcription regulator
12696518	ATG14	autophagy related 14	-1.690	0.007					Cytoplasm	other
12832549	ATG2A	autophagy related 2A	-1.190	0.039					Cytoplasm	other
12846035	ATG4C	autophagy related 4C cysteine peptidase	1.290	0.018					Plasma Membrane	other
12728544	ATM	ATM serine/threonine kinase	-1.360	0.026					Cytoplasm	peptidase
12708078	ATOH8	atonal bHLH transcription factor 8	-1.530	0.025					Nucleus	kinase	AZD0156
12887659	ATOX1	antioxidant 1 copper chaperone	1.290	0.024					Nucleus	transcription regulator
12871836	ATP10D	ATPase phospholipid transporting 10D (putative)	-1.930	0.001					Cytoplasm	transporter
12844852	ATP1A2	ATPase Na+/K+ transporting subunit alpha 2	1.310	0.041					Cytoplasm	transporter
12749501	ATP1A3	ATPase Na+/K+ transporting subunit alpha 3	1.640	0.036					Plasma Membrane	transporter	digoxin, ethacrynic acid, perphenazine
12846660	ATP1A4	ATPase Na+/K+ transporting subunit alpha 4	1.190	0.007					Plasma Membrane	transporter	digoxin, ethacrynic acid, perphenazine
12761176	ATP1B2	ATPase Na+/K+ transporting subunit beta 2	-1.280	0.012					Plasma Membrane	transporter	digoxin, ethacrynic acid, perphenazine
12816997	ATP2A1	ATPase sarcoplasmic/endoplasmic reticulum Ca2+ transporting 1	2.500	0.001					Plasma Membrane	transporter
12744231	ATP2A2	ATPase sarcoplasmic/endoplasmic reticulum Ca2+ transporting 2	-1.220	0.009					Cytoplasm	transporter
12734644	ATP2B4	ATPase plasma membrane Ca2+ transporting 4	-1.290	0.020					Cytoplasm	transporter
12842835	ATP5F1	ATP synthase, H+ transporting, mitochondrial Fo complex subunit B1	1.130	0.004					Plasma Membrane	transporter
12678822	ATP5J	ATP synthase, H+ transporting, mitochondrial Fo complex subunit F6	1.110	0.007					Cytoplasm	transporter
12728095	ATP5L	ATP synthase, H+ transporting, mitochondrial Fo complex subunit G	1.250	0.028					Cytoplasm	transporter
12688328	ATP5S	ATP synthase, H+ transporting, mitochondrial Fo complex subunit s (factor B)	1.240	0.002					Cytoplasm	enzyme
12878509	Atp6ap1l	ATPase, H+ transporting, lysosomal accessory protein 1-like	1.500	0.025					Cytoplasm	transporter
12755811	ATP6V0D1	ATPase H+ transporting V0 subunit d1	1.120	0.047					Other	other
12724894	ATP6V0D2	ATPase H+ transporting V0 subunit d2	1.190	0.031					Cytoplasm	transporter
12704122	ATP6V1B1	ATPase H+ transporting V1 subunit B1	1.210	0.027					Cytoplasm	transporter
12889251	ATP6V1B2	ATPase H+ transporting V1 subunit B2	1.110	0.012					Cytoplasm	transporter
12724333	ATP6V1C1	ATPase H+ transporting V1 subunit C1	1.240	0.012					Cytoplasm	transporter	gallium nitrate
12849052	ATP6V1F	ATPase H+ transporting V1 subunit F	1.250	0.028					Cytoplasm	transporter
12889102	ATP6V1G1	ATPase H+ transporting V1 subunit G1	1.220	0.001					Cytoplasm	enzyme
12724254	ATP6V1H	ATPase H+ transporting V1 subunit H	1.100	0.043					Cytoplasm	transporter
12797695	ATRIP	ATR interacting protein	-1.250	0.008					Cytoplasm	transporter
12862825	ATXN10	ataxin 10	1.190	0.029					Nucleus	kinase
12747307	ATXN2	ataxin 2	-1.550	0.045					Cytoplasm	other
12771162	ATXN7L3	ataxin 7 like 3	-1.570	0.004					Nucleus	other
12778503	AUNIP	aurora kinase A and ninein interacting protein	-1.230	0.006					Nucleus	transcription regulator
12860096	AVIL	advillin	2.270	0.000					Cytoplasm	other
12855006	AVL9	AVL9 cell migration associated	-1.250	0.000					Plasma Membrane	other
12823046	AVPI1	arginine vasopressin induced 1	-1.650	0.032					Other	other
12904372	AWAT2	acyl-CoA wax alcohol acyltransferase 2	1.190	0.026					Other	other
12737225	AXDND1	axonemal dynein light chain domain containing 1	1.880	0.002					Cytoplasm	enzyme
12876611	AZU1	azurocidin 1	1.410	0.046					Extracellular Space	other
12803818	B3GALT4	beta-1,3-galactosyltransferase 4	1.150	0.019					Cytoplasm	peptidase
12739927	B3GALT6	beta-1,3-galactosyltransferase 6	-1.330	0.037					Cytoplasm	enzyme
12832953	B3GAT3	beta-1,3-glucuronyltransferase 3	1.290	0.030					Cytoplasm	enzyme
12700080	B3GNT2	UDP-GlcNAc:betaGal beta-1,3-N-acetylglucosaminyltransferase 2	-1.620	0.005					Cytoplasm	enzyme
12729690	B3GNT6	UDP-GlcNAc:betaGal beta-1,3-N-acetylglucosaminyltransferase 6	1.370	0.006					Cytoplasm	enzyme
12778478	B3GNT7	UDP-GlcNAc:betaGal beta-1,3-N-acetylglucosaminyltransferase 7	-1.720	0.003					Cytoplasm	enzyme
12759161	B3GNT9	UDP-GlcNAc:betaGal beta-1,3-N-acetylglucosaminyltransferase 9	1.210	0.042					Cytoplasm	enzyme
12768625	B4GALNT2	beta-1,4-N-acetyl-galactosaminyltransferase 2	1.280	0.021					Other	enzyme
12838558	B4GALT3	beta-1,4-galactosyltransferase 3	-1.520	0.037					Cytoplasm	enzyme
12808023	B4GALT6	beta-1,4-galactosyltransferase 6	-1.310	0.031					Cytoplasm	enzyme
12896051	BAAT	bile acid-CoA:amino acid N-acyltransferase	1.490	0.020					Cytoplasm	enzyme
12898447	BACH2	BTB domain and CNC homolog 2	1.240	0.006					Cytoplasm	enzyme
12804999	BAG2	BCL2 associated athanogene 2	1.170	0.049					Nucleus	transcription regulator
12824050	BAG4	BCL2 associated athanogene 4	-1.290	0.024					Cytoplasm	other
12801533	BAG6	BCL2 associated athanogene 6	1.220	0.020					Cytoplasm	other
12768609	BAIAP2	BAI1 associated protein 2	-1.570	0.000					Nucleus	enzyme
12782631	BARD1	BRCA1 associated RING domain 1	-1.490	0.037					Plasma Membrane	kinase
12840709	BARHL2	BarH like homeobox 2	1.170	0.048					Nucleus	transcription regulator
12812039	BAZ1B	bromodomain adjacent to zinc finger domain 1B	-1.250	0.009					Nucleus	transcription regulator
12858722	BAZ2A	bromodomain adjacent to zinc finger domain 2A	-1.340	0.014					Nucleus	transcription regulator
12778036	BAZ2B	bromodomain adjacent to zinc finger domain 2B	-1.410	0.003					Nucleus	transcription regulator
12687580	BBOF1	basal body orientation factor 1	1.620	0.006					Extracellular Space	other
12867751	BBS10	Bardet-Biedl syndrome 10	-1.390	0.025					Other	other
12681363	BBX	bobby sox homolog (Drosophila)	-1.310	0.000					Other	other
12758194	BCAR1	BCAR1, Cas family scaffolding protein	-1.380	0.009					Nucleus	other
12718315	BCAS1	breast carcinoma amplified sequence 1	1.250	0.025					Plasma Membrane	enzyme
12717104	BCAS4	breast carcinoma amplified sequence 4	1.160	0.018					Plasma Membrane	other
12840944	BCL10	B-cell CLL/lymphoma 10	-1.200	0.031					Cytoplasm	other
12718083	BCL2L1	BCL2 like 1	-1.420	0.018					Cytoplasm	transcription regulator
12837523	BCL2L15	BCL2 like 15	2.580	0.002					Cytoplasm	other
12748137	BCL7A	B-cell CLL/lymphoma 7A	-1.290	0.031					Nucleus	other
12848320	BCL9	B-cell CLL/lymphoma 9	-1.350	0.005					Nucleus	other
12906113	BCOR	BCL6 corepressor	-1.620	0.003					Nucleus	other
12905423	BCORL1	BCL6 corepressor-like 1	-2.160	0.002					Nucleus	transcription regulator
12871075	BDH2	3-hydroxybutyrate dehydrogenase, type 2	1.170	0.009					Nucleus	transcription regulator
12787606	BDP1	B double prime 1, subunit of RNA polymerase III transcription initiation factor IIIB	-1.230	0.013					Cytoplasm	enzyme
12771219	BECN1	beclin 1	1.130	0.046					Nucleus	transcription regulator
12897578	BEND3	BEN domain containing 3	1.150	0.049					Cytoplasm	other
12886238	BEST2	bestrophin 2	1.420	0.017					Nucleus	other
12722857	BHLHE22	basic helix-loop-helix family member e22	1.060	0.035					Plasma Membrane	ion channel
12716609	BHLHE23	basic helix-loop-helix family member e23	-1.830	0.000					Nucleus	transcription regulator
12798575	BHLHE40	basic helix-loop-helix family member e40	-1.760	0.028					Nucleus	transcription regulator
12867105	BICD1	BICD cargo adaptor 1	-1.180	0.042					Nucleus	transcription regulator
12893075	BIN3	bridging integrator 3	-1.420	0.000					Cytoplasm	other
12767844	BIRC5	baculoviral IAP repeat containing 5	-1.130	0.007					Cytoplasm	other
12821894	BLNK	B-cell linker	1.140	0.027					Cytoplasm	other
12871213	BLOC1S4	biogenesis of lysosomal organelles complex 1 subunit 4	-1.510	0.044					Cytoplasm	other
12697087	BLOC1S6	biogenesis of lysosomal organelles complex 1 subunit 6	-1.240	0.001					Cytoplasm	other
12716976	BMP2	bone morphogenetic protein 2	-1.870	0.006					Cytoplasm	other
12693777	BMP4	bone morphogenetic protein 4	-2.290	0.003					Extracellular Space	growth factor
12873401	BMPR1B	bone morphogenetic protein receptor type 1B	-2.220	0.002					Extracellular Space	growth factor
12851464	BMT2	base methyltransferase of 25S rRNA 2 homolog	-1.150	0.047					Plasma Membrane	kinase
12689567	BNIP2	BCL2/adenovirus E1B 19kDa interacting protein 2	-1.300	0.023					Other	other
12847333	BNIPL	BCL2/adenovirus E1B 19kD interacting protein like	3.090	0.004					Cytoplasm	other
12873825	BOD1L1	biorientation of chromosomes in cell division 1 like 1	-1.390	0.007					Cytoplasm	other
12836524	BOK	BCL2-related ovarian killer	-1.350	0.038					Nucleus	other
12868370	BORCS5	BLOC-1 related complex subunit 5	-1.420	0.002					Cytoplasm	other
12820864	BORCS7	BLOC-1 related complex subunit 7	1.350	0.002					Other	other
12877897	BORCS8	BLOC-1 related complex subunit 8	1.190	0.008					Other	other
12804300	BPHL	biphenyl hydrolase-like (serine hydrolase)	1.540	0.016					Other	other
12717216	BPIFB2	BPI fold containing family B member 2	1.310	0.009					Cytoplasm	enzyme
12866290	BPIFC	BPI fold containing family C	1.270	0.042					Extracellular Space	other
12855223	BRAF	B-Raf proto-oncogene, serine/threonine kinase	-1.280	0.045					Extracellular Space	transporter
12746865	BRAP	BRCA1 associated protein	1.180	0.030					Cytoplasm	kinase	vemurafenib, dabrafenib, regorafenib, bortezomib/sorafenib, dexamethasone/lenalidomide/sorafenib, bevacizumab/sorafenib, encorafenib, dabrafenib/trametinib, CEP-32496, cytarabine/idarubicin/sorafenib, 5-azacytidine/sorafenib, decitabine/sorafenib, MLN2480, BRAF inhibitor, ARQ 736, cobimetinib/vemurafenib, everolimus/sorafenib, dabrafenib/panitumumab, BGB-283, HM95573, dabrafenib/trametinib/vemura…
12711421	BRCA2	breast cancer 2	-1.700	0.012					Cytoplasm	enzyme
12801346	BRD2	bromodomain containing 2	-1.590	0.001					Nucleus	transcription regulator
12706268	BRD3	bromodomain containing 3	-1.340	0.006					Nucleus	kinase
12825103	BRF2	BRF2, RNA polymerase III transcription initiation factor 50 kDa subunit	-2.140	0.001					Nucleus	kinase
12736176	BROX	BRO1 domain and CAAX motif containing	1.210	0.024					Nucleus	transcription regulator
12801484	BRPF3	bromodomain and PHD finger containing 3	-1.750	0.004					Cytoplasm	other
12905320	BRS3	bombesin like receptor 3	1.160	0.005					Cytoplasm	other
12758744	BRSK1	BR serine/threonine kinase 1	-1.190	0.045					Plasma Membrane	G-protein coupled receptor
12686491	BRWD1	bromodomain and WD repeat domain containing 1	-1.600	0.000					Cytoplasm	kinase
12904974	BRWD3	bromodomain and WD repeat domain containing 3	-1.580	0.004					Nucleus	transcription regulator
12833662	BSCL2	Berardinelli-Seip congenital lipodystrophy 2 (seipin)	1.140	0.027					Other	other
12727106	BTBD10	BTB domain containing 10	-1.230	0.016					Cytoplasm	other
12819785	BTBD16	BTB domain containing 16	1.240	0.001					Cytoplasm	other
12766396	BTBD17	BTB domain containing 17	1.260	0.006					Other	other
12847465	BTBD19	BTB domain containing 19	1.530	0.038					Plasma Membrane	other
12791542	BTBD7	BTB domain containing 7	-1.140	0.040					Other	other
12845158	BTBD8	BTB domain containing 8	-1.250	0.047					Nucleus	other
12804925	BTBD9	BTB domain containing 9	-1.380	0.005					Nucleus	other
12786923	BTF3	basic transcription factor 3	1.210	0.022					Other	other
12863934	BTG1	B-cell translocation gene 1, anti-proliferative	-1.930	0.000					Nucleus	transcription regulator
12737028	BTG2	BTG family member 2	-1.410	0.010					Nucleus	transcription regulator
12682216	BTG3	BTG family member 3	-1.120	0.050					Nucleus	transcription regulator
12801294	Btnl1	butyrophilin-like 1	1.310	0.007					Nucleus	other
12820434	BTRC	beta-transducin repeat containing E3 ubiquitin protein ligase	-1.920	0.001					Plasma Membrane	other
12731659	BUD13	BUD13 homolog	-1.350	0.016					Cytoplasm	enzyme
12802036	BYSL	bystin like	-1.530	0.004					Nucleus	other
12820673	C10orf2	chromosome 10 open reading frame 2	1.270	0.031					Nucleus	other
12826135	C10orf35	chromosome 10 open reading frame 35	-1.430	0.014					Cytoplasm	enzyme
12829004	C10orf54	chromosome 10 open reading frame 54	-1.330	0.041					Other	other
12821255	C10orf76	chromosome 10 open reading frame 76	-1.220	0.038					Plasma Membrane	other
12823181	C10orf82	chromosome 10 open reading frame 82	1.600	0.008					Other	other
12726966	C11orf16	chromosome 11 open reading frame 16	1.310	0.027					Other	other
12733728	C11orf42	chromosome 11 open reading frame 42	1.170	0.024					Other	other
12727049	C11orf49	chromosome 11 open reading frame 49	1.280	0.043					Other	other
12834319	C11orf54	chromosome 11 open reading frame 54	1.210	0.004					Nucleus	other
12727803	C11orf57	chromosome 11 open reading frame 57	-1.440	0.004					Nucleus	enzyme
12733535	C11orf58	chromosome 11 open reading frame 58	1.190	0.001					Other	other
12832264	C11orf68	chromosome 11 open reading frame 68	-1.370	0.037					Other	other
12733686	C11orf70	chromosome 11 open reading frame 70	1.490	0.000					Other	other
12833021	C11orf73	chromosome 11 open reading frame 73	1.230	0.023					Other	other
12834959	C11orf98	chromosome 11 open reading frame 98	1.240	0.041					Cytoplasm	transporter
12856580	C12orf4	chromosome 12 open reading frame 4	-1.470	0.000					Other	other
12859641	C12orf4	chromosome 12 open reading frame 4	-1.470	0.000					Cytoplasm	other
12745997	C12orf43	chromosome 12 open reading frame 43	-1.410	0.006					Cytoplasm	other
12862500	C12orf45	chromosome 12 open reading frame 45	-1.570	0.001					Other	other
12868883	C12orf54	chromosome 12 open reading frame 54	1.120	0.045					Other	other
12869062	C12orf60	chromosome 12 open reading frame 60	1.910	0.002					Other	other
12692964	C14orf119	chromosome 14 open reading frame 119	-1.210	0.012					Extracellular Space	other
12688924	C14orf169	chromosome 14 open reading frame 169	-1.950	0.017					Other	other
12789871	C14orf79	chromosome 14 open reading frame 79	-1.680	0.008					Nucleus	enzyme
12688491	C14orf93	chromosome 14 open reading frame 93	1.240	0.037					Other	other
12793978	C15orf39	chromosome 15 open reading frame 39	-2.710	0.001					Other	other
12691099	C15orf41	chromosome 15 open reading frame 41	-1.360	0.007					Cytoplasm	other
12694026	C15orf57	chromosome 15 open reading frame 57	-1.670	0.009					Other	other
12759076	C16orf46	chromosome 16 open reading frame 46	-1.550	0.029					Other	other
12748493	C16orf70	chromosome 16 open reading frame 70	-1.370	0.001					Nucleus	other
12813703	C16orf72	chromosome 16 open reading frame 72	-1.540	0.006					Cytoplasm	other
12754404	C16orf78	chromosome 16 open reading frame 78	1.130	0.032					Other	other
12814499	C16orf82	chromosome 16 open reading frame 82	1.350	0.045					Nucleus	other
12754771	C16orf86	chromosome 16 open reading frame 86	1.340	0.019					Other	other
12759110	C16orf87	chromosome 16 open reading frame 87	-1.660	0.002					Other	other
12763019	C17orf49	chromosome 17 open reading frame 49	1.330	0.006					Other	other
12771389	C17orf64	chromosome 17 open reading frame 64	1.360	0.040					Nucleus	other
12761858	C17orf75	chromosome 17 open reading frame 75	1.120	0.040					Other	other
12772924	C17orf98	chromosome 17 open reading frame 98	1.910	0.000					Extracellular Space	other
12810708	C18orf32	chromosome 18 open reading frame 32	1.650	0.001					Other	other
12755271	C19orf18	chromosome 19 open reading frame 18	2.600	0.000					Other	other
12881847	C19orf24	chromosome 19 open reading frame 24	1.510	0.024					Cytoplasm	other
12884448	C19orf25	chromosome 19 open reading frame 25	-1.380	0.027					Other	other
12876297	C19orf38	chromosome 19 open reading frame 38	1.400	0.018					Other	other
12758412	C19orf47	chromosome 19 open reading frame 47	-1.390	0.003					Other	other
12851605	C1GALT1	core 1 synthase, glycoprotein-N-acetylgalactosamine 3-beta-galactosyltransferase 1	-1.280	0.004					Nucleus	other
12837284	C1orf109	chromosome 1 open reading frame 109	-1.660	0.005					Plasma Membrane	enzyme
12838722	C1orf123	chromosome 1 open reading frame 123	1.200	0.007					Other	other
12843099	C1orf146	chromosome 1 open reading frame 146	1.770	0.009					Cytoplasm	other
12842360	C1orf162	chromosome 1 open reading frame 162	2.760	0.000					Other	other
12836387	C1orf189	chromosome 1 open reading frame 189	5.440	0.000					Other	transporter
12877974	C1orf35	chromosome 1 open reading frame 35	1.240	0.012					Other	other
12840461	C1orf43	chromosome 1 open reading frame 43	1.180	0.001					Other	other
12837546	C1orf52	chromosome 1 open reading frame 52	1.470	0.006					Other	other
12847330	C1orf56	chromosome 1 open reading frame 56	1.650	0.005					Nucleus	other
12781719	C1QL2	complement component 1, q subcomponent-like 2	-1.640	0.005					Other	other
12682117	C21orf91	chromosome 21 open reading frame 91	-1.120	0.033					Extracellular Space	other
12707681	C2orf42	chromosome 2 open reading frame 42	1.240	0.015					Other	other
12702132	C2orf49	chromosome 2 open reading frame 49	-1.610	0.001					Nucleus	other
12778080	C2orf69	chromosome 2 open reading frame 69	-1.540	0.000					Nucleus	other
12708392	C2orf70	chromosome 2 open reading frame 70	1.280	0.030					Other	other
12700319	C2orf71	chromosome 2 open reading frame 71	1.170	0.016					Nucleus	other
12784068	C2orf76	chromosome 2 open reading frame 76	1.480	0.025					Extracellular Space	other
12684788	C3orf17	chromosome 3 open reading frame 17	1.330	0.040					Other	other
12800480	C3orf20	chromosome 3 open reading frame 20	1.270	0.045					Nucleus	other
12679933	C3orf38	chromosome 3 open reading frame 38	-1.440	0.031					Cytoplasm	other
12682289	C3orf52	chromosome 3 open reading frame 52	-1.340	0.009					Other	peptidase
12684168	C3orf58	chromosome 3 open reading frame 58	-1.450	0.013					Other	other
12870826	C4orf19	chromosome 4 open reading frame 19	-1.410	0.017					Cytoplasm	other
12869552	C4orf26	chromosome 4 open reading frame 26	1.660	0.027					Nucleus	other
12749751	C5AR1	complement component 5a receptor 1	1.370	0.031					Other	other
12881048	C5orf30	chromosome 5 open reading frame 30	-2.120	0.001					Plasma Membrane	G-protein coupled receptor
12786060	C5orf42	chromosome 5 open reading frame 42	-1.320	0.000					Cytoplasm	other
12800901	C6orf141	chromosome 6 open reading frame 141	-1.670	0.005					Other	other
12900114	C6orf163	chromosome 6 open reading frame 163	1.540	0.002					Other	other
12803643	C6orf47	chromosome 6 open reading frame 47	-1.160	0.019					Other	other
12851480	C7orf25	chromosome 7 open reading frame 25	-1.480	0.010					Cytoplasm	other
12812327	C7orf43	chromosome 7 open reading frame 43	-1.580	0.035					Other	other
12855981	C7orf49	chromosome 7 open reading frame 49	-1.090	0.048					Other	other
12814219	C7orf61	chromosome 7 open reading frame 61	1.540	0.018					Other	other
12838095	C8B	complement component 8, beta polypeptide	-1.180	0.021					Nucleus	other
12824688	C8orf48	chromosome 8 open reading frame 48	-1.640	0.023					Extracellular Space	other
12703017	C9orf116	chromosome 9 open reading frame 116	-1.190	0.017					Other	other
12888682	C9orf131	chromosome 9 open reading frame 131	1.440	0.005					Other	other
12895307	C9orf152	chromosome 9 open reading frame 152	-1.420	0.041					Other	other
12895113	C9orf24	chromosome 9 open reading frame 24	1.280	0.035					Other	other
12890988	C9orf3	chromosome 9 open reading frame 3	1.500	0.019					Cytoplasm	other
12895568	C9orf64	chromosome 9 open reading frame 64	-1.230	0.025					Cytoplasm	peptidase
12891206	C9orf91	chromosome 9 open reading frame 91	-1.110	0.000					Other	other
12843918	CA14	carbonic anhydrase 14	1.400	0.017					Cytoplasm	other
12725324	CA8	carbonic anhydrase 8	1.210	0.035					Plasma Membrane	enzyme	methazolamide, hydrochlorothiazide, acetazolamide, trichloromethiazide, chlorothiazide, chlorthalidone, benzthiazide, sulfacetamide, topiramate
12716068	CABLES2	Cdk5 and Abl enzyme substrate 2	-1.440	0.022					Cytoplasm	enzyme
12741966	Cabp1	calcium binding protein 1	1.500	0.001					Other	other
12809501	CABYR	calcium binding tyrosine phosphorylation regulated	1.610	0.026					Plasma Membrane	other
12704033	CACNA1B	calcium voltage-gated channel subunit alpha1 B	1.210	0.006					Cytoplasm	other
12798216	CACNA1D	calcium voltage-gated channel subunit alpha1 D	1.240	0.027					Plasma Membrane	ion channel	ziconotide, clevidipine butyrate, levetiracetam, gabapentin, bepridil, agmatine
12767490	CACNA1G	calcium voltage-gated channel subunit alpha1 G	1.180	0.023					Plasma Membrane	ion channel	cinnarizine, MEM-1003, clevidipine butyrate, amlodipine/hydrochlorothiazide/valsartan, amlodipine/telmisartan, aliskiren/amlodipine, aliskiren/amlodipine/hydrochlorothiazide, amlodipine/valsartan, amlodipine/perindopril, amlodipine/benazepril, verapamil, mibefradil, bepridil, enalapril/felodipine, amlodipine/atorvastatin, nisoldipine, isradipine, felodipine, nimodipine, nitrendipine, amlodipine, …
12797530	CACNA2D2	calcium voltage-gated channel auxiliary subunit alpha2delta 2	1.040	0.037					Plasma Membrane	ion channel	cinnarizine, trimethadione, flunarizine, ethosuximide, mibefradil, zonisamide
12799234	CACNA2D3	calcium voltage-gated channel auxiliary subunit alpha2delta 3	1.260	0.044					Plasma Membrane	ion channel	gabapentin, amiodarone, bepridil, isradipine, pregabalin
12869184	CACNA2D4	calcium voltage-gated channel auxiliary subunit alpha2delta 4	1.220	0.038					Plasma Membrane	ion channel	pregabalin
12802588	CAGE1	cancer antigen 1	1.720	0.027					Plasma Membrane	ion channel	pregabalin
12767392	CALCOCO2	calcium binding and coiled-coil domain 2	-1.180	0.010					Other	other
12822873	CALHM2	calcium homeostasis modulator 2	-1.950	0.003					Nucleus	other
12696631	CALML4	calmodulin like 4	1.350	0.032					Other	other
12827763	CAMK2G	calcium/calmodulin dependent protein kinase II gamma	-1.210	0.005					Other	other
12843167	CAP1	CAP, adenylate cyclase-associated protein 1 (yeast)	1.160	0.036					Cytoplasm	kinase
12805654	CAP2	CAP, adenylate cyclase-associated protein, 2 (yeast)	-1.450	0.014					Plasma Membrane	other
12848357	CAPN10	calpain 10	1.200	0.001					Plasma Membrane	other
12802601	CAPN11	calpain 11	1.260	0.020					Cytoplasm	peptidase
12700933	CAPN13	calpain 13	1.170	0.011					Cytoplasm	peptidase
12729238	CAPRIN1	cell cycle associated protein 1	-1.120	0.013					Other	other
12861319	CAPRIN2	caprin family member 2	-1.480	0.003					Plasma Membrane	other
12887838	CAPS	calcyphosine	1.120	0.031					Cytoplasm	other
12846417	CAPZA1	capping actin protein of muscle Z-line alpha subunit 1	1.240	0.047					Cytoplasm	other
12787697	CARD6	caspase recruitment domain family member 6	-1.890	0.031					Cytoplasm	other
12750871	CARMIL2	capping protein regulator and myosin 1 linker 2	2.280	0.000					Cytoplasm	other
12695066	CARMIL3	capping protein regulator and myosin 1 linker 3	1.410	0.030					Plasma Membrane	other
12711386	CARS2	cysteinyl-tRNA synthetase 2, mitochondrial (putative)	1.190	0.019					Other	other
12860468	CASC1	cancer susceptibility candidate 1	2.140	0.003					Cytoplasm	enzyme
12764229	CASC3	cancer susceptibility candidate 3	-1.310	0.019					Cytoplasm	other
12818189	CASKIN1	CASK interacting protein 1	1.240	0.028					Nucleus	other
12872011	CASP6	caspase 6	-1.400	0.014					Nucleus	transcription regulator
12820137	CASP7	caspase 7	-1.120	0.011					Cytoplasm	peptidase
12899712	CASP8AP2	caspase 8 associated protein 2	-1.410	0.025					Cytoplasm	peptidase
12734143	CASP9	caspase 9	-1.460	0.009					Nucleus	transcription regulator
12719139	CASS4	Cas scaffolding protein family member 4	2.980	0.001					Cytoplasm	peptidase	caspase-9 inhibitor
12736871	CASZ1	castor zinc finger 1	-1.250	0.008					Other	other
12881395	CATSPER3	cation channel sperm associated 3	1.630	0.000					Nucleus	enzyme
12781993	CATSPER4	cation channel sperm associated 4	2.450	0.001					Other	ion channel
12793771	CATSPERB	cation channel sperm associated auxiliary subunit beta	3.110	0.003					Cytoplasm	transporter
12887956	CATSPERD	cation channel sperm associated auxiliary subunit delta	-1.130	0.048					Plasma Membrane	other
12852904	CAV1	caveolin 1	1.250	0.016					Extracellular Space	other
12715916	CBFA2T2	CBFA2/RUNX1 translocation partner 2	-1.430	0.023					Plasma Membrane	transmembrane receptor
12757972	CBFA2T3	CBFA2/RUNX1 translocation partner 3	1.240	0.041					Nucleus	transcription regulator
12728637	CBL	Cbl proto-oncogene	-1.420	0.015					Nucleus	transcription regulator
12850598	CBLL1	Cbl proto-oncogene like 1	-1.350	0.046					Nucleus	transcription regulator
12759635	CBLN1	cerebellin 1 precursor	1.250	0.047					Nucleus	enzyme
12865842	CBX6	chromobox 6	-1.350	0.035					Cytoplasm	other
12866740	CBX7	chromobox 7	1.150	0.035					Nucleus	other
12810233	CCBE1	collagen and calcium binding EGF domains 1	1.150	0.030					Nucleus	other
12810048	CCDC102B	coiled-coil domain containing 102B	1.180	0.037					Extracellular Space	other
12694336	CCDC112	coiled-coil domain containing 112	-1.400	0.010					Extracellular Space	other
12744488	CCDC117	coiled-coil domain containing 117	-1.310	0.012					Extracellular Space	other
12797145	CCDC12	coiled-coil domain containing 12	1.320	0.015					Other	other
12903552	CCDC120	coiled-coil domain containing 120	-1.650	0.041					Other	other
12784808	CCDC127	coiled-coil domain containing 127	1.120	0.017					Plasma Membrane	other
12881692	CCDC130	coiled-coil domain containing 130	-1.160	0.037					Other	other
12859746	CCDC134	coiled-coil domain containing 134	-1.740	0.000					Other	other
12701977	CCDC142	coiled-coil domain containing 142	-1.280	0.017					Other	other
12779096	CCDC148	coiled-coil domain containing 148	1.280	0.007					Other	other
12830430	CCDC15	coiled-coil domain containing 15	-1.190	0.037					Other	other
12838567	CCDC17	coiled-coil domain containing 17	1.690	0.000					Cytoplasm	other
12798953	CCDC174	coiled-coil domain containing 174	-1.690	0.006					Other	other
12847098	CCDC18	coiled-coil domain containing 18	1.400	0.021					Nucleus	other
12868591	CCDC184	coiled-coil domain containing 184	1.070	0.003					Other	other
12737108	CCDC185	coiled-coil domain containing 185	1.070	0.030					Cytoplasm	other
12685607	CCDC191	coiled-coil domain containing 191	-1.310	0.027					Other	other
12740114	CCDC27	coiled-coil domain containing 27	1.180	0.000					Other	other
12771355	CCDC40	coiled-coil domain containing 40	1.360	0.023					Other	other
12746748	CCDC62	coiled-coil domain containing 62	1.490	0.006					Cytoplasm	other
12720950	CCDC7	coiled-coil domain containing 7	-1.140	0.021					Nucleus	transcription regulator
12794978	Ccdc71	coiled-coil domain containing 71	-1.630	0.007					Other	other
12755241	CCDC79	coiled-coil domain containing 79	1.690	0.049					Other	other
12753878	CCDC8	coiled-coil domain containing 8	-1.440	0.034					Nucleus	peptidase
12833979	CCDC81	coiled-coil domain containing 81	1.480	0.009					Plasma Membrane	other
12727534	CCDC82	coiled-coil domain containing 82	1.560	0.001					Cytoplasm	other
12706802	CCDC88A	coiled-coil domain containing 88A	-1.490	0.001					Other	other
12831548	CCDC89	coiled-coil domain containing 89	1.390	0.027					Cytoplasm	other
12744483	CCDC92	coiled-coil domain containing 92	1.750	0.002					Nucleus	other
12784390	CCDC93	coiled-coil domain containing 93	-1.180	0.008					Cytoplasm	other
12889052	CCIN	calicin	1.270	0.017					Extracellular Space	other
12881782	CCL25	C-C motif chemokine ligand 25	1.680	0.002					Cytoplasm	other
12772864	CCL3	C-C motif chemokine ligand 3	1.150	0.030					Extracellular Space	cytokine
12691995	CCNB1IP1	cyclin B1 interacting protein 1	1.890	0.017					Extracellular Space	cytokine
12806571	CCND3	cyclin D3	-1.450	0.029					Nucleus	enzyme
12725792	CCNE2	cyclin E2	-1.590	0.028					Nucleus	other
12811770	CCNF	cyclin F	-2.140	0.004					Nucleus	other
12857640	CCNT1	cyclin T1	-1.830	0.000					Nucleus	other
12794520	CCR8	C-C motif chemokine receptor 8	1.270	0.019					Nucleus	transcription regulator
12826933	CCSER2	coiled-coil serine rich protein 2	1.130	0.017					Plasma Membrane	G-protein coupled receptor
12843976	CD101	CD101 molecule	3.050	0.001					Other	other
12885283	Cd209f	CD209f antigen	1.170	0.013					Plasma Membrane	other
12838165	CD244	CD244 molecule	1.220	0.037					Other	other
12834082	CD248	CD248 molecule	1.340	0.038					Plasma Membrane	transmembrane receptor
12816626	CD2BP2	CD2 (cytoplasmic tail) binding protein 2	1.180	0.023					Plasma Membrane	other
12763798	CD300E	CD300e molecule	1.150	0.001					Cytoplasm	other
12750465	CD33	CD33 molecule	1.590	0.042					Plasma Membrane	other
12750503	CD37	CD37 molecule	1.380	0.001					Plasma Membrane	other	lintuzumab, arsenic trioxide/gemtuzumab ozogamicin/tretinoin, anti-CD33 monoclonal antibody, gemtuzumab ozogamicin
12829359	CD5	CD5 molecule	1.260	0.037					Plasma Membrane	other	otlertuzumab
12761636	CD68	CD68 molecule	9.240	0.000					Plasma Membrane	transmembrane receptor
12755709	CD79A	CD79a molecule	1.310	0.044					Plasma Membrane	other
12683618	CD80	CD80 molecule	1.480	0.003					Plasma Membrane	transmembrane receptor
12696539	CDAN1	codanin 1	-1.500	0.000					Plasma Membrane	transmembrane receptor	abatacept, belatacept, abatacept/methotrexate
12894083	CDC14B	cell division cycle 14B	-1.200	0.006					Nucleus	other
12885074	CDC23	cell division cycle 23	-1.540	0.001					Nucleus	phosphatase
12795899	CDC25A	cell division cycle 25A	-1.710	0.005					Nucleus	enzyme
12718493	CDC25B	cell division cycle 25B	-1.530	0.009					Nucleus	phosphatase
12772455	CDC27	cell division cycle 27	1.180	0.018					Nucleus	phosphatase
12830071	CDC42EP2	CDC42 effector protein 2	-1.980	0.000					Nucleus	other
12841117	CDC42SE1	CDC42 small effector 1	-1.170	0.016					Plasma Membrane	other
12803746	CDC5L	cell division cycle 5 like	1.080	0.022					Plasma Membrane	other
12690735	CDH24	cadherin 24	-1.270	0.014					Nucleus	other
12797580	CDHR4	cadherin related family member 4	1.680	0.041					Plasma Membrane	other
12816205	CDIP1	cell death-inducing p53 target 1	-1.260	0.040					Other	other
12825838	CDK1	cyclin-dependent kinase 1	-1.300	0.028					Nucleus	other
12762826	CDK12	cyclin-dependent kinase 12	-1.750	0.007					Nucleus	kinase	dinaciclib, milciclib, SB-1317, roniciclib, alvocidib
12867888	CDK17	cyclin-dependent kinase 17	-1.720	0.006					Nucleus	kinase
12736678	CDK18	cyclin-dependent kinase 18	-1.180	0.041					Cytoplasm	kinase
12890045	CDK20	cyclin-dependent kinase 20	-1.450	0.031					Cytoplasm	kinase
12767434	CDK5R1	cyclin-dependent kinase 5, regulatory subunit 1 (p35)	1.730	0.000					Nucleus	kinase
12853903	CDK6	cyclin-dependent kinase 6	1.180	0.043					Nucleus	kinase
12700508	CDK9	cyclin-dependent kinase 9	-1.290	0.024					Nucleus	kinase	palbociclib, ribociclib, abemaciclib, letrozole/palbociclib, FLX925, fulvestrant/palbociclib, G1T28, alvocidib
12695420	CDKL1	cyclin dependent kinase like 1	1.600	0.034					Nucleus	kinase	roscovitine, BMS-387032, dinaciclib, SB-1317, roniciclib, CYC065, alvocidib
12874907	CDKL2	cyclin dependent kinase like 2	1.390	0.003					Nucleus	kinase
12887538	CDKL3	cyclin dependent kinase like 3	1.770	0.020					Nucleus	kinase
12909691	CDKL5	cyclin dependent kinase like 5	-1.560	0.016					Cytoplasm	kinase
12823949	CDKN2AIP	CDKN2A interacting protein	-1.360	0.006					Nucleus	kinase
12719205	CDNF	cerebral dopamine neurotrophic factor	1.650	0.017					Nucleus	transcription regulator
12694790	CDO1	cysteine dioxygenase type 1	1.530	0.049					Other	other
12770586	CDRT4	CMT1A duplicated region transcript 4	3.020	0.001					Cytoplasm	enzyme
12752008	CDT1	chromatin licensing and DNA replication factor 1	-1.420	0.015					Other	other
12721602	CEBPD	CCAAT/enhancer binding protein delta	-1.970	0.005					Nucleus	other
12753926	CEBPG	CCAAT/enhancer binding protein gamma	-1.270	0.002					Nucleus	transcription regulator
12863833	CECR5	cat eye syndrome chromosome region, candidate 5	1.150	0.044					Nucleus	transcription regulator
12865938	CECR5	cat eye syndrome chromosome region, candidate 5	1.140	0.021					Cytoplasm	other
12698371	CEL	carboxyl ester lipase	1.180	0.032					Cytoplasm	other
12873465	CENPC	centromere protein C	1.200	0.030					Extracellular Space	enzyme
12869954	CENPE	centromere protein E	-1.270	0.011					Nucleus	other
12787132	CENPH	centromere protein H	1.310	0.035					Nucleus	other
12710505	CENPJ	centromere protein J	1.180	0.022					Nucleus	other
12741130	CENPL	centromere protein L	-1.190	0.048					Nucleus	transcription regulator
12708398	CENPO	centromere protein O	-1.400	0.001					Cytoplasm	other
12880617	CEP120	centrosomal protein 120	-1.480	0.002					Nucleus	other
12763276	CEP131	centrosomal protein 131	-1.530	0.008					Cytoplasm	other
12690871	CEP152	centrosomal protein 152	-1.340	0.014					Cytoplasm	other
12714379	CEP250	centrosomal protein 250	-1.200	0.043					Cytoplasm	other
12736725	CEP350	centrosomal protein 350	-1.400	0.000					Nucleus	other
12853573	CEP41	centrosomal protein 41	1.140	0.042					Cytoplasm	other
12819603	CEP55	centrosomal protein 55	-1.110	0.006					Cytoplasm	other
12685024	CEP63	centrosomal protein 63	1.170	0.016					Cytoplasm	other
12702311	CEP68	centrosomal protein 68	-1.260	0.024					Cytoplasm	other
12788410	CEP72	centrosomal protein 72	-1.820	0.001					Cytoplasm	other
12891363	CEP78	centrosomal protein 78	-1.470	0.011					Cytoplasm	other
12761977	CEP95	centrosomal protein 95	-1.580	0.026					Cytoplasm	other
12840621	CERS2	ceramide synthase 2	1.060	0.040					Cytoplasm	other
12751140	CES1	carboxylesterase 1	1.710	0.005					Nucleus	transcription regulator
12886486	CETN3	centrin 3	1.320	0.024					Cytoplasm	enzyme
12837635	CFAP126	cilia and flagella associated protein 126	1.310	0.038					Cytoplasm	other
12789834	CFAP161	cilia and flagella associated protein 161	1.830	0.003					Other	other
12699885	CFAP36	cilia and flagella associated protein 36	1.330	0.047					Other	other
12684528	CFAP44	cilia and flagella associated protein 44	1.610	0.002					Other	other
12761832	CFAP52	cilia and flagella associated protein 52	1.200	0.049					Extracellular Space	other
12877752	CFD	complement factor D (adipsin)	1.150	0.032					Cytoplasm	other
12775239	CFLAR	CASP8 and FADD like apoptosis regulator	-1.430	0.003					Extracellular Space	peptidase
12852942	CFTR	cystic fibrosis transmembrane conductance regulator	1.600	0.009					Cytoplasm	other
12688416	CHAC1	ChaC glutathione-specific gamma-glutamylcyclotransferase 1	-4.270	0.026					Plasma Membrane	ion channel	crofelemer, ivacaftor, lumacaftor, ivacaftor/lumacaftor
12883701	CHAF1A	chromatin assembly factor 1 subunit A	-1.380	0.044					Cytoplasm	other
12679896	CHAF1B	chromatin assembly factor 1 subunit B	-1.280	0.004					Nucleus	other
12708732	CHAMP1	chromosome alignment maintaining phosphoprotein 1	-1.140	0.023					Nucleus	other
12818169	CHCHD2	coiled-coil-helix-coiled-coil-helix domain containing 2	1.420	0.006					Nucleus	other
12795494	CHCHD4	coiled-coil-helix-coiled-coil-helix domain containing 4	1.170	0.004					Cytoplasm	other
12800504	CHCHD6	coiled-coil-helix-coiled-coil-helix domain containing 6	1.150	0.000					Cytoplasm	enzyme
12723497	CHCHD7	coiled-coil-helix-coiled-coil-helix domain containing 7	1.440	0.000					Cytoplasm	other
12719974	CHD6	chromodomain helicase DNA binding protein 6	-1.330	0.002					Cytoplasm	other
12723011	CHD7	chromodomain helicase DNA binding protein 7	-1.300	0.004					Nucleus	enzyme
12688506	CHD8	chromodomain helicase DNA binding protein 8	-1.200	0.038					Nucleus	enzyme
12746880	CHEK2	checkpoint kinase 2	-1.300	0.047					Nucleus	enzyme
12833760	CHKA	choline kinase alpha	-1.240	0.033					Nucleus	kinase
12904333	CHM	CHM, Rab escort protein 1	1.250	0.002					Cytoplasm	kinase	TCD-717
12736589	CHML	choroideremia-like (Rab escort protein 2)	-1.470	0.010					Cytoplasm	enzyme
12699347	CHMP3	charged multivesicular body protein 3	1.110	0.009					Cytoplasm	enzyme
12691768	CHMP4A	charged multivesicular body protein 4A	1.130	0.029					Cytoplasm	other
12769391	CHMP6	charged multivesicular body protein 6	-1.370	0.034					Cytoplasm	other
12891685	CHMP7	charged multivesicular body protein 7	-1.310	0.009					Cytoplasm	other
12775752	CHN1	chimerin 1	-1.230	0.004					Cytoplasm	transporter
12686659	CHODL	chondrolectin	1.160	0.021					Cytoplasm	other
12693476	CHRM5	cholinergic receptor muscarinic 5	1.370	0.016					Plasma Membrane	other
12774809	CHRNA1	cholinergic receptor nicotinic alpha 1 subunit	1.170	0.017					Plasma Membrane	G-protein coupled receptor	fesoterodine, ABT-089, protoveratrine derivative, aclidinium, dextromethorphan/quinidine, umeclidinium, glycopyrrolate/indacaterol, umeclidinium/vilanterol, olodaterol/tiotropium, indacaterol/tiotropium, atropine/edrophonium, cyclopentolate/phenylephrine, albuterol/ipratropium, trihexyphenidyl, carbamylcholine, methacholine, diphenhydramine, doxepin, quinidine, procyclidine, trospium, homatropine…
12791755	CHRNA3	cholinergic receptor nicotinic alpha 3 subunit	-1.260	0.031					Plasma Membrane	transmembrane receptor	ABT-089, isoflurane, mecamylamine, succinylcholine, rocuronium, doxacurium, amobarbital, mivacurium, pipecuronium, rapacuronium, metocurine, atracurium, cisatracurium, acetylcholine, nicotine, D-tubocurarine, arecoline, enflurane, agmatine, pancuronium, vecuronium
12789088	CHRNA5	cholinergic receptor nicotinic alpha 5 subunit	-1.180	0.028					Plasma Membrane	transmembrane receptor	ABT-089, isoflurane, mecamylamine, succinylcholine, levamisole, rocuronium, doxacurium, amobarbital, mivacurium, pipecuronium, rapacuronium, metocurine, atracurium, cisatracurium, acetylcholine, nicotine, D-tubocurarine, arecoline, ibogaine, enflurane, pancuronium, vecuronium
12845046	CHRNB2	cholinergic receptor nicotinic beta 2 subunit	1.410	0.030					Plasma Membrane	transmembrane receptor	ABT-089, isoflurane, mecamylamine, succinylcholine, rocuronium, doxacurium, amobarbital, mivacurium, pipecuronium, rapacuronium, metocurine, atracurium, cisatracurium, acetylcholine, nicotine, D-tubocurarine, arecoline, enflurane, pancuronium, vecuronium
12791739	CHRNB4	cholinergic receptor nicotinic beta 4 subunit	-1.230	0.018					Plasma Membrane	transmembrane receptor	varenicline, ABT-089, ABT 418, isoflurane, mecamylamine, succinylcholine, rocuronium, doxacurium, amobarbital, mivacurium, pipecuronium, rapacuronium, metocurine, atracurium, cisatracurium, acetylcholine, nicotine, D-tubocurarine, arecoline, lobeline, enflurane, pancuronium, vecuronium
12760843	CHRNE	cholinergic receptor nicotinic epsilon subunit	1.540	0.004					Plasma Membrane	transmembrane receptor	ABT-089, isoflurane, mecamylamine, succinylcholine, rocuronium, doxacurium, mivacurium, pipecuronium, rapacuronium, metocurine, atracurium, cisatracurium, acetylcholine, nicotine, D-tubocurarine, arecoline, ibogaine, enflurane, pancuronium, vecuronium
12686960	CHST2	carbohydrate sulfotransferase 2	-1.390	0.026					Plasma Membrane	transmembrane receptor	ABT-089, isoflurane, mecamylamine, succinylcholine, rocuronium, doxacurium, amobarbital, mivacurium, pipecuronium, rapacuronium, metocurine, atracurium, cisatracurium, acetylcholine, nicotine, D-tubocurarine, arecoline, enflurane, pancuronium, vecuronium
12826055	CHST3	carbohydrate (chondroitin 6) sulfotransferase 3	-1.320	0.043					Cytoplasm	enzyme
12702157	CIAO1	cytosolic iron-sulfur assembly component 1	-1.340	0.016					Cytoplasm	enzyme
12788927	CIB2	calcium and integrin binding family member 2	1.290	0.044					Nucleus	transcription regulator
12881118	CIB3	calcium and integrin binding family member 3	1.610	0.005					Cytoplasm	kinase
12693259	CILP	cartilage intermediate layer protein	1.200	0.013					Other	other
12797038	CISH	cytokine inducible SH2 containing protein	-1.340	0.006					Extracellular Space	phosphatase
12900549	CITED2	Cbp/p300 interacting transactivator with Glu/Asp rich carboxy-terminal domain 2	-2.940	0.002					Cytoplasm	other
12836500	CITED4	Cbp/p300 interacting transactivator with Glu/Asp rich carboxy-terminal domain 4	-2.000	0.003					Nucleus	transcription regulator
12704554	CKAP2L	cytoskeleton associated protein 2 like	-1.780	0.006					Nucleus	transcription regulator
12782240	CLASP1	cytoplasmic linker associated protein 1	-1.260	0.013					Cytoplasm	other
12850176	CLCN1	chloride voltage-gated channel 1	1.120	0.010					Cytoplasm	other
12679105	CLCN2	chloride voltage-gated channel 2	-1.410	0.015					Plasma Membrane	ion channel
12890646	CLCN3	chloride voltage-gated channel 3	-1.810	0.006					Plasma Membrane	ion channel	lubiprostone
12903190	CLCN5	chloride voltage-gated channel 5	-1.270	0.014					Plasma Membrane	ion channel
12684080	CLDN11	claudin 11	1.170	0.012					Plasma Membrane	ion channel
12812592	CLDN15	claudin 15	1.310	0.010					Plasma Membrane	other
12907329	CLDN2	claudin 2	1.330	0.010					Plasma Membrane	other
12825418	CLDN22	claudin 22	2.180	0.016					Plasma Membrane	other
12815339	CLDN4	claudin 4	1.270	0.050					Plasma Membrane	other
12681823	CLDN8	claudin 8	1.190	0.049					Plasma Membrane	transmembrane receptor
12684748	CLDND1	claudin domain containing 1	-1.370	0.002					Plasma Membrane	other
12759517	CLDND2	claudin domain containing 2	1.180	0.049					Plasma Membrane	other
12752259	CLEC11A	C-type lectin domain family 11 member A	1.070	0.009					Other	other
12814850	CLEC19A	C-type lectin domain family 19 member A	1.100	0.049					Extracellular Space	growth factor
12856372	CLEC2B	C-type lectin domain family 2 member B	-1.310	0.012					Other	other
12862540	Clec2g	C-type lectin domain family 2, member G	2.970	0.000					Plasma Membrane	other
12749473	CLEC3A	C-type lectin domain family 3 member A	1.350	0.026					Other	other
12706036	CLHC1	clathrin heavy chain linker domain containing 1	1.410	0.000					Other	other
12802146	CLIC1	chloride intracellular channel 1	1.160	0.001					Other	other
12815823	CLIP2	CAP-Gly domain containing linker protein 2	-1.250	0.000					Nucleus	ion channel
12732196	CLMP	CXADR-like membrane protein	1.200	0.037					Cytoplasm	transcription regulator
12824241	CLN8	ceroid-lipofuscinosis, neuronal 8	-1.230	0.008					Plasma Membrane	other
12872932	CLOCK	clock circadian regulator	-1.200	0.049					Cytoplasm	other
12805978	CLPS	colipase	1.340	0.025					Nucleus	transcription regulator
12785216	CLPTM1L	CLPTM1-like	1.230	0.026					Extracellular Space	other
12837338	CLSPN	claspin	-1.260	0.027					Other	other
12889056	CLTA	clathrin light chain A	1.080	0.016					Nucleus	other
12703212	CMPK2	cytidine/uridine monophosphate kinase 2	-1.420	0.025					Plasma Membrane	other
12752355	CMTM1	CKLF like MARVEL transmembrane domain containing 1	1.310	0.005					Cytoplasm	kinase
12752100	CMTM2	CKLF like MARVEL transmembrane domain containing 2	1.180	0.044					Other	other
12754736	CMTM3	CKLF like MARVEL transmembrane domain containing 3	-1.650	0.000					Extracellular Space	cytokine
12754435	CMTR2	cap methyltransferase 2	-1.440	0.020					Extracellular Space	cytokine
12698500	CNGA3	cyclic nucleotide gated channel alpha 3	1.230	0.019					Other	enzyme
12697953	CNNM3	cyclin and CBS domain divalent metal cation transport mediator 3	-1.980	0.001					Plasma Membrane	ion channel
12700742	CNNM4	cyclin and CBS domain divalent metal cation transport mediator 4	-1.260	0.026					Other	other
12699199	CNOT11	CCR4-NOT transcription complex subunit 11	-1.190	0.010					Plasma Membrane	transporter
12758174	CNOT3	CCR4-NOT transcription complex subunit 3	-1.360	0.037					Cytoplasm	other
12886832	CNOT6	CCR4-NOT transcription complex subunit 6	-1.250	0.006					Cytoplasm	other
12880456	CNOT8	CCR4-NOT transcription complex subunit 8	-1.230	0.034					Nucleus	enzyme
12778169	CNOT9	CCR4-NOT transcription complex subunit 9	1.120	0.018					Nucleus	transcription regulator
12852783	CNPY1	canopy FGF signaling regulator 1	1.080	0.029					Cytoplasm	other
12801630	CNPY3	canopy FGF signaling regulator 3	1.060	0.029					Other	other
12815612	CNPY4	canopy FGF signaling regulator 4	1.040	0.045					Cytoplasm	other
12778566	CNR2	cannabinoid receptor 2	1.220	0.006					Other	other
12740915	CNST	consortin, connexin sorting protein	-1.420	0.006					Plasma Membrane	G-protein coupled receptor	trans-(±)-nabilone, BAY 38-7271, delta-9-tetrahydrocannabinol
12759061	CNTD2	cyclin N-terminal domain containing 2	1.180	0.028					Cytoplasm	other
12796109	CNTN3	contactin 3	1.190	0.047					Other	other
12799334	CNTN4	contactin 4	1.890	0.007					Plasma Membrane	other
12772378	COA3	cytochrome c oxidase assembly factor 3	1.130	0.045					Plasma Membrane	enzyme
12730524	COA4	cytochrome c oxidase assembly factor 4 homolog	-1.190	0.007					Cytoplasm	other
12707959	COA5	cytochrome c oxidase assembly factor 5	-1.300	0.003					Other	other
12711615	COG6	component of oligomeric golgi complex 6	-1.170	0.017					Cytoplasm	other
12759679	COG8	component of oligomeric golgi complex 8	-1.730	0.026					Cytoplasm	transporter
12887590	COL23A1	collagen type XXIII alpha 1	1.180	0.032					Cytoplasm	transporter
12890230	COL27A1	collagen type XXVII alpha 1	1.150	0.045					Plasma Membrane	other	collagenase clostridium histolyticum
12693610	COL4A3BP	collagen type IV alpha 3 binding protein	-1.360	0.035					Extracellular Space	other	collagenase clostridium histolyticum
12721402	COL9A3	collagen type IX alpha 3	1.360	0.043					Cytoplasm	kinase
12724931	COLEC10	collectin subfamily member 10	1.570	0.014					Extracellular Space	other	collagenase clostridium histolyticum
12809257	COLEC12	collectin subfamily member 12	1.170	0.031					Cytoplasm	other
12885268	COLGALT1	collagen beta(1-O)galactosyltransferase 1	1.080	0.041					Plasma Membrane	transmembrane receptor
12679782	COMMD2	COMM domain containing 2	-1.370	0.001					Cytoplasm	enzyme
12712963	Commd6	COMM domain containing 6	1.470	0.018					Other	other
12877380	COPE	coatomer protein complex subunit epsilon	1.130	0.044					Other	other
12855278	COPG2	coatomer protein complex subunit gamma 2	1.280	0.001					Cytoplasm	transporter
12762177	COPS3	COP9 signalosome subunit 3	1.280	0.003					Cytoplasm	transporter
12872183	COPS4	COP9 signalosome subunit 4	1.220	0.004					Cytoplasm	other
12816502	COPS6	COP9 signalosome subunit 6	1.100	0.037					Cytoplasm	other
12867761	COQ10A	coenzyme Q10A	-1.570	0.015					Nucleus	other
12898602	COQ3	coenzyme Q3, methyltransferase	1.360	0.005					Cytoplasm	other
12688995	COQ6	coenzyme Q6, monooxygenase	1.410	0.001					Cytoplasm	enzyme
12874589	CORIN	corin, serine peptidase	1.590	0.022					Cytoplasm	enzyme
12769364	COX11	COX11 cytochrome c oxidase copper chaperone	1.270	0.003					Plasma Membrane	peptidase
12868908	COX14	COX14 cytochrome c oxidase assembly factor	1.110	0.004					Cytoplasm	enzyme
12749304	COX4I1	cytochrome c oxidase subunit 4I1	1.070	0.007					Cytoplasm	other
12789204	COX5A	cytochrome c oxidase subunit 5A	1.180	0.047					Cytoplasm	enzyme
12704097	COX5B	cytochrome c oxidase subunit 5B	1.350	0.002					Cytoplasm	enzyme
12723463	Cox6c	cytochrome c oxidase subunit VIc	1.250	0.043					Cytoplasm	enzyme
12899530	COX7A2	cytochrome c oxidase subunit 7A2	1.370	0.024					Cytoplasm	enzyme
12707532	COX7A2L	cytochrome c oxidase subunit 7A2 like	1.250	0.014					Cytoplasm	enzyme
12906547	COX7B	cytochrome c oxidase subunit 7B	2.480	0.001					Cytoplasm	enzyme
12876544	COX7B	cytochrome c oxidase subunit 7B	1.150	0.037					Cytoplasm	enzyme
12741898	CPE	carboxypeptidase E	1.180	0.028					Cytoplasm	enzyme
12872049	CPEB2	cytoplasmic polyadenylation element binding protein 2	-1.800	0.003					Cytoplasm	peptidase
12822862	CPEB3	cytoplasmic polyadenylation element binding protein 3	-1.140	0.038					Cytoplasm	translation regulator
12786245	CPEB4	cytoplasmic polyadenylation element binding protein 4	-1.290	0.032					Cytoplasm	translation regulator
12810681	CPLX4	complexin 4	1.350	0.004					Plasma Membrane	other
12859291	CPM	carboxypeptidase M	-1.580	0.002					Plasma Membrane	other
12822850	CPN1	carboxypeptidase N subunit 1	1.500	0.046					Plasma Membrane	peptidase
12751776	CPNE7	copine 7	1.280	0.048					Extracellular Space	peptidase
12800759	CPNE9	copine family member 9	2.720	0.003					Cytoplasm	transporter
12775843	CPO	carboxypeptidase O	1.380	0.045					Extracellular Space	other
12815150	CPSF4	cleavage and polyadenylation specific factor 4	-1.810	0.005					Plasma Membrane	enzyme
12833215	CPT1A	carnitine palmitoyltransferase 1A	-1.220	0.036					Nucleus	other
12865096	CPT1B	carnitine palmitoyltransferase 1B	1.780	0.005					Cytoplasm	enzyme	perhexiline
12751471	CPT1C	carnitine palmitoyltransferase 1C	1.730	0.006					Cytoplasm	enzyme
12738803	CPTP	ceramide-1-phosphate transfer protein	-1.930	0.001					Cytoplasm	enzyme
12836290	CRABP2	cellular retinoic acid binding protein 2	4.500	0.001					Cytoplasm	transporter
12795294	CRBN	cereblon	-1.330	0.007					Cytoplasm	transporter
12856171	CREB3L2	cAMP responsive element binding protein 3-like 2	-1.510	0.016					Cytoplasm	enzyme	lenalidomide, lenalidomide/temsirolimus, dexamethasone/lenalidomide/sorafenib, dexamethasone/lenalidomide, dexamethasone/thalidomide, dexamethasone/pomalidomide, bortezomib/dexamethasone/lenalidomide, bortezomib/dexamethasone/thalidomide, carfilzomib/dexamethasone/lenalidomide, rituximab/thalidomide, bortezomib/thalidomide, prednisone/thalidomide, lenalidomide/rituximab, erythropoietin/lenalidomi…
12831543	CREBZF	CREB/ATF bZIP transcription factor	-1.510	0.025					Nucleus	transcription regulator
12793632	CRIP1	cysteine rich protein 1	1.090	0.022					Nucleus	transcription regulator
12806060	CRIP3	cysteine rich protein 3	-1.220	0.014					Cytoplasm	other
12769888	CRK	v-crk avian sarcoma virus CT10 oncogene homolog	-1.520	0.003					Cytoplasm	other
12763990	CRLF3	cytokine receptor like factor 3	-1.280	0.037					Cytoplasm	other
12714853	CRLS1	cardiolipin synthase 1	1.520	0.018					Cytoplasm	transcription regulator
12720062	CRNKL1	crooked neck pre-mRNA splicing factor 1	-1.220	0.012					Cytoplasm	enzyme
12793571	CRTC3	CREB regulated transcription coactivator 3	-1.170	0.014					Nucleus	other
12745384	CRYBB1	crystallin beta B1	1.330	0.042					Nucleus	other
12742013	CRYBB3	crystallin beta B3	1.250	0.010					Other	other
12680540	CRYBG3	crystallin beta-gamma domain containing 3	-2.020	0.000					Other	other
12678675	CRYGS	crystallin gamma S	1.690	0.015					Other	other
12873177	CSN2	casein beta	1.240	0.004					Other	other
12883560	CSNK1G3	casein kinase 1 gamma 3	-1.530	0.001					Extracellular Space	kinase
12806481	CSNK2B	casein kinase 2 beta	3.500	0.000					Cytoplasm	kinase
12794684	CSPG5	chondroitin sulfate proteoglycan 5	1.540	0.006					Cytoplasm	kinase
12722811	CSPP1	centrosome and spindle pole associated protein 1	-1.550	0.001					Extracellular Space	growth factor
12799096	CSRNP1	cysteine and serine rich nuclear protein 1	-1.230	0.017					Cytoplasm	other
12859793	CSRNP2	cysteine and serine rich nuclear protein 2	-1.310	0.041					Nucleus	transcription regulator
12783910	CSRNP3	cysteine and serine rich nuclear protein 3	1.370	0.018					Nucleus	transcription regulator
12821096	CSTF2T	cleavage stimulation factor subunit 2, tau variant	-1.230	0.044					Nucleus	transcription regulator
12715647	CSTL1	cystatin like 1	1.340	0.030					Nucleus	other
12874122	CTBP1	C-terminal binding protein 1	1.180	0.026					Extracellular Space	other
12751923	CTCF	CCCTC-binding factor	-1.640	0.005					Nucleus	enzyme
12776719	CTDSP1	CTD small phosphatase 1	-1.370	0.011					Nucleus	transcription regulator
12691258	CTDSPL2	CTD small phosphatase like 2	-1.140	0.024					Nucleus	phosphatase
12899445	CTGF	connective tissue growth factor	-2.390	0.041					Nucleus	phosphatase
12725810	CTHRC1	collagen triple helix repeat containing 1	1.260	0.043					Extracellular Space	growth factor	FG-3019
12713776	CTNNBL1	catenin beta like 1	1.120	0.014					Extracellular Space	other
12785831	CTNND2	catenin delta 2	1.150	0.022					Nucleus	other
12765241	CTNS	cystinosin, lysosomal cystine transporter	-1.390	0.035					Plasma Membrane	other
12843423	CTPS1	CTP synthase 1	-1.280	0.003					Cytoplasm	transporter
12890318	CTSL	cathepsin L	-1.130	0.013					Nucleus	enzyme	cytidine triphosphate synthetase inhibitor
12744597	CTSO	cathepsin O	1.150	0.008					Cytoplasm	peptidase	cathepsin L inhibitor
12836201	CTSS	cathepsin S	1.800	0.013					Cytoplasm	peptidase
12846842	CTTNBP2NL	CTTNBP2 N-terminal like	-1.550	0.001					Cytoplasm	peptidase
12757926	CTU1	cytosolic thiouridylase subunit 1	-1.680	0.002					Cytoplasm	other
12719803	CUBN	cubilin	3.720	0.000					Cytoplasm	other
12716419	CUL2	cullin 2	1.150	0.038					Plasma Membrane	transmembrane receptor
12820483	CUTC	cutC copper transporter	1.230	0.005					Nucleus	enzyme
12743193	CUX2	cut like homeobox 2	1.300	0.032					Cytoplasm	other
12779594	CWC22	CWC22 homolog, spliceosome-associated protein	-1.220	0.011					Nucleus	transcription regulator
12797691	CX3CR1	C-X3-C motif chemokine receptor 1	1.220	0.012					Nucleus	other
12903671	CXorf23	chromosome X open reading frame 23	1.470	0.010					Plasma Membrane	G-protein coupled receptor
12907438	CXorf56	chromosome X open reading frame 56	1.190	0.011					Other	other
12908368	CXorf58	chromosome X open reading frame 58	1.580	0.019					Extracellular Space	other
12762051	CYB5D1	cytochrome b5 domain containing 1	-1.280	0.022					Other	other
12755641	CYBA	cytochrome b-245 alpha chain	1.160	0.043					Other	other
12779880	CYFIP1	cytoplasmic FMR1 interacting protein 1	1.130	0.014					Cytoplasm	enzyme
12762598	CYGB	cytoglobin	-1.270	0.015					Cytoplasm	other
12721697	CYHR1	cysteine/histidine-rich 1	1.100	0.008					Cytoplasm	transporter
12804601	CYP21A2	cytochrome P450 family 21 subfamily A member 2	1.340	0.010					Nucleus	other
12820705	CYP26A1	cytochrome P450 family 26 subfamily A member 1	-1.730	0.019					Cytoplasm	enzyme
12820507	CYP2C18	cytochrome P450 family 2 subfamily C member 18	1.330	0.039					Cytoplasm	enzyme
12821993	Cyp2c44	cytochrome P450, family 2, subfamily c, polypeptide 44	6.420	0.000					Cytoplasm	enzyme
12837643	CYP2J2	cytochrome P450 family 2 subfamily J member 2	1.180	0.042					Cytoplasm	enzyme
12839540	CYP2J2	cytochrome P450 family 2 subfamily J member 2	-1.360	0.030					Cytoplasm	enzyme
12806109	CYP39A1	cytochrome P450 family 39 subfamily A member 1	1.890	0.005					Cytoplasm	enzyme
12805318	CYP39A1	cytochrome P450 family 39 subfamily A member 1	1.570	0.015					Cytoplasm	enzyme
12817362	CYP3A4	cytochrome P450 family 3 subfamily A member 4	2.800	0.040					Cytoplasm	enzyme
12789472	CYP46A1	cytochrome P450 family 46 subfamily A member 1	1.290	0.019					Cytoplasm	enzyme	cobicistat, cobicistat/elvitegravir/emtricitabine/tenofovir disoproxil, atazanavir/cobicistat, cobicistat/darunavir, ketoconazole
12724804	CYP7A1	cytochrome P450 family 7 subfamily A member 1	1.170	0.033					Cytoplasm	enzyme
12843892	CYR61	cysteine rich angiogenic inducer 61	-2.680	0.009					Cytoplasm	enzyme
12760345	CYTH1	cytohesin 1	-1.880	0.002					Extracellular Space	other
12754353	CYTH2	cytohesin 2	-1.480	0.040					Cytoplasm	other
12691113	DACT1	dishevelled-binding antagonist of beta-catenin 1	-1.470	0.017					Cytoplasm	other
12691879	DAD1	defender against cell death 1	1.150	0.025					Cytoplasm	other
12786607	DAP	death-associated protein	1.300	0.013					Cytoplasm	other
12874924	DAPP1	dual adaptor of phosphotyrosine and 3-phosphoinositides	1.410	0.040					Cytoplasm	transcription regulator
12776037	DARS	aspartyl-tRNA synthetase	1.200	0.022					Cytoplasm	other
12767703	Dbil5	diazepam binding inhibitor-like 5	1.240	0.008					Cytoplasm	enzyme
12795664	DBNL	drebrin like	-1.170	0.008					Cytoplasm	other
12756093	DBP	D-box binding PAR bZIP transcription factor	-1.410	0.009					Cytoplasm	other
12889977	DCAF10	DDB1 and CUL4 associated factor 10	-1.450	0.002					Nucleus	transcription regulator
12697740	DCAF5	DDB1 and CUL4 associated factor 5	-1.480	0.002					Other	other
12845452	DCAF6	DDB1 and CUL4 associated factor 6	1.230	0.014					Cytoplasm	other
12768981	DCAKD	dephospho-CoA kinase domain containing	1.270	0.001					Nucleus	transcription regulator
12899189	DCBLD1	discoidin, CUB and LCCL domain containing 1	-1.400	0.047					Cytoplasm	other
12685136	DCBLD2	discoidin, CUB and LCCL domain containing 2	1.060	0.026					Extracellular Space	other
12808372	DCC	DCC netrin 1 receptor	1.220	0.039					Plasma Membrane	other
12781579	DCDC2B	doublecortin domain containing 2B	1.370	0.036					Plasma Membrane	transmembrane receptor
12871503	DCK	deoxycytidine kinase	-1.310	0.007					Other	other
12821614	DCLRE1A	DNA cross-link repair 1A	1.150	0.036					Nucleus	kinase	cytarabine/fludarabine phosphate, cladribine/cytarabine/daunorubicin, cladribine/cytarabine/filgrastim, cytarabine/filgrastim/fludarabine phosphate, cladribine/cytarabine/filgrastim/mitoxantrone, fludarabine phosphate/rituximab, cladribine/rituximab, cytarabine/filgrastim/fludarabine phosphate/idarubicin, dexamethasone/fludarabine phosphate/mitoxantrone, alemtuzumab/fludarabine phosphate, fludara…
12719630	DCLRE1C	DNA cross-link repair 1C	-1.820	0.001					Nucleus	other
12845256	DCST1	DC-STAMP domain containing 1	1.400	0.023					Nucleus	enzyme
12838883	DCST2	DC-STAMP domain containing 2	1.370	0.025					Extracellular Space	other
12893781	DCTN3	dynactin subunit 3	1.210	0.008					Other	other
12713011	DCUN1D2	defective in cullin neddylation 1 domain containing 2	1.330	0.005					Nucleus	other
12815458	DCUN1D3	defective in cullin neddylation 1 domain containing 3	-1.530	0.002					Other	other
12910770	DCX	doublecortin	1.550	0.009					Cytoplasm	other
12885162	DDA1	DET1 and DDB1 associated 1	1.210	0.030					Cytoplasm	other
12803382	DDAH2	dimethylarginine dimethylaminohydrolase 2	1.400	0.024					Other	other
12848824	DDC	dopa decarboxylase	1.150	0.030					Cytoplasm	enzyme
12835088	DDIAS	DNA damage induced apoptosis suppressor	-1.600	0.018					Cytoplasm	enzyme	carbidopa/entacapone/levodopa, carbidopa/levodopa, S(-)-carbidopa, L-dopa
12862848	DDIT3	DNA damage inducible transcript 3	-1.420	0.029					Cytoplasm	other
12870781	DDIT4L	DNA damage inducible transcript 4 like	-1.570	0.001					Nucleus	transcription regulator
12862467	DDN	dendrin	1.440	0.024					Cytoplasm	other
12705217	DDX1	DEAD/H-box helicase 1	1.130	0.036					Plasma Membrane	other
12852372	DDX18	DEAD-box helicase 18	1.250	0.026					Nucleus	enzyme
12845742	DDX20	DEAD-box helicase 20	-1.390	0.010					Nucleus	enzyme
12760325	DDX42	DEAD-box helicase 42	1.330	0.012					Nucleus	transcription regulator
12889316	DDX58	DEXD/H-box helicase 58	-1.790	0.001					Cytoplasm	enzyme
12753012	DEDD2	death effector domain containing 2	-1.330	0.037					Cytoplasm	enzyme
12802203	DEF6	DEF6, guanine nucleotide exchange factor	1.550	0.002					Nucleus	other
12751411	DEF8	differentially expressed in FDCP 8 homolog (mouse)	-1.340	0.002					Extracellular Space	other
12717675	DEFB119	defensin beta 119	1.440	0.043					Other	other
12838991	DENND2C	DENN domain containing 2C	-1.340	0.028					Extracellular Space	other
12694827	DENND4A	DENN domain containing 4A	-1.340	0.042					Other	other
12894805	DENND4C	DENN domain containing 4C	-1.320	0.010					Nucleus	other
12730301	DENND5A	DENN domain containing 5A	-1.440	0.011					Cytoplasm	other
12834671	DENR	density-regulated protein	2.320	0.023					Cytoplasm	other
12839301	DEPDC1	DEP domain containing 1	-1.570	0.005					Other	other
12786454	DEPDC1B	DEP domain containing 1B	-1.310	0.012					Nucleus	transcription regulator
12743008	DEPDC5	DEP domain containing 5	-1.370	0.001					Cytoplasm	other
12723553	DEPTOR	DEP domain containing MTOR-interacting protein	1.110	0.044					Cytoplasm	other
12748006	DERL3	derlin 3	1.260	0.008					Cytoplasm	other
12818560	DEXI	Dexi homolog	1.250	0.032					Cytoplasm	other
12746523	DGCR14	DiGeorge syndrome critical region gene 14	-1.700	0.009					Other	other
12764767	DGKE	diacylglycerol kinase epsilon	-1.240	0.022					Nucleus	other
12710288	DGKH	diacylglycerol kinase eta	-1.300	0.015					Cytoplasm	kinase
12782215	DHDDS	dehydrodolichyl diphosphate synthase subunit	-1.450	0.002					Cytoplasm	kinase
12860456	DHH	desert hedgehog	1.180	0.042					Cytoplasm	enzyme
12877459	DHPS	deoxyhypusine synthase	1.490	0.001					Extracellular Space	peptidase
12762566	DHRS11	dehydrogenase/reductase (SDR family) member 11	1.170	0.040					Cytoplasm	enzyme
12770324	DHRS13	dehydrogenase/reductase (SDR family) member 13	-1.190	0.038					Other	other
12763639	DHRS7B	dehydrogenase/reductase (SDR family) member 7B	1.100	0.032					Other	enzyme
12874084	DHX15	DEAH-box helicase 15	1.250	0.001					Other	other
12822648	DHX32	DEAH-box helicase 32 (putative)	-1.170	0.044					Nucleus	enzyme
12679558	DHX36	DEAH-box helicase 36	-1.370	0.014					Other	enzyme
12768779	DHX58	DEXH-box helicase 58	1.210	0.007					Cytoplasm	enzyme
12791786	DICER1	dicer 1, ribonuclease III	-1.240	0.027					Cytoplasm	enzyme
12715450	DIDO1	death inducer-obliterator 1	1.250	0.022					Cytoplasm	enzyme
12847982	DIO1	deiodinase, iodothyronine type I	1.320	0.043					Nucleus	other
12865508	DIP2B	disco interacting protein 2 homolog B	-1.210	0.001					Cytoplasm	enzyme	propylthiouracil
12716382	DIP2C	disco interacting protein 2 homolog C	-1.230	0.048					Cytoplasm	other
12891439	DIRAS2	DIRAS family GTP binding RAS like 2	1.350	0.006					Other	other
12836423	DIRAS3	DIRAS family GTP binding RAS like 3	1.820	0.003					Plasma Membrane	enzyme
12766536	DLG4	discs large homolog 4	1.360	0.001					Plasma Membrane	enzyme
12901622	DLL1	delta-like 1 (Drosophila)	-1.180	0.023					Plasma Membrane	kinase
12750129	DLL3	delta-like 3 (Drosophila)	1.150	0.046					Plasma Membrane	enzyme
12689684	DLL4	delta-like 4 (Drosophila)	-1.510	0.011					Extracellular Space	other
12688475	DLST	dihydrolipoamide S-succinyltransferase	1.130	0.015					Extracellular Space	other	OMP-21M18, REGN421
12777335	DLX2	distal-less homeobox 2	-1.290	0.014					Cytoplasm	enzyme
12843800	DMAP1	DNA methyltransferase 1 associated protein 1	-1.150	0.043					Nucleus	transcription regulator
12868709	DMC1	DNA meiotic recombinase 1	1.260	0.000					Nucleus	transcription regulator
12757161	DMPK	dystrophia myotonica protein kinase	1.260	0.000					Nucleus	enzyme
12892540	DMRT1	doublesex and mab-3 related transcription factor 1	1.240	0.031					Cytoplasm	kinase
12894280	DMRTA1	DMRT like family A1	-1.390	0.019					Nucleus	transcription regulator
12855480	DMTF1	cyclin D binding myb like transcription factor 1	1.570	0.006					Extracellular Space	other
12886787	DMXL1	Dmx like 1	-1.210	0.001					Nucleus	transcription regulator
12692314	DMXL2	Dmx like 2	-1.280	0.002					Extracellular Space	other
12828817	DNA2	DNA replication helicase/nuclease 2	-1.260	0.024					Cytoplasm	other
12752279	DNAAF1	dynein (axonemal) assembly factor 1	1.250	0.027					Cytoplasm	enzyme
12800154	DNAH1	dynein axonemal heavy chain 1	1.330	0.014					Cytoplasm	other
12766056	DNAH17	dynein axonemal heavy chain 17	1.860	0.000					Extracellular Space	other
12766241	DNAH2	dynein axonemal heavy chain 2	1.190	0.029					Cytoplasm	other
12880985	DNAJB1	DnaJ heat shock protein family (Hsp40) member B1	-2.300	0.000					Other	other
12683918	DNAJB11	DnaJ heat shock protein family (Hsp40) member B11	1.200	0.033					Nucleus	other
12777779	DNAJB2	DnaJ heat shock protein family (Hsp40) member B2	-1.410	0.023					Cytoplasm	other
12847198	DNAJB4	DnaJ heat shock protein family (Hsp40) member B4	-1.490	0.002					Nucleus	other
12891564	DNAJB5	DnaJ heat shock protein family (Hsp40) member B5	-2.810	0.000					Nucleus	other
12855730	DNAJB9	DnaJ heat shock protein family (Hsp40) member B9	-1.710	0.008					Cytoplasm	other
12856944	DNAJC14	DnaJ heat shock protein family (Hsp40) member C14	-1.300	0.003					Nucleus	other
12730126	DNAJC24	DnaJ heat shock protein family (Hsp40) member C24	1.090	0.002					Cytoplasm	other
12702138	DNAJC27	DnaJ heat shock protein family (Hsp40) member C27	-1.420	0.012					Other	other
12814070	DNAJC30	DnaJ heat shock protein family (Hsp40) member C30	-2.080	0.008					Cytoplasm	enzyme
12842868	DNAJC6	DnaJ heat shock protein family (Hsp40) member C6	-2.380	0.000					Cytoplasm	other
12827978	DNAJC9	DnaJ heat shock protein family (Hsp40) member C9	-1.510	0.003					Cytoplasm	other
12885969	DND1	DND microRNA-mediated repression inhibitor 1	1.390	0.034					Nucleus	other
12735104	DNM3	dynamin 3	-1.160	0.013					Cytoplasm	other
12823252	DNMBP	dynamin binding protein	-2.540	0.000					Cytoplasm	enzyme
12714094	DNTTIP1	deoxynucleotidyltransferase, terminal, interacting protein 1	-1.320	0.048					Cytoplasm	other
12799441	DOCK3	dedicator of cytokinesis 3	-1.080	0.029					Nucleus	ligand-dependent nuclear receptor
12840345	DOCK7	dedicator of cytokinesis 7	-1.340	0.008					Cytoplasm	other
12892381	DOCK8	dedicator of cytokinesis 8	-1.300	0.014					Plasma Membrane	other
12705749	DOK1	docking protein 1	-1.480	0.001					Cytoplasm	other
12759650	DOK4	docking protein 4	-1.350	0.046					Plasma Membrane	kinase
12680915	DONSON	downstream neighbor of SON	-1.290	0.008					Plasma Membrane	other
12898680	DOPEY1	dopey family member 1	-2.520	0.002					Extracellular Space	other
12680337	DOPEY2	dopey family member 2	-1.290	0.028					Cytoplasm	other
12819767	DPCD	deleted in primary ciliary dyskinesia homolog (mouse)	1.280	0.050					Cytoplasm	other
12751638	DPEP1	dipeptidase 1 (renal)	1.200	0.019					Nucleus	other
12757376	DPF1	double PHD fingers 1	-1.290	0.017					Cytoplasm	peptidase	cilastatin
12684414	DPH3	diphthamide biosynthesis 3	1.060	0.040					Nucleus	other
12837416	DPH5	diphthamide biosynthesis 5	1.580	0.016					Cytoplasm	other
12697497	DPH6	diphthamine biosynthesis 6	1.250	0.003					Cytoplasm	enzyme
12837509	DPM3	dolichyl-phosphate mannosyltransferase subunit 3	1.270	0.021					Cytoplasm	enzyme
12738788	DPT	dermatopontin	1.130	0.012					Cytoplasm	enzyme
12752171	DPY19L3	dpy-19 like 3 (C. elegans)	1.210	0.037					Extracellular Space	other
12700322	DQX1	DEAQ-box RNA dependent ATPase 1	1.880	0.016					Other	other
12847254	DR1	down-regulator of transcription 1	-1.430	0.045					Other	enzyme
12831680	DRAP1	DR1 associated protein 1	1.300	0.011					Nucleus	transcription regulator
12704994	DRC1	dynein regulatory complex subunit 1	1.630	0.003					Nucleus	transcription regulator
12686035	DRD3	dopamine receptor D3	1.190	0.009					Extracellular Space	other
12905178	DRP2	dystrophin related protein 2	1.270	0.019					Plasma Membrane	G-protein coupled receptor	paliperidone, carbidopa/entacapone/levodopa, iloperidone, asenapine, abaperidone, PNU 170413, cariprazine, rotigotine, carbidopa/levodopa, domperidone, chlorprothixene, trifluoperazine, fluphenazine, pimozide, clozapine, haloperidol, fluoxetine/olanzapine, fluphenazine decanoate, thiothixene, amitriptyline/perphenazine, haloperidol decanoate, trimethobenzamide, fluphenazine enanthate, perphenazin…
12683999	DSCR3	DSCR3 arrestin fold containing	1.170	0.006					Plasma Membrane	other
12808521	DSEL	dermatan sulfate epimerase-like	-1.950	0.023					Nucleus	other
12718797	DSN1	DSN1 homolog, MIS12 kinetochore complex component	-1.550	0.010					Extracellular Space	enzyme
12802955	DST	dystonin	-1.330	0.020					Nucleus	other
12740412	DSTYK	dual serine/threonine and tyrosine protein kinase	-1.360	0.005					Plasma Membrane	other
12869542	DTHD1	death domain containing 1	1.510	0.008					Cytoplasm	kinase
12740723	DTL	denticleless E3 ubiquitin protein ligase homolog	-2.680	0.000					Other	other
12701303	DTNB	dystrobrevin beta	-1.200	0.048					Nucleus	other
12801417	DTNBP1	dystrobrevin binding protein 1	-1.160	0.011					Plasma Membrane	other
12881492	DTWD2	DTW domain containing 2	-1.400	0.031					Plasma Membrane	other
12813471	DTX2	deltex 2, E3 ubiquitin ligase	-1.800	0.012					Other	other
12680464	DTX3L	deltex 3 like, E3 ubiquitin ligase	-1.410	0.028					Nucleus	other
12843603	DTYMK	deoxythymidylate kinase	1.140	0.044					Cytoplasm	enzyme
12694459	DUOX1	dual oxidase 1	1.310	0.011					Cytoplasm	kinase
12750668	DUS2	dihydrouridine synthase 2	-1.390	0.029					Plasma Membrane	enzyme
12788100	DUSP1	dual specificity phosphatase 1	-2.230	0.028					Cytoplasm	other
12762080	DUSP14	dual specificity phosphatase 14	-1.340	0.013					Nucleus	phosphatase
12721069	DUSP15	dual specificity phosphatase 15	-1.190	0.009					Other	phosphatase
12862620	DUSP16	dual specificity phosphatase 16	-1.390	0.029					Cytoplasm	phosphatase
12745798	DUSP18	dual specificity phosphatase 18	-1.280	0.027					Nucleus	phosphatase
12844671	DUSP23	dual specificity phosphatase 23	-1.130	0.030					Cytoplasm	phosphatase
12772767	DUSP3	dual specificity phosphatase 3	-1.380	0.047					Cytoplasm	phosphatase
12819271	DUSP5	dual specificity phosphatase 5	-1.900	0.001					Cytoplasm	phosphatase
12866101	DUSP6	dual specificity phosphatase 6	-1.840	0.012					Nucleus	phosphatase
12797497	DUSP7	dual specificity phosphatase 7	-1.510	0.013					Cytoplasm	phosphatase
12798842	DYNC1LI1	dynein cytoplasmic 1 light intermediate chain 1	-1.340	0.007					Cytoplasm	phosphatase
12765094	DYNLL2	dynein light chain LC8-type 2	-1.380	0.005					Cytoplasm	other
12899519	DYNLT1	dynein light chain Tctex-type 1	1.210	0.035					Cytoplasm	other
12681327	DYRK1A	dual specificity tyrosine phosphorylation regulated kinase 1A	-1.740	0.000					Cytoplasm	other
12734981	DYRK3	dual specificity tyrosine phosphorylation regulated kinase 3	-1.860	0.003					Nucleus	kinase
12866856	DYRK4	dual specificity tyrosine phosphorylation regulated kinase 4	1.170	0.016					Nucleus	kinase
12704678	DYSF	dysferlin	1.590	0.012					Nucleus	kinase
12681678	DZIP3	DAZ interacting zinc finger protein 3	1.920	0.002					Plasma Membrane	other
12779372	E2F2	E2F transcription factor 2	-1.210	0.013					Cytoplasm	enzyme
12806595	E2F3	E2F transcription factor 3	-1.090	0.032					Nucleus	transcription regulator
12699935	E2F6	E2F transcription factor 6	-1.310	0.002					Nucleus	transcription regulator
12832191	E2F8	E2F transcription factor 8	-1.520	0.004					Nucleus	transcription regulator
12887005	EBF1	early B-cell factor 1	-1.110	0.022					Nucleus	transcription regulator
12894057	EBF2	early B-cell factor 2	1.140	0.003					Nucleus	transcription regulator
12756446	ECH1	enoyl-CoA hydratase 1, peroxisomal	1.360	0.011					Nucleus	transcription regulator
12898373	ECHDC1	ethylmalonyl-CoA decarboxylase 1	1.250	0.035					Cytoplasm	enzyme
12838322	ECHDC2	enoyl-CoA hydratase domain containing 2	1.180	0.048					Cytoplasm	enzyme
12801335	ECI2	enoyl-CoA delta isomerase 2	1.140	0.023					Other	other
12894613	ECM2	extracellular matrix protein 2	1.340	0.023					Cytoplasm	enzyme
12700059	EDF1	endothelial differentiation related factor 1	1.230	0.015					Extracellular Space	other
12876877	EEF2	eukaryotic translation elongation factor 2	1.050	0.049					Nucleus	transcription regulator
12799734	EEFSEC	eukaryotic elongation factor, selenocysteine-tRNA-specific	1.200	0.000					Cytoplasm	translation regulator
12795697	EFCAB12	EF-hand calcium binding domain 12	1.560	0.001					Cytoplasm	translation regulator
12837933	EFCAB14	EF-hand calcium binding domain 14	1.150	0.017					Other	other
12763777	EFCAB3	EF-hand calcium binding domain 3	1.550	0.047					Other	other
12763852	EFCAB5	EF-hand calcium binding domain 5	1.190	0.026					Other	other
12834503	EFEMP2	EGF containing fibulin-like extracellular matrix protein 2	1.190	0.038					Other	other
12801616	EFHC1	EF-hand domain containing 1	1.370	0.028					Extracellular Space	other
12843663	EFNA1	ephrin A1	-1.510	0.002					Cytoplasm	other
12765609	EFNB3	ephrin B3	1.970	0.001					Plasma Membrane	other
12786794	EGFLAM	EGF like, fibronectin type III and laminin G domains	1.150	0.003					Plasma Membrane	kinase
12798175	EGFR	epidermal growth factor receptor	-1.190	0.012					Extracellular Space	other
12793341	EGLN3	egl-9 family hypoxia-inducible factor 3	1.130	0.006					Plasma Membrane	kinase	cetuximab, AEE 788, panitumumab, BMS-599626, varlitinib, tesevatinib, bevacizumab/erlotinib, afatinib, nimotuzumab, necitumumab, icotinib, sapitinib, cetuximab/irinotecan, lapatinib/pazopanib, irinotecan/panitumumab, erlotinib/vismodegib, erlotinib/gemcitabine, lapatinib/letrozole, capecitabine/lapatinib, bevacizumab/panitumumab, bevacizumab/cetuximab, EGFR tyrosine kinase inhibitor, capecitabine…
12698206	EHBP1	EH domain binding protein 1	-1.260	0.042					Cytoplasm	enzyme
12762513	EIF1	eukaryotic translation initiation factor 1	1.270	0.014					Cytoplasm	other
12903682	EIF1AX	eukaryotic translation initiation factor 1A, X-linked	1.380	0.006					Cytoplasm	translation regulator
12887784	EIF3G	eukaryotic translation initiation factor 3 subunit G	1.210	0.003					Cytoplasm	translation regulator
12902467	EIF3M	eukaryotic translation initiation factor 3 subunit M	1.340	0.015					Cytoplasm	other
12683527	EIF4A2	eukaryotic translation initiation factor 4A2	-1.170	0.026					Cytoplasm	other
12746555	EIF4ENIF1	eukaryotic translation initiation factor 4E nuclear import factor 1	-1.440	0.024					Cytoplasm	translation regulator
12816964	EIF4H	eukaryotic translation initiation factor 4H	1.080	0.006					Cytoplasm	translation regulator
12789288	EIF5	eukaryotic translation initiation factor 5	-1.210	0.042					Cytoplasm	translation regulator
12885681	ELAVL3	ELAV like neuron-specific RNA binding protein 3	1.510	0.006					Cytoplasm	translation regulator
12846459	ELAVL4	ELAV like neuron-specific RNA binding protein 4	1.240	0.040					Nucleus	other
12711310	ELF1	E74 like ETS transcription factor 1	-1.090	0.026					Cytoplasm	other
12744348	ELF2	E74 like ETS transcription factor 2	-1.480	0.001					Nucleus	transcription regulator
12735269	ELF3	E74 like ETS transcription factor 3	-1.750	0.008					Nucleus	transcription regulator
12907392	ELF4	E74 like ETS transcription factor 4	-1.140	0.043					Nucleus	transcription regulator
12740756	ELK4	ELK4, ETS transcription factor	-1.650	0.002					Nucleus	transcription regulator
12792372	ELL3	elongation factor for RNA polymerase II 3	3.010	0.001					Nucleus	transcription regulator
12718816	ELMO2	engulfment and cell motility 2	-1.140	0.031					Nucleus	transcription regulator
12803539	ELOVL2	ELOVL fatty acid elongase 2	1.140	0.035					Cytoplasm	other
12809517	ELP2	elongator acetyltransferase complex subunit 2	1.120	0.023					Cytoplasm	enzyme
12895966	ELP3	elongator acetyltransferase complex subunit 3	-1.200	0.050					Cytoplasm	other
12691945	EMC7	ER membrane protein complex subunit 7	1.140	0.035					Nucleus	enzyme
12756789	EMC8	ER membrane protein complex subunit 8	1.200	0.036					Other	other
12707578	EMILIN1	elastin microfibril interfacer 1	1.320	0.033					Cytoplasm	other
12833028	EML3	echinoderm microtubule associated protein like 3	1.200	0.049					Extracellular Space	other
12702232	EML4	echinoderm microtubule associated protein like 4	1.090	0.008					Other	other
12696285	EML5	echinoderm microtubule associated protein like 5	-1.230	0.031					Cytoplasm	other
12753064	EMP3	epithelial membrane protein 3	1.210	0.004					Cytoplasm	other
12703748	ENG	endoglin	1.160	0.015					Plasma Membrane	other
12734464	ENO1	enolase 1	1.110	0.011					Plasma Membrane	transmembrane receptor
12866747	ENO2	enolase 2	-1.590	0.008					Cytoplasm	enzyme
12810638	ENOSF1	enolase superfamily member 1	1.340	0.008					Cytoplasm	enzyme
12873497	ENPEP	glutamyl aminopeptidase	1.130	0.017					Other	enzyme
12898893	ENPP1	ectonucleotide pyrophosphatase/phosphodiesterase 1	-1.080	0.008					Plasma Membrane	peptidase
12696017	ENTPD5	ectonucleoside triphosphate diphosphohydrolase 5	1.200	0.003					Plasma Membrane	enzyme
12818789	ENTPD7	ectonucleoside triphosphate diphosphohydrolase 7	-1.450	0.000					Cytoplasm	enzyme
12798928	EOMES	eomesodermin	-2.040	0.027					Cytoplasm	enzyme
12747734	EP400	E1A binding protein p400	-1.280	0.021					Nucleus	transcription regulator
12698660	EPAS1	endothelial PAS domain protein 1	1.270	0.040					Nucleus	other
12894029	EPB41L4B	erythrocyte membrane protein band 4.1 like 4B	1.250	0.021					Nucleus	transcription regulator
12693484	EPB42	erythrocyte membrane protein band 4.2	1.100	0.007					Cytoplasm	transporter
12716280	EPC1	enhancer of polycomb homolog 1	-1.170	0.033					Plasma Membrane	transporter
12783685	EPC2	enhancer of polycomb homolog 2	-1.890	0.001					Nucleus	transcription regulator
12681732	EPHA3	EPH receptor A3	1.130	0.031					Other	other
12898500	EPHA7	EPH receptor A7	-1.120	0.042					Plasma Membrane	kinase	anti-EphA3 monoclonal antibody KB004
12783059	EPHB2	EPH receptor B2	1.160	0.044					Plasma Membrane	kinase
12686550	EPHB3	EPH receptor B3	-2.020	0.000					Plasma Membrane	kinase
12756538	EPN1	epsin 1	1.200	0.028					Plasma Membrane	kinase
12768169	EPN2	epsin 2	-1.160	0.002					Plasma Membrane	other
12772105	EPN3	epsin 3	1.260	0.003					Cytoplasm	other
12840214	EPS15	epidermal growth factor receptor pathway substrate 15	1.090	0.031					Cytoplasm	other
12787369	ERBIN	erbb2 interacting protein	-1.240	0.024					Cytoplasm	other
12859963	ERC1	ELKS/RAB6-interacting/CAST family member 1	-1.240	0.024					Other	other
12759268	ERCC1	excision repair cross-complementation group 1	1.220	0.037					Cytoplasm	other
12709437	ERCC5	excision repair cross-complementation group 5	1.430	0.002					Nucleus	enzyme
12827493	ERCC6	excision repair cross-complementation group 6	-1.280	0.007					Nucleus	enzyme
12754861	ERF	ETS2 repressor factor	-1.250	0.033					Nucleus	transcription regulator
12786613	ERGIC1	endoplasmic reticulum-golgi intermediate compartment 1	1.190	0.002					Nucleus	transcription regulator
12714592	ERGIC3	ERGIC and golgi 3	1.250	0.023					Cytoplasm	other
12694243	ERH	enhancer of rudimentary homolog (Drosophila)	1.390	0.012					Cytoplasm	other
12724371	ERICH5	glutamate rich 5	-1.250	0.015					Nucleus	other
12844695	ERMAP	erythroblast membrane associated protein (Scianna blood group)	1.470	0.007					Other	other
12771139	ERN1	endoplasmic reticulum to nucleus signaling 1	-1.410	0.013					Cytoplasm	other
12735710	ERRFI1	ERBB receptor feedback inhibitor 1	-1.490	0.035					Cytoplasm	kinase
12808231	ESCO1	establishment of sister chromatid cohesion N-acetyltransferase 1	-1.710	0.011					Cytoplasm	other
12693406	ESR2	estrogen receptor 2	-1.480	0.007					Nucleus	other
12685459	ESYT3	extended synaptotagmin protein 3	-1.430	0.004					Nucleus	ligand-dependent nuclear receptor	17-alpha-ethinylestradiol, fulvestrant, beta-estradiol, estradiol 17beta-cypionate, estrone, estradiol valerate, CHF-4227, bazedoxifene, estradiol valerate/testosterone enanthate, TAS-108, ethinyl estradiol/ethynodiol diacetate, estradiol acetate, esterified estrogens, estradiol cypionate/medroxyprogesterone acetate, estradiol/norethindrone acetate, estradiol cypionate/testosterone cypionate, syn…
12698595	ETAA1	Ewing tumor-associated antigen 1	-1.200	0.012					Plasma Membrane	other
12887501	ETF1	eukaryotic translation termination factor 1	1.240	0.030					Other	other
12792826	ETFA	electron transfer flavoprotein alpha subunit	1.150	0.038					Cytoplasm	translation regulator
12866832	ETFBKMT	electron transfer flavoprotein beta subunit lysine methyltransferase	-1.230	0.046					Cytoplasm	transporter
12748242	ETFDH	electron transfer flavoprotein dehydrogenase	1.230	0.048					Cytoplasm	enzyme
12840580	ETV3	ETS variant 3	-1.180	0.017					Cytoplasm	enzyme
12762655	EVPL	envoplakin	1.630	0.003					Nucleus	transcription regulator
12855528	EVX1	even-skipped homeobox 1	1.220	0.047					Plasma Membrane	other
12743614	Ewsr1	EWS RNA-binding protein 1	1.350	0.000					Nucleus	transcription regulator
12697348	EXD1	exonuclease 3'-5' domain containing 1	1.440	0.017					Nucleus	other
12691180	EXD2	exonuclease 3'-5' domain containing 2	-1.270	0.038					Other	other
12738902	EXO1	exonuclease 1	-1.890	0.000					Other	other
12761729	EXOC7	exocyst complex component 7	-1.290	0.044					Nucleus	enzyme
12796050	EXOG	endo/exonuclease (5'-3'), endonuclease G-like	-1.970	0.032					Cytoplasm	transporter
12873765	EXOSC9	exosome component 9	-1.170	0.000					Cytoplasm	enzyme
12853746	EZH2	enhancer of zeste 2 polycomb repressive complex 2 subunit	-1.170	0.027					Nucleus	enzyme
12726595	F2	coagulation factor II, thrombin	1.660	0.005					Nucleus	transcription regulator	EPZ-6438, GSK2816126
12846976	FAAH	fatty acid amide hydrolase	-1.200	0.011					Extracellular Space	peptidase	enoxaparin, desirudin, dabigatran etexilate, Fibrinogen, ximelagatran, thrombin inhibitor, antithrombin alfa, aspirin/dabigatran etexilate, dabigatran, aspirin/bivalirudin, argatroban, bivalirudin, lepirudin
12750969	FAAP24	Fanconi anemia core complex associated protein 24	-1.430	0.001					Plasma Membrane	enzyme
12873133	FABP2	fatty acid binding protein 2	1.340	0.003					Nucleus	other
12882076	FAF2	Fas associated factor family member 2	-1.350	0.001					Cytoplasm	transporter
12698778	FAHD2A	fumarylacetoacetate hydrolase domain containing 2A	1.170	0.033					Cytoplasm	other
12708050	FAM102A	family with sequence similarity 102 member A	-1.510	0.002					Other	enzyme
12844764	FAM102B	family with sequence similarity 102 member B	-1.290	0.048					Other	other
12787924	FAM105A	family with sequence similarity 105 member A	-1.430	0.019					Other	other
12720740	FAM110A	family with sequence similarity 110 member A	-1.570	0.000					Other	other
12870843	FAM114A1	family with sequence similarity 114 member A1	1.210	0.033					Other	other
12832529	FAM118B	family with sequence similarity 118 member B	-1.340	0.033					Extracellular Space	other
12909525	FAM120C	family with sequence similarity 120C	-1.700	0.001					Other	other
12891530	FAM122A	family with sequence similarity 122A	-1.380	0.001					Other	other
12855532	FAM126A	family with sequence similarity 126 member A	-1.280	0.003					Extracellular Space	other
12782838	FAM126B	family with sequence similarity 126 member B	-1.580	0.001					Cytoplasm	other
12741058	FAM129A	family with sequence similarity 129 member A	-1.290	0.003					Other	other
12897811	FAM135A	family with sequence similarity 135 member A	-1.180	0.002					Cytoplasm	other
12870215	Fam13a	family with sequence similarity 13, member A	-1.670	0.000					Other	enzyme
12880696	FAM151B	family with sequence similarity 151 member B	1.230	0.042					Nucleus	other
12848227	FAM159A	family with sequence similarity 159 member A	1.230	0.039					Other	other
12889619	FAM160B2	family with sequence similarity 160 member B2	-1.430	0.017					Other	other
12694053	FAM161B	family with sequence similarity 161 member B	-1.600	0.003					Other	other
12682512	FAM162A	family with sequence similarity 162 member A	1.410	0.008					Other	other
12893113	FAM166B	family with sequence similarity 166 member B	1.190	0.030					Cytoplasm	other
12780733	FAM168B	family with sequence similarity 168 member B	-1.160	0.027					Other	other
12887376	FAM170A	family with sequence similarity 170 member A	1.510	0.001					Cytoplasm	other
12828862	FAM170B	family with sequence similarity 170 member B	1.210	0.028					Nucleus	other
12784152	FAM171B	family with sequence similarity 171 member B	-1.160	0.048					Cytoplasm	other
12873572	FAM175A	family with sequence similarity 175 member A	-1.280	0.007					Other	other
12788579	FAM177A1	family with sequence similarity 177 member A1	1.370	0.003					Nucleus	other
12874513	Fam184b	family with sequence similarity 184, member B	1.200	0.046					Other	other
12857965	FAM186B	family with sequence similarity 186 member B	1.220	0.040					Other	other
12720625	FAM188A	family with sequence similarity 188 member A	1.150	0.026					Other	other
12875124	FAM193A	family with sequence similarity 193 member A	-1.450	0.044					Nucleus	other
12889602	FAM206A	family with sequence similarity 206 member A	-1.180	0.013					Other	other
12721268	FAM209B	family with sequence similarity 209 member B	1.450	0.043					Extracellular Space	other
12809579	FAM210A	family with sequence similarity 210 member A	-1.380	0.005					Nucleus	other
12744584	FAM216A	family with sequence similarity 216 member A	1.210	0.043					Cytoplasm	other
12791210	FAM219B	family with sequence similarity 219 member B	-1.340	0.045					Other	other
12768235	FAM222B	family with sequence similarity 222 member B	-1.460	0.011					Other	other
12863569	FAM227A	family with sequence similarity 227 member A	1.380	0.004					Nucleus	other
12703362	FAM228B	family with sequence similarity 228 member B	1.160	0.025					Other	other
12901408	FAM26F	family with sequence similarity 26 member F	-1.190	0.020					Other	other
12686282	FAM43A	family with sequence similarity 43 member A	-1.460	0.021					Other	other
12820472	FAM45A	family with sequence similarity 45 member A	1.100	0.033					Other	other
12901161	FAM46A	family with sequence similarity 46 member A	-2.250	0.003					Other	other
12775507	FAM46B	family with sequence similarity 46 member B	-1.950	0.005					Other	other
12698988	FAM49A	family with sequence similarity 49 member A	1.780	0.007					Other	other
12722176	FAM49B	family with sequence similarity 49 member B	1.170	0.034					Other	other
12880555	FAM53C	family with sequence similarity 53 member C	-1.870	0.011					Extracellular Space	other
12768794	FAM57A	family with sequence similarity 57 member A	-1.250	0.047					Other	other
12861575	FAM60A	family with sequence similarity 60 member A	-1.300	0.046					Plasma Membrane	other
12695433	FAM63B	family with sequence similarity 63 member B	-1.350	0.003					Extracellular Space	other
12719555	FAM65C	family with sequence similarity 65 member C	-1.230	0.020					Nucleus	transporter
12741221	FAM71A	family with sequence similarity 71 member A	2.060	0.025					Other	other
12692212	FAM71D	family with sequence similarity 71 member D	1.600	0.026					Nucleus	other
12851621	FAM71F1	family with sequence similarity 71 member F1	1.380	0.007					Other	other
12783122	FAM76A	family with sequence similarity 76 member A	-1.780	0.001					Other	other
12728295	FAM76B	family with sequence similarity 76 member B	-1.350	0.009					Other	other
12806528	FAM83B	family with sequence similarity 83 member B	-1.410	0.047					Nucleus	other
12719423	FAM83C	family with sequence similarity 83 member C	1.710	0.011					Cytoplasm	other
12714562	FAM83D	family with sequence similarity 83 member D	-1.950	0.021					Other	other
12760288	FAM83G	family with sequence similarity 83 member G	-1.480	0.004					Cytoplasm	other
12722842	FAM83H	family with sequence similarity 83 member H	-1.770	0.010					Other	other
12827154	FAM89A	family with sequence similarity 89 member A	-1.540	0.007					Other	other
12805372	FAM8A1	family with sequence similarity 8 member A1	-1.860	0.004					Other	other
12689119	FAM96A	family with sequence similarity 96 member A	1.330	0.010					Other	other
12799135	FANCD2	Fanconi anemia complementation group D2	1.130	0.037					Extracellular Space	other
12831629	FANCF	Fanconi anemia complementation group F	-1.980	0.002					Nucleus	other
12895311	FANCG	Fanconi anemia complementation group G	-1.330	0.041					Nucleus	other
12789956	FANCM	Fanconi anemia complementation group M	-1.760	0.001					Nucleus	other
12775855	FAP	fibroblast activation protein alpha	2.220	0.024					Nucleus	enzyme
12819033	FAS	Fas cell surface death receptor	-1.160	0.012					Cytoplasm	peptidase
12853767	FASTK	Fas activated serine/threonine kinase	1.230	0.035					Plasma Membrane	transmembrane receptor
12776686	FASTKD1	FAST kinase domains 1	-1.720	0.041					Cytoplasm	kinase
12777308	FASTKD2	FAST kinase domains 2	1.250	0.049					Cytoplasm	other
12825006	FAT1	FAT atypical cadherin 1	-1.460	0.031					Cytoplasm	other
12748265	FAT4	FAT atypical cadherin 4	-1.850	0.000					Plasma Membrane	other
12793325	FBLN5	fibulin 5	2.870	0.000					Cytoplasm	other
12866853	FBXL14	F-box and leucine-rich repeat protein 14	-1.760	0.001					Extracellular Space	other
12769480	FBXL20	F-box and leucine-rich repeat protein 20	-1.220	0.011					Cytoplasm	enzyme
12892010	FBXO16	F-box protein 16	-1.320	0.018					Cytoplasm	other
12816387	FBXO24	F-box protein 24	1.230	0.022					Other	other
12736928	FBXO28	F-box protein 28	-1.440	0.004					Other	enzyme
12681358	FBXO45	F-box protein 45	-1.540	0.006					Other	other
12755200	FBXO46	F-box protein 46	-1.450	0.018					Plasma Membrane	other
12894902	FBXO8	F-box protein 8	1.290	0.009					Other	other
12801726	FBXO9	F-box protein 9	-1.300	0.048					Cytoplasm	other
12744300	FBXW7	F-box and WD repeat domain containing 7	-1.820	0.001					Cytoplasm	enzyme
12745258	FBXW8	F-box and WD repeat domain containing 8	1.600	0.004					Nucleus	transcription regulator
12880384	FBXW9	F-box and WD repeat domain containing 9	1.510	0.001					Cytoplasm	other
12842770	FCER1G	Fc fragment of IgE receptor Ig	1.760	0.016					Other	other
12888292	FCHSD1	FCH and double SH3 domains 1	1.180	0.044					Plasma Membrane	transmembrane receptor
12733127	FCHSD2	FCH and double SH3 domains 2	-1.200	0.035					Other	other
12845442	FCRL6	Fc receptor like 6	1.300	0.006					Other	other
12885540	FEM1A	fem-1 homolog A	-1.460	0.001					Plasma Membrane	other
12691273	FEM1B	fem-1 homolog B	1.120	0.011					Nucleus	transcription regulator
12696936	FEM1C	fem-1 homolog C	-1.700	0.008					Nucleus	transcription regulator
12719918	FERMT1	fermitin family member 1	-1.470	0.013					Nucleus	transcription regulator
12820353	FFAR4	free fatty acid receptor 4	1.460	0.027					Plasma Membrane	other
12746203	FGB	fibrinogen beta chain	1.840	0.011					Plasma Membrane	G-protein coupled receptor
12906314	FGD1	FYVE, RhoGEF and PH domain containing 1	1.240	0.000					Extracellular Space	other	F2
12864575	FGD4	FYVE, RhoGEF and PH domain containing 4	-1.590	0.001					Cytoplasm	other
12867839	FGD6	FYVE, RhoGEF and PH domain containing 6	-1.600	0.005					Cytoplasm	other
12745287	FGF2	fibroblast growth factor 2	-1.360	0.044					Cytoplasm	other
12860698	FGF23	fibroblast growth factor 23	1.480	0.031					Extracellular Space	growth factor	pentosan polysulfate, suradista, sucralfate
12697278	FGF7	fibroblast growth factor 7	1.440	0.009					Extracellular Space	growth factor
12871549	FGFRL1	fibroblast growth factor receptor-like 1	-1.300	0.016					Extracellular Space	growth factor
12823715	FGL1	fibrinogen like 1	1.710	0.037					Plasma Membrane	transmembrane receptor
12748328	FHDC1	FH2 domain containing 1	-1.410	0.005					Extracellular Space	other
12833499	FIBP	FGF1 intracellular binding protein	1.190	0.016					Other	other
12778650	FIGN	fidgetin	-1.810	0.031					Nucleus	other
12694393	FITM1	fat storage inducing transmembrane protein 1	1.220	0.017					Nucleus	other
12851936	FKBP14	FK506 binding protein 14	-1.100	0.048					Extracellular Space	other
12895808	FKBP15	FK506 binding protein 15	-1.270	0.003					Cytoplasm	enzyme
12708558	FKBP1B	FK506 binding protein 1B	-1.230	0.029					Plasma Membrane	enzyme
12878865	FKBP8	FK506 binding protein 8	1.370	0.003					Cytoplasm	enzyme
12861889	FMNL3	formin like 3	-1.290	0.008					Cytoplasm	other
12707336	FNBP1	formin binding protein 1	-1.230	0.004					Cytoplasm	other
12686845	FNDC3B	fibronectin type III domain containing 3B	-1.270	0.002					Nucleus	enzyme
12842429	FNDC7	fibronectin type III domain containing 7	6.090	0.000					Cytoplasm	other
12879718	FNIP1	folliculin interacting protein 1	-1.420	0.000					Other	other
12833097	Folh1	folate hydrolase 1	1.110	0.044					Cytoplasm	other
12818565	FOPNL	FGFR1OP N-terminal like	1.290	0.021					Plasma Membrane	peptidase
12705036	FOSL2	FOS like antigen 2	-1.570	0.047					Cytoplasm	other
12791907	FOXA1	forkhead box A1	-2.010	0.008					Nucleus	transcription regulator
12718280	FOXA2	forkhead box A2	-1.220	0.036					Nucleus	transcription regulator
12749802	FOXA3	forkhead box A3	-1.310	0.036					Nucleus	transcription regulator
12750307	FOXC2	forkhead box C2	-2.260	0.003					Nucleus	transcription regulator
12761848	FOXJ1	forkhead box J1	1.560	0.015					Nucleus	transcription regulator
12678679	FOXL2	forkhead box L2	-1.720	0.018					Nucleus	transcription regulator
12742686	FOXN4	forkhead box N4	1.200	0.006					Nucleus	transcription regulator
12709252	FOXO1	forkhead box O1	-1.560	0.007					Nucleus	transcription regulator
12793679	FRMD5	FERM domain containing 5	-1.400	0.008					Nucleus	transcription regulator
12690306	FRMD6	FERM domain containing 6	-1.760	0.005					Other	other
12838662	FRRS1	ferric chelate reductase 1	-1.120	0.032					Cytoplasm	other
12842468	FRRS1	ferric chelate reductase 1	-1.250	0.028					Plasma Membrane	transmembrane receptor
12867745	FRS2	fibroblast growth factor receptor substrate 2	-1.460	0.003					Plasma Membrane	transmembrane receptor
12873928	FRYL	FRY like transcription coactivator	-1.390	0.005					Plasma Membrane	kinase
12774390	FRZB	frizzled-related protein	4.260	0.008					Other	other
12767667	FSCN2	fascin actin-bundling protein 2, retinal	1.080	0.043					Extracellular Space	other
12754224	FTO	fat mass and obesity associated	1.270	0.002					Cytoplasm	other
12838206	FUBP1	far upstream element binding protein 1	-1.660	0.009					Nucleus	other
12702384	FUBP3	far upstream element binding protein 3	1.220	0.008					Nucleus	transcription regulator
12900274	FUCA2	fucosidase, alpha-L- 2, plasma	-1.340	0.045					Nucleus	transcription regulator
12904286	FUNDC1	FUN14 domain containing 1	1.290	0.020					Extracellular Space	enzyme
12811263	Fus	fused in sarcoma	1.240	0.028					Cytoplasm	other
12755650	FUT1	fucosyltransferase 1 (H blood group)	-1.750	0.005					Nucleus	transcription regulator
12826891	FUT11	fucosyltransferase 11	-1.710	0.001					Cytoplasm	enzyme
12730966	FUT4	fucosyltransferase 4	-1.320	0.014					Cytoplasm	enzyme
12889415	FXN	frataxin	-1.250	0.032					Cytoplasm	enzyme
12825686	FXYD4	FXYD domain containing ion transport regulator 4	1.360	0.010					Cytoplasm	kinase
12750095	FXYD5	FXYD domain containing ion transport regulator 5	1.150	0.025					Plasma Membrane	ion channel
12786143	FYB	FYN binding protein	1.520	0.000					Plasma Membrane	ion channel
12829673	FZD4	frizzled class receptor 4	-1.520	0.029					Nucleus	other
12783507	FZD5	frizzled class receptor 5	-1.530	0.014					Plasma Membrane	G-protein coupled receptor
12777119	FZD7	frizzled class receptor 7	-1.710	0.002					Plasma Membrane	G-protein coupled receptor
12720971	FZD8	frizzled class receptor 8	-1.290	0.010					Plasma Membrane	G-protein coupled receptor
12817101	FZD9	frizzled class receptor 9	-1.290	0.040					Plasma Membrane	G-protein coupled receptor
12886288	FZR1	fizzy/cell division cycle 20 related 1	-1.320	0.023					Plasma Membrane	G-protein coupled receptor
12875394	G3bp2	G3BP stress granule assembly factor 2	-1.120	0.016					Nucleus	kinase
12747840	GAB1	GRB2 associated binding protein 1	-1.150	0.014					Cytoplasm	other
12831238	GAB2	GRB2 associated binding protein 2	-1.630	0.009					Cytoplasm	kinase
12893958	GABBR2	gamma-aminobutyric acid type B receptor subunit 2	-1.090	0.037					Cytoplasm	other
12684259	GABPA	GA binding protein transcription factor alpha subunit	1.420	0.011					Plasma Membrane	G-protein coupled receptor	arbaclofen placarbil, arbaclofen, baclofen
12847088	GABPB2	GA binding protein transcription factor beta subunit 2	1.300	0.031					Nucleus	transcription regulator
12907217	GABRA3	gamma-aminobutyric acid type A receptor alpha3 subunit	-1.130	0.016					Nucleus	transcription regulator
12790282	GABRA5	gamma-aminobutyric acid type A receptor alpha5 subunit	1.340	0.011					Plasma Membrane	ion channel	methohexital, primidone, meprobamate, aspirin/butalbital/caffeine, aspirin/meprobamate, aspirin/butalbital/caffeine/codeine, hexobarbital, pagoclone, alphadolone, SEP 174559, heptabarbital, zopiclone, clobazam, nitrazepam, adinazolam, butobarbital, acetaminophen/butalbital/caffeine, sevoflurane, isoflurane, gaboxadol, isoniazid, felbamate, etomidate, muscimol, halothane, fluoxetine/olanzapine, am…
12793009	GABRB3	gamma-aminobutyric acid type A receptor beta3 subunit	1.220	0.026					Plasma Membrane	ion channel	methohexital, primidone, meprobamate, aspirin/butalbital/caffeine, aspirin/meprobamate, aspirin/butalbital/caffeine/codeine, hexobarbital, pagoclone, alphadolone, SEP 174559, heptabarbital, zopiclone, clobazam, nitrazepam, adinazolam, butobarbital, acetaminophen/butalbital/caffeine, sevoflurane, isoflurane, gaboxadol, isoniazid, felbamate, etomidate, muscimol, halothane, fluoxetine/olanzapine, am…
12904642	GABRQ	gamma-aminobutyric acid type A receptor theta subunit	-1.820	0.000					Plasma Membrane	ion channel	methohexital, aspirin/butalbital/caffeine, aspirin/butalbital/caffeine/codeine, fospropofol, pagoclone, alphadolone, SEP 174559, nitrazepam, adinazolam, piperazine, acetaminophen/butalbital/caffeine, sevoflurane, isoflurane, gaboxadol, isoniazid, felbamate, etomidate, muscimol, halothane, fluoxetine/olanzapine, amobarbital, estazolam, atropine/hyoscyamine/phenobarbital/scopolamine, acetaminophen/…
12896362	GABRR2	gamma-aminobutyric acid type A receptor rho2 subunit	1.680	0.001					Plasma Membrane	ion channel	nitrazepam, diazepam, temazepam, triazolam, flurazepam, midazolam, oxazepam
12714777	GAD2	glutamate decarboxylase 2	1.340	0.015					Plasma Membrane	ion channel	nitrazepam, adinazolam, estazolam, quazepam, diazepam, temazepam, triazolam, flurazepam, midazolam, oxazepam
12888026	GADD45B	growth arrest and DNA damage inducible beta	-1.690	0.017					Cytoplasm	enzyme	valproic acid
12839093	GAL3ST2	galactose-3-O-sulfotransferase 2	1.250	0.044					Cytoplasm	other
12696222	GALK2	galactokinase 2	-1.220	0.023					Cytoplasm	enzyme
12858349	GALNT6	polypeptide N-acetylgalactosaminyltransferase 6	1.320	0.015					Cytoplasm	kinase
12890675	GALNT7	polypeptide N-acetylgalactosaminyltransferase 7	1.160	0.032					Cytoplasm	enzyme
12752120	GAN	gigaxonin	-1.500	0.003					Cytoplasm	enzyme
12690268	GANC	glucosidase alpha, neutral C	1.200	0.026					Cytoplasm	other
12752736	GAPDHS	glyceraldehyde-3-phosphate dehydrogenase, spermatogenic	1.140	0.043					Extracellular Space	enzyme	miglitol
12699355	GARNL3	GTPase activating Rap/RanGAP domain like 3	1.290	0.031					Cytoplasm	enzyme
12794741	GATA2	GATA binding protein 2	-1.500	0.012					Other	other
12892819	GATA4	GATA binding protein 4	-1.360	0.008					Nucleus	transcription regulator
12688316	GATM	glycine amidinotransferase	-1.450	0.002					Nucleus	transcription regulator
12708304	GBGT1	globoside alpha-1,3-N-acetylgalactosaminyltransferase 1	-1.320	0.034					Cytoplasm	enzyme
12857338	GCAT	glycine C-acetyltransferase	1.310	0.006					Other	enzyme
12855516	GCC1	GRIP and coiled-coil domain containing 1	-1.210	0.038					Cytoplasm	enzyme
12707471	GCC2	GRIP and coiled-coil domain containing 2	-1.620	0.008					Cytoplasm	other
12801746	GCLC	glutamate-cysteine ligase catalytic subunit	-1.240	0.029					Cytoplasm	other
12888885	GCNT1	glucosaminyl (N-acetyl) transferase 1, core 2	-1.580	0.006					Cytoplasm	enzyme
12889125	GCNT1	glucosaminyl (N-acetyl) transferase 1, core 2	-1.740	0.003					Cytoplasm	enzyme
12837399	GDAP2	ganglioside induced differentiation associated protein 2	-1.480	0.002					Cytoplasm	enzyme
12868064	GDF11	growth differentiation factor 11	-1.400	0.002					Cytoplasm	other
12869346	GDF3	growth differentiation factor 3	1.470	0.048					Extracellular Space	growth factor
12775325	GDF3	growth differentiation factor 3	1.380	0.030					Extracellular Space	growth factor
12883336	GDF9	growth differentiation factor 9	1.620	0.041					Extracellular Space	growth factor
12908277	GDPD2	glycerophosphodiester phosphodiesterase domain containing 2	1.600	0.018					Extracellular Space	growth factor
12886579	GEMIN5	gem nuclear organelle associated protein 5	-1.330	0.019					Plasma Membrane	enzyme
12700573	GEMIN6	gem nuclear organelle associated protein 6	1.160	0.028					Nucleus	other
12700872	GEMIN6	gem nuclear organelle associated protein 6	-1.300	0.010					Nucleus	other
12754052	GEMIN7	gem nuclear organelle associated protein 7	-1.920	0.003					Nucleus	other
12767035	GFAP	glial fibrillary acidic protein	1.330	0.008					Nucleus	other
12756438	GFOD2	glucose-fructose oxidoreductase domain containing 2	-1.590	0.000					Cytoplasm	other
12880314	GFPT2	glutamine-fructose-6-phosphate transaminase 2	-2.160	0.001					Extracellular Space	enzyme
12887319	GFRA3	GDNF family receptor alpha 3	1.770	0.006					Cytoplasm	enzyme
12717203	GFRA4	GDNF family receptor alpha 4	1.240	0.018					Plasma Membrane	transmembrane receptor
12709585	GGACT	gamma-glutamylamine cyclotransferase	1.350	0.012					Plasma Membrane	transmembrane receptor
12748091	GGT1	gamma-glutamyltransferase 1	1.150	0.003					Cytoplasm	enzyme
12717977	GHRH	growth hormone releasing hormone	1.270	0.014					Plasma Membrane	enzyme
12797940	GHRL	ghrelin/obestatin prepropeptide	1.410	0.027					Extracellular Space	other
12813411	GIGYF1	GRB10 interacting GYF protein 1	-1.480	0.002					Extracellular Space	growth factor
12837087	GIGYF2	GRB10 interacting GYF protein 2	-1.480	0.012					Extracellular Space	other
12853899	GIMAP1-GIMAP5	GIMAP1-GIMAP5 readthrough	1.120	0.020					Cytoplasm	other
12853817	GIMAP4	GTPase, IMAP family member 4	1.520	0.008					Cytoplasm	other
12883784	GIN1	gypsy retrotransposon integrase 1	-1.750	0.005					Nucleus	other
12755361	GINS2	GINS complex subunit 2	-1.110	0.003					Other	other
12753322	GINS3	GINS complex subunit 3	-1.530	0.006					Nucleus	other
12824516	GINS4	GINS complex subunit 4	-1.300	0.041					Nucleus	other
12845091	GIPC2	GIPC PDZ domain containing family member 2	2.170	0.002					Nucleus	other
12899158	GJA10	gap junction protein alpha 10	1.380	0.041					Cytoplasm	other
12840667	GJA5	gap junction protein alpha 5	1.210	0.031					Plasma Membrane	transporter
12845418	GJA8	gap junction protein alpha 8	1.380	0.014					Plasma Membrane	transporter
12845414	GJB5	gap junction protein beta 5	1.170	0.010					Plasma Membrane	transporter
12887133	GJC2	gap junction protein gamma 2	1.250	0.012					Plasma Membrane	transporter
12699583	Gkn3	gastrokine 3	1.440	0.047					Plasma Membrane	transporter
12782756	GLB1L	galactosidase beta 1 like	1.150	0.009					Extracellular Space	other
12866353	GLI1	GLI family zinc finger 1	1.170	0.044					Other	other
12725357	GLI4	GLI family zinc finger 4	-1.370	0.029					Nucleus	transcription regulator
12806550	GLO1	glyoxalase I	1.460	0.020					Nucleus	other
12706598	GLT6D1	glycosyltransferase 6 domain containing 1	1.390	0.007					Cytoplasm	enzyme
12742101	GLTP	glycolipid transfer protein	1.030	0.032					Other	other
12804014	GLYATL3	glycine-N-acyltransferase like 3	2.340	0.019					Cytoplasm	transporter
12721391	Gm29797	predicted gene, 29797	1.210	0.037					Other	other
12892110	Gm34653	predicted gene, 34653	1.210	0.005					Other	other
12717381	Gm38434	predicted gene, 38434	2.010	0.002					Other	other
12696516	Gm5621	predicted gene 5621	1.440	0.008					Other	other
12757284	GMFG	glia maturation factor gamma	1.230	0.018					Other	other
12795499	GMPPB	GDP-mannose pyrophosphorylase B	-1.740	0.025					Cytoplasm	growth factor
12684374	GMPS	guanine monophosphate synthase	-1.210	0.043					Cytoplasm	enzyme
12768204	GNA13	G protein subunit alpha 13	-1.080	0.047					Nucleus	enzyme	glutamine amidotransferase inhibitor
12892733	GNA14	G protein subunit alpha 14	-1.080	0.045					Plasma Membrane	enzyme
12807262	GNAL	G protein subunit alpha L	1.430	0.045					Plasma Membrane	enzyme
12894797	GNAQ	G protein subunit alpha q	-1.180	0.001					Cytoplasm	enzyme
12797958	GNAT1	G protein subunit alpha transducin 1	1.440	0.042					Plasma Membrane	enzyme
12850281	GNAT3	G protein subunit alpha transducin 3	1.200	0.018					Plasma Membrane	enzyme
12690792	GNB5	G protein subunit beta 5	-1.310	0.006					Plasma Membrane	enzyme
12895744	GNE	glucosamine (UDP-N-acetyl)-2-epimerase/N-acetylmannosamine kinase	-1.420	0.020					Plasma Membrane	enzyme
12891722	GNG10	G protein subunit gamma 10	1.180	0.039					Cytoplasm	kinase
12759604	GNG8	G protein subunit gamma 8	1.370	0.005					Plasma Membrane	enzyme
12828674	GNPAT	glyceronephosphate O-acyltransferase	1.280	0.005					Plasma Membrane	enzyme
12689068	GNPNAT1	glucosamine-phosphate N-acetyltransferase 1	-1.380	0.012					Cytoplasm	enzyme
12895621	GNRH1	gonadotropin releasing hormone 1	2.430	0.000					Cytoplasm	enzyme
12705284	GOLGA1	golgin A1	-1.190	0.030					Extracellular Space	other	GNRH1, flutamide/goserelin, anastrozole/goserelin, goserelin/tamoxifen, anastrozole/goserelin/tamoxifen, anastrozole/fulvestrant/goserelin/tamoxifen, exemestane/fulvestrant/goserelin/letrozole/tamoxifen, bicalutamide/goserelin, triptorelin, goserelin
12786013	GOLPH3	golgi phosphoprotein 3	-1.510	0.001					Cytoplasm	other
12839230	GON4L	gon-4 like	-1.350	0.004					Cytoplasm	other
12898745	GOPC	golgi-associated PDZ and coiled-coil motif containing	-1.200	0.003					Cytoplasm	transcription regulator
12768279	GOSR2	golgi SNAP receptor complex member 2	-1.120	0.006					Cytoplasm	transporter
12824995	GOT1L1	glutamic-oxaloacetic transaminase 1-like 1	1.270	0.013					Cytoplasm	transporter
12797153	GP9	glycoprotein IX platelet	-1.830	0.020					Other	enzyme
12821591	GPAM	glycerol-3-phosphate acyltransferase, mitochondrial	-1.440	0.003					Plasma Membrane	other
12803646	GPANK1	G-patch domain and ankyrin repeats 1	-1.240	0.022					Cytoplasm	enzyme
12871228	GPAT3	glycerol-3-phosphate acyltransferase 3	-1.230	0.037					Nucleus	transcription regulator
12751977	GPATCH1	G-patch domain containing 1	1.230	0.007					Cytoplasm	enzyme
12699767	GPATCH11	G-patch domain containing 11	-1.170	0.034					Extracellular Space	other
12688769	GPATCH2L	G-patch domain containing 2 like	-1.290	0.008					Other	other
12866701	GPD1	glycerol-3-phosphate dehydrogenase 1	1.510	0.003					Other	other
12696644	GPHB5	glycoprotein hormone beta 5	1.580	0.004					Cytoplasm	enzyme
12704835	GPN1	GPN-loop GTPase 1	1.140	0.040					Extracellular Space	other
12778336	GPN2	GPN-loop GTPase 2	-1.310	0.022					Nucleus	transcription regulator
12849788	GPNMB	glycoprotein nmb	1.980	0.007					Other	other
12855395	GPR141	G protein-coupled receptor 141	-1.270	0.049					Plasma Membrane	enzyme	glembatumumab vedotin
12681821	GPR15	G protein-coupled receptor 15	1.180	0.044					Plasma Membrane	G-protein coupled receptor
12888479	GPR151	G protein-coupled receptor 151	1.360	0.003					Plasma Membrane	G-protein coupled receptor
12686243	GPR156	G protein-coupled receptor 156	-1.150	0.037					Plasma Membrane	G-protein coupled receptor
12736958	GPR157	G protein-coupled receptor 157	-1.160	0.033					Plasma Membrane	G-protein coupled receptor
12710323	GPR180	G protein-coupled receptor 180	-1.610	0.002					Plasma Membrane	G-protein coupled receptor
12773863	GPR39	G protein-coupled receptor 39	-1.750	0.033					Cytoplasm	other
12757043	GPR4	G protein-coupled receptor 4	-1.790	0.007					Plasma Membrane	G-protein coupled receptor
12861876	GPR84	G protein-coupled receptor 84	3.090	0.008					Plasma Membrane	G-protein coupled receptor
12866188	GPRC5A	G protein-coupled receptor class C group 5 member A	1.510	0.009					Plasma Membrane	G-protein coupled receptor
12871189	GPRIN3	GPRIN family member 3	-1.290	0.021					Plasma Membrane	G-protein coupled receptor
12770765	GPS2	G protein pathway suppressor 2	-1.290	0.026					Other	other
12725857	GPT	glutamic-pyruvate transaminase (alanine aminotransferase)	1.200	0.022					Nucleus	transcription regulator
12696012	GPX2	glutathione peroxidase 2	1.710	0.019					Cytoplasm	enzyme
12877228	GPX4	glutathione peroxidase 4	1.110	0.007					Cytoplasm	enzyme
12883920	GRAMD3	GRAM domain containing 3	-1.540	0.000					Cytoplasm	enzyme
12708178	GRHL1	grainyhead like transcription factor 1	-1.290	0.017					Extracellular Space	other
12889336	GRHPR	glyoxylate reductase/hydroxypyruvate reductase	1.460	0.026					Nucleus	transcription regulator
12681427	GRIK1	glutamate ionotropic receptor kainate type subunit 1	-1.440	0.033					Cytoplasm	enzyme
12908375	GRIPAP1	GRIP1 associated protein 1	-1.130	0.026					Plasma Membrane	ion channel	phentermine/topiramate, topiramate
12818938	GRK5	G protein-coupled receptor kinase 5	1.670	0.006					Plasma Membrane	other
12879523	GRK6	G protein-coupled receptor kinase 6	-1.550	0.010					Plasma Membrane	kinase
12799284	GRM2	glutamate metabotropic receptor 2	1.360	0.049					Plasma Membrane	kinase
12855376	GRM8	glutamate receptor, metabotropic 8	1.320	0.039					Plasma Membrane	G-protein coupled receptor	talaglumetad, fasoracetam
12909190	GRPR	gastrin releasing peptide receptor	1.380	0.003					Plasma Membrane	G-protein coupled receptor	fasoracetam
12816544	GS1-259H13.2	transmembrane protein 225-like	1.590	0.004					Plasma Membrane	G-protein coupled receptor
12851861	GSAP	gamma-secretase activating protein	1.100	0.015					Other	other
12769147	GSDMB	gasdermin B	1.670	0.003					Cytoplasm	peptidase
12765783	GSG2	germ cell associated 2, haspin	-1.270	0.044					Cytoplasm	other
12791191	GSKIP	GSK3B interacting protein	1.400	0.014					Nucleus	kinase
12806203	GSTA4	glutathione S-transferase alpha 4	1.150	0.003					Other	other
12874570	GSTCD	glutathione S-transferase C-terminal domain containing	-1.480	0.003					Cytoplasm	enzyme
12842348	GSTM4	glutathione S-transferase mu 4	1.290	0.027					Cytoplasm	enzyme
12689370	GSTZ1	glutathione S-transferase zeta 1	-1.290	0.005					Cytoplasm	enzyme
12712991	GSX1	GS homeobox 1	-1.290	0.035					Cytoplasm	enzyme
12838110	GTF2B	general transcription factor IIB	-1.400	0.003					Nucleus	transcription regulator
12682021	GTF2E1	general transcription factor IIE subunit 1	-1.290	0.019					Nucleus	transcription regulator
12833644	GTF2H1	general transcription factor IIH subunit 1	1.230	0.023					Nucleus	transcription regulator
12787340	GTF2H2	general transcription factor IIH subunit 2	1.260	0.041					Nucleus	transcription regulator
12702258	GTF3C4	general transcription factor IIIC subunit 4	-1.290	0.002					Nucleus	transcription regulator
12851791	GTPBP10	GTP binding protein 10 (putative)	1.490	0.014					Nucleus	transcription regulator
12805515	GTPBP2	GTP binding protein 2	-2.920	0.000					Cytoplasm	other
12887186	GTPBP3	GTP binding protein 3 (mitochondrial)	1.030	0.049					Extracellular Space	enzyme
12719955	GTPBP4	GTP binding protein 4	1.560	0.031					Cytoplasm	enzyme
12680927	GTPBP8	GTP binding protein 8 (putative)	-1.870	0.028					Nucleus	enzyme
12804706	GUCA1B	guanylate cyclase activator 1B	1.110	0.007					Cytoplasm	other
12839683	GUCA2A	guanylate cyclase activator 2A	1.260	0.010					Cytoplasm	other
12745474	GUCY1B3	guanylate cyclase 1, soluble, beta 3	-1.210	0.032					Extracellular Space	other
12883143	GUK1	guanylate kinase 1	1.280	0.020					Cytoplasm	enzyme	nitroglycerin, isosorbide-5-mononitrate, isosorbide dinitrate, nitroprusside
12798602	GXYLT2	glucoside xylosyltransferase 2	-1.340	0.038					Cytoplasm	kinase
12683252	GYG1	glycogenin 1	-1.490	0.003					Other	other
12715771	GZF1	GDNF inducible zinc finger protein 1	-1.300	0.002					Cytoplasm	enzyme
12787841	GZMK	granzyme K	1.680	0.011					Nucleus	transcription regulator
12851741	H2AFV	H2A histone family member V	1.190	0.045					Cytoplasm	peptidase
12732670	H2AFX	H2A histone family member X	-1.330	0.016					Nucleus	other
12886522	H2AFY	H2A histone family member Y	1.180	0.004					Nucleus	transcription regulator
12905770	H2BFWT	H2B histone family member W, testis specific	-1.180	0.023					Nucleus	other
12684457	HACL1	2-hydroxyacyl-CoA lyase 1	1.200	0.043					Other	other
12874856	HADH	hydroxyacyl-CoA dehydrogenase	1.190	0.011					Cytoplasm	enzyme
12816143	HAGH	hydroxyacylglutathione hydrolase	1.090	0.032					Cytoplasm	enzyme
12751157	HAMP	hepcidin antimicrobial peptide	2.050	0.000					Cytoplasm	enzyme
12843949	HAO2	hydroxyacid oxidase 2	1.210	0.021					Extracellular Space	other	NOX-H94
12844791	HAPLN2	hyaluronan and proteoglycan link protein 2	1.310	0.020					Cytoplasm	enzyme
12792566	HAPLN3	hyaluronan and proteoglycan link protein 3	1.440	0.019					Extracellular Space	other
12884840	HARS	histidyl-tRNA synthetase	-1.310	0.003					Extracellular Space	other
12881730	HARS2	histidyl-tRNA synthetase 2, mitochondrial	-1.250	0.009					Cytoplasm	enzyme
12749590	HAS3	hyaluronan synthase 3	1.560	0.011					Cytoplasm	enzyme
12872751	HAUS3	HAUS augmin like complex subunit 3	-1.760	0.007					Plasma Membrane	enzyme
12891444	HAUS6	HAUS augmin like complex subunit 6	-1.380	0.003					Cytoplasm	other
12888096	HAVCR2	hepatitis A virus cellular receptor 2	1.900	0.001					Cytoplasm	other
12843583	HAX1	HCLS1 associated protein X-1	1.230	0.009					Plasma Membrane	other
12857852	HCFC2	host cell factor C2	-1.530	0.007					Cytoplasm	other
12858756	HDAC7	histone deacetylase 7	-1.050	0.005					Nucleus	transcription regulator
12836211	HDGF	hepatoma-derived growth factor	1.110	0.003					Nucleus	transcription regulator	tributyrin, belinostat, pyroxamide, romidepsin
12893339	HDHD3	haloacid dehalogenase like hydrolase domain containing 3	-2.720	0.001					Extracellular Space	growth factor
12753384	HEATR3	HEAT repeat containing 3	-1.090	0.004					Cytoplasm	enzyme
12791985	HEATR5A	HEAT repeat containing 5A	-1.270	0.050					Other	other
12707589	HEATR5B	HEAT repeat containing 5B	-1.470	0.016					Other	other
12684420	HEG1	heart development protein with EGF like domains 1	-1.590	0.041					Cytoplasm	other
12868298	HELB	helicase (DNA) B	-1.110	0.030					Plasma Membrane	other
12854076	HEPACAM2	HEPACAM family member 2	1.330	0.015					Nucleus	enzyme	cyclophosphamide/epirubicin/5-fluorouracil, cyclophosphamide/epirubicin, cyclophosphamide/docetaxel/epirubicin/5-fluorouracil/trastuzumab, cyclophosphamide/epirubicin/vincristine, epirubicin/5-fluorouracil/oxaliplatin, capecitabine/epirubicin/oxaliplatin, docetaxel/epirubicin, epirubicin/paclitaxel, cyclophosphamide/epirubicin/5-fluorouracil/vinorelbine, cyclophosphamide/epirubicin/5-fluorouracil…
12783133	HERC2	HECT and RLD domain containing E3 ubiquitin protein ligase 2	-1.350	0.002					Cytoplasm	other
12828424	HERC4	HECT and RLD domain containing E3 ubiquitin protein ligase 4	-1.340	0.019					Cytoplasm	enzyme
12753593	HERPUD1	homocysteine inducible ER protein with ubiquitin like domain 1	-1.820	0.039					Cytoplasm	enzyme
12737772	HES5	hes family bHLH transcription factor 5	-1.210	0.020					Cytoplasm	other
12846029	HES6	hes family bHLH transcription factor 6	1.300	0.007					Nucleus	transcription regulator
12693843	HEXA	hexosaminidase subunit alpha	1.390	0.001					Nucleus	transcription regulator
12768262	HEXDC	hexosaminidase D	-1.430	0.007					Cytoplasm	enzyme
12765052	HEXIM1	hexamethylene bis-acetamide inducible 1	-2.110	0.000					Other	enzyme
12724359	HEY1	hes related family bHLH transcription factor with YRPW motif 1	-1.800	0.006					Nucleus	transcription regulator
12901117	HEY2	hes related family bHLH transcription factor with YRPW motif 2	-1.310	0.037					Nucleus	transcription regulator
12820727	HHEX	hematopoietically expressed homeobox	-2.500	0.004					Nucleus	transcription regulator
12850047	HIBADH	3-hydroxyisobutyrate dehydrogenase	1.110	0.009					Nucleus	transcription regulator
12819923	HIF1AN	hypoxia inducible factor 1 alpha subunit inhibitor	-2.010	0.012					Cytoplasm	enzyme
12762591	HIGD1B	HIG1 hypoxia inducible domain family member 1B	1.390	0.025					Nucleus	enzyme
12727595	HINFP	histone H4 transcription factor	-1.180	0.030					Other	other
12877278	HINT1	histidine triad nucleotide binding protein 1	1.310	0.013					Nucleus	transcription regulator
12892742	HINT2	histidine triad nucleotide binding protein 2	1.070	0.046					Nucleus	enzyme
12844337	HIPK1	homeodomain interacting protein kinase 1	-1.170	0.032					Cytoplasm	other
12803698	HIST1H1A	histone cluster 1, H1a	-1.380	0.007					Nucleus	kinase
12806780	HIST1H2BC	histone cluster 1, H2bc	1.860	0.020					Nucleus	other
12805848	HIST1H2BD	histone cluster 1, H2bd	1.540	0.020					Nucleus	other
12802401	HIST1H2BJ	histone cluster 1, H2bj	1.310	0.019					Nucleus	other
12803670	HIST1H4J	histone cluster 1, H4j	1.330	0.037					Nucleus	other
12860710	HIST1H4L	histone cluster 1, H4l	1.280	0.020					Nucleus	other
12806857	HIST2H4A	histone cluster 2, H4a	2.160	0.013					Nucleus	other
12844992	HIST2H4A	histone cluster 2, H4a	1.870	0.028					Nucleus	other
12806021	HIVEP1	human immunodeficiency virus type I enhancer binding protein 1	-1.370	0.026					Nucleus	other
12901165	HIVEP2	human immunodeficiency virus type I enhancer binding protein 2	-1.430	0.025					Nucleus	transcription regulator
12847661	HJURP	Holliday junction recognition protein	-1.730	0.000					Nucleus	transcription regulator
12825884	HK1	hexokinase 1	1.140	0.014					Nucleus	other
12827081	HKDC1	hexokinase domain containing 1	1.780	0.002					Cytoplasm	kinase
12801182	HLA-DMA	major histocompatibility complex, class II, DM alpha	1.420	0.000					Other	kinase
12805971	HLA-DOA	major histocompatibility complex, class II, DO alpha	1.150	0.008					Plasma Membrane	transmembrane receptor
12806486	HLA-DQB1	major histocompatibility complex, class II, DQ beta 1	1.140	0.036					Plasma Membrane	transmembrane receptor
12685714	HLCS	holocarboxylase synthetase	1.210	0.007					Plasma Membrane	other
12728064	HMBS	hydroxymethylbilane synthase	1.150	0.023					Cytoplasm	enzyme
12789963	HMG20A	high mobility group 20A	-1.740	0.001					Cytoplasm	enzyme
12878388	HMGXB3	HMG-box containing 3	-1.460	0.004					Nucleus	transcription regulator
12857905	HMGXB4	HMG-box containing 4	-1.340	0.048					Nucleus	other
12859274	HMOX1	heme oxygenase 1	-1.300	0.011					Nucleus	other
12875145	HNRNPDL	heterogeneous nuclear ribonucleoprotein D like	1.350	0.004					Cytoplasm	enzyme	tin mesoporphyrin
12826896	HNRNPH3	heterogeneous nuclear ribonucleoprotein H3	1.480	0.002					Nucleus	other
12879131	HNRNPM	heterogeneous nuclear ribonucleoprotein M	1.190	0.011					Nucleus	other
12696199	HOMER1	homer scaffolding protein 1	-1.750	0.010					Nucleus	other
12691839	HOMEZ	homeobox and leucine zipper encoding	-1.280	0.000					Plasma Membrane	other
12839427	HORMAD1	HORMA domain containing 1	1.580	0.017					Nucleus	transcription regulator
12850605	HOXA2	homeobox A2	-1.280	0.017					Nucleus	other
12765919	HOXB9	homeobox B9	-1.400	0.038					Nucleus	transcription regulator
12868265	HOXC4	homeobox C4	-1.480	0.037					Nucleus	transcription regulator
12863526	HOXC8	homeobox C8	1.780	0.008					Nucleus	transcription regulator
12781053	HPCA	hippocalcin	1.240	0.030					Nucleus	transcription regulator
12750442	HPN	hepsin	1.160	0.009					Cytoplasm	other
12748046	HPS4	HPS4, biogenesis of lysosomal organelles complex 3 subunit 2	-1.490	0.017					Plasma Membrane	peptidase
12819513	HPS6	HPS6, biogenesis of lysosomal organelles complex 2 subunit 3	-2.000	0.000					Cytoplasm	other
12832514	HRASLS5	HRAS like suppressor family member 5	1.180	0.024					Cytoplasm	other
12810727	HRH4	histamine receptor H4	1.270	0.018					Other	enzyme
12700959	HS1BP3	HCLS1 binding protein 3	-1.480	0.012					Plasma Membrane	G-protein coupled receptor	tesmilifene, triprolidine, buclizine
12811025	HS3ST4	heparan sulfate-glucosamine 3-sulfotransferase 4	1.250	0.007					Other	other
12818557	HS3ST4	heparan sulfate-glucosamine 3-sulfotransferase 4	1.230	0.029					Cytoplasm	enzyme
12749479	HSD11B2	hydroxysteroid (11-beta) dehydrogenase 2	1.160	0.016					Cytoplasm	enzyme
12761316	HSD17B1	hydroxysteroid (17-beta) dehydrogenase 1	1.290	0.006					Cytoplasm	enzyme
12730451	HSD17B12	hydroxysteroid (17-beta) dehydrogenase 12	1.170	0.040					Cytoplasm	enzyme
12875904	HSD17B13	hydroxysteroid (17-beta) dehydrogenase 13	1.570	0.002					Cytoplasm	enzyme
12755879	HSD17B14	hydroxysteroid (17-beta) dehydrogenase 14	1.460	0.000					Extracellular Space	enzyme
12895422	HSD17B3	hydroxysteroid (17-beta) dehydrogenase 3	1.610	0.049					Cytoplasm	enzyme
12802698	HSD17B8	hydroxysteroid (17-beta) dehydrogenase 8	1.190	0.049					Cytoplasm	enzyme
12756272	HSDL1	hydroxysteroid dehydrogenase like 1	-1.310	0.007					Cytoplasm	enzyme
12889267	HSDL2	hydroxysteroid dehydrogenase like 2	1.140	0.026					Cytoplasm	enzyme
12900016	HSF2	heat shock transcription factor 2	-1.370	0.008					Cytoplasm	transporter
12773423	HSF5	heat shock transcription factor family member 5	4.230	0.001					Nucleus	transcription regulator
12716303	HSPA14	heat shock protein family A (Hsp70) member 14	1.210	0.036					Other	other
12688092	HSPA2	heat shock protein family A (Hsp70) member 2	-1.350	0.035					Cytoplasm	peptidase
12745816	HSPA4L	heat shock protein family A (Hsp70) member 4 like	-1.520	0.013					Cytoplasm	other
12841298	HSPB11	heat shock protein family B (small) member 11	1.350	0.043					Cytoplasm	other
12765280	HSPB9	heat shock protein family B (small) member 9	1.390	0.030					Extracellular Space	other
12834682	HTATIP2	HIV-1 Tat interactive protein 2	-1.120	0.000					Cytoplasm	other
12775056	HTR1D	5-hydroxytryptamine receptor 1D	2.260	0.001					Nucleus	transcription regulator
12781404	HTR6	5-hydroxytryptamine receptor 6	1.320	0.017					Plasma Membrane	G-protein coupled receptor	caffeine/ergotamine, donitriptan, naproxen/sumatriptan, sumatriptan, eletriptan, frovatriptan, almotriptan, fenfluramine, ziprasidone, dihydroergotamine, ergotamine, naratriptan, zolmitriptan, rizatriptan
12822929	HTR7	5-hydroxytryptamine receptor 7	-1.620	0.003					Plasma Membrane	G-protein coupled receptor	asenapine, WAY-181187, sertindole
12706201	HTRA2	HtrA serine peptidase 2	-1.360	0.044					Plasma Membrane	G-protein coupled receptor	asenapine, sultopride, lurasidone, vortioxetine, eletriptan, almotriptan, amoxapine, fenfluramine, methysergide, ergotamine
12823999	HTRA4	HtrA serine peptidase 4	2.490	0.001					Cytoplasm	peptidase
12831567	HYLS1	hydrolethalus syndrome 1	-1.950	0.005					Other	peptidase
12788587	HYPK	huntingtin interacting protein K	1.330	0.035					Nucleus	other
12883971	IBA57	IBA57 homolog, iron-sulfur cluster assembly	-1.510	0.004					Cytoplasm	other
12855153	ICA1	islet cell autoantigen 1	1.440	0.048					Cytoplasm	other
12783593	ICA1L	islet cell autoantigen 1 like	1.680	0.017					Cytoplasm	other
12883202	ICAM3	intercellular adhesion molecule 3	1.240	0.003					Other	other
12788515	ICE1	interactor of little elongation complex ELL subunit 1	1.160	0.020					Plasma Membrane	transmembrane receptor
12714001	ID1	inhibitor of DNA binding 1, HLH protein	-4.110	0.002					Nucleus	other
12704320	ID2	inhibitor of DNA binding 2, HLH protein	-1.940	0.002					Nucleus	transcription regulator
12778449	ID3	inhibitor of DNA binding 3, HLH protein	-2.550	0.006					Nucleus	transcription regulator
12822468	IDE	insulin degrading enzyme	-1.200	0.035					Nucleus	transcription regulator
12780165	IDH1	isocitrate dehydrogenase (NADP(+)) 1, cytosolic	-1.240	0.033					Extracellular Space	peptidase	bacitracin
12789104	IDH3A	isocitrate dehydrogenase 3 (NAD(+)) alpha	1.230	0.020					Cytoplasm	enzyme
12910088	IDH3G	isocitrate dehydrogenase 3 (NAD(+)) gamma	1.180	0.018					Cytoplasm	enzyme
12801358	IER3	immediate early response 3	-2.240	0.001					Cytoplasm	enzyme
12736300	IER5	immediate early response 5	-2.260	0.001					Cytoplasm	other
12887803	IFI30	IFI30, lysosomal thiol reductase	2.780	0.001					Other	other
12778017	IFIH1	interferon induced with helicase C domain 1	-1.140	0.013					Cytoplasm	enzyme
12819727	IFIT5	interferon induced protein with tetratricopeptide repeats 5	-1.270	0.001					Nucleus	enzyme
12831760	IFITM10	interferon induced transmembrane protein 10	1.420	0.010					Plasma Membrane	other
12894219	IFNA16	interferon, alpha 16	1.360	0.040					Other	other
12683438	IFNAR1	interferon alpha and beta receptor subunit 1	-1.290	0.011					Extracellular Space	cytokine
12755324	IFNL1	interferon, lambda 1	1.280	0.033					Plasma Membrane	transmembrane receptor	interferon alfacon-1, PEG-interferon alfa-2a, interferon beta-1a, recombinant interferon, PEG-interferon alfa-2a/telaprevir, pegintron/ribavirin, interferon alfa-n1, PEG-interferon alfa-2a/ribavirin, IFNA2, hydroxyurea/recombinant interferon, imatinib/nilotinib/pegintron, cladribine/peginterferon alfa-2a, nitazoxanide/peginterferon alfa-2a/ribavirin, interferon alfacon-1/ribavirin, interferon alf…
12891989	IFNW1	interferon, omega 1	1.360	0.047					Extracellular Space	cytokine
12855628	IFRD1	interferon related developmental regulator 1	-1.630	0.000					Extracellular Space	cytokine
12689149	IFT43	intraflagellar transport 43	1.320	0.017					Nucleus	other
12731272	IFT46	intraflagellar transport 46	-1.300	0.036					Cytoplasm	other
12680181	IFT80	intraflagellar transport 80	1.100	0.031					Cytoplasm	other
12742930	IFT81	intraflagellar transport 81	-1.230	0.027					Extracellular Space	other
12770654	IGF2BP1	insulin like growth factor 2 mRNA binding protein 1	-1.290	0.034					Extracellular Space	other
12855458	IGF2BP3	insulin like growth factor 2 mRNA binding protein 3	-1.060	0.030					Cytoplasm	translation regulator
12864393	IGFBP6	insulin like growth factor binding protein 6	1.330	0.022					Cytoplasm	translation regulator
12759429	IGFLR1	IGF like family receptor 1	1.170	0.021					Extracellular Space	other
12832015	IGHMBP2	immunoglobulin mu binding protein 2	-1.130	0.009					Plasma Membrane	other
12754674	IGLON5	IgLON family member 5	1.260	0.044					Nucleus	enzyme
12814908	IGSF6	immunoglobulin superfamily member 6	-1.230	0.045					Other	other
12836319	IGSF9	immunoglobulin superfamily member 9	1.290	0.030					Plasma Membrane	transmembrane receptor
12782181	IHH	indian hedgehog	-1.390	0.014					Plasma Membrane	other
12823509	IKBKB	inhibitor of kappa light polypeptide gene enhancer in B-cells, kinase beta	-1.130	0.018					Extracellular Space	enzyme
12902881	IKBKG	inhibitor of kappa light polypeptide gene enhancer in B-cells, kinase gamma	-1.500	0.002					Cytoplasm	kinase	IKKbeta inhibitor, auranofin
12855619	IKZF1	IKAROS family zinc finger 1	1.290	0.018					Nucleus	kinase
12822580	IKZF5	IKAROS family zinc finger 5	-2.100	0.000					Nucleus	transcription regulator
12738469	IL10	interleukin 10	1.180	0.025					Nucleus	other
12906615	IL13RA2	interleukin 13 receptor subunit alpha 2	-1.280	0.021					Extracellular Space	cytokine
12712804	IL17D	interleukin 17D	1.240	0.040					Plasma Membrane	transmembrane receptor	cintredekin besudotox
12860390	IL17RA	interleukin 17 receptor A	-1.250	0.000					Extracellular Space	other
12797388	IL17RD	interleukin 17 receptor D	-1.390	0.025					Plasma Membrane	transmembrane receptor
12800672	IL17RE	interleukin 17 receptor E	2.220	0.000					Cytoplasm	other
12730744	IL18	interleukin 18	-1.350	0.022					Other	other
12700098	IL1R2	interleukin 1 receptor type 2	1.640	0.000					Extracellular Space	cytokine
12686272	IL1RAP	interleukin 1 receptor accessory protein	-1.300	0.001					Plasma Membrane	transmembrane receptor
12775732	IL22RA1	interleukin 22 receptor subunit alpha 1	-1.190	0.043					Plasma Membrane	transmembrane receptor
12900836	IL22RA2	interleukin 22 receptor subunit alpha 2	1.280	0.009					Plasma Membrane	transmembrane receptor
12865403	IL23A	interleukin 23 subunit alpha	1.270	0.013					Plasma Membrane	transmembrane receptor
12883058	IL4	interleukin 4	1.360	0.021					Extracellular Space	cytokine
12843689	IL6R	interleukin 6 receptor	-1.790	0.000					Extracellular Space	cytokine
12809788	IMPACT	impact RWD domain protein	-1.330	0.045					Plasma Membrane	transmembrane receptor	tocilizumab
12684861	IMPG2	interphotoreceptor matrix proteoglycan 2	2.050	0.000					Cytoplasm	other
12820342	INA	internexin neuronal intermediate filament protein alpha	1.410	0.000					Extracellular Space	other
12850760	INMT	indolethylamine N-methyltransferase	1.180	0.031					Cytoplasm	other
12704930	INO80B	INO80 complex subunit B	-1.240	0.032					Cytoplasm	enzyme
12808177	INO80C	INO80 complex subunit C	1.280	0.023					Nucleus	other
12782441	INO80D	INO80 complex subunit D	-1.630	0.005					Nucleus	other
12818227	INO80E	INO80 complex subunit E	1.270	0.018					Other	other
12701582	INPP4A	inositol polyphosphate-4-phosphatase type I A	-1.300	0.011					Nucleus	other
12823106	INPP5A	inositol polyphosphate-5-phosphatase A	1.230	0.002					Cytoplasm	phosphatase
12704394	INPP5E	inositol polyphosphate-5-phosphatase E	-1.420	0.040					Plasma Membrane	phosphatase
12770228	INPP5K	inositol polyphosphate-5-phosphatase K	-1.130	0.044					Cytoplasm	phosphatase
12883595	INSR	insulin receptor	-1.090	0.013					Cytoplasm	phosphatase
12814737	INTS1	integrator complex subunit 1	1.060	0.020					Plasma Membrane	kinase	insulin detemir, INS, canakinumab/INS, insulin aspart/insulin detemir, ceritinib, insulin glargine/insulin lispro, KW-2450, insulin aspart, insulin glulisine, insulin lispro, insulin glargine, protamine zinc insulin
12871159	INTS12	integrator complex subunit 12	-1.490	0.011					Nucleus	other
12764468	INTS2	integrator complex subunit 2	-1.500	0.001					Nucleus	other
12711664	INTS6	integrator complex subunit 6	-2.000	0.001					Nucleus	other
12906109	INTS6L	integrator complex subunit 6 like	-1.520	0.030					Nucleus	enzyme
12905452	INTS6L	integrator complex subunit 6 like	-2.280	0.001					Nucleus	other
12736764	INTS7	integrator complex subunit 7	-1.220	0.044					Nucleus	other
12746898	INTU	inturned planar cell polarity protein	-1.310	0.006					Nucleus	other
12794969	IP6K2	inositol hexakisphosphate kinase 2	1.300	0.017					Cytoplasm	other
12805872	IP6K3	inositol hexakisphosphate kinase 3	1.210	0.041					Cytoplasm	kinase
12820951	IPMK	inositol polyphosphate multikinase	-1.560	0.001					Cytoplasm	kinase
12845372	IPO13	importin 13	-1.270	0.004					Nucleus	kinase
12841760	IPP	intracisternal A particle-promoted polypeptide	-1.430	0.022					Nucleus	transporter
12894154	IPPK	inositol-pentakisphosphate 2-kinase	-1.660	0.004					Cytoplasm	other
12685787	IQCB1	IQ motif containing B1	1.450	0.005					Cytoplasm	kinase
12797503	IQCF6	IQ motif containing F6	1.320	0.030					Extracellular Space	other
12689716	IQCH	IQ motif containing H	1.400	0.012					Other	other
12811895	IQCK	IQ motif containing K	1.550	0.002					Other	other
12836813	IQGAP3	IQ motif containing GTPase activating protein 3	-1.540	0.003					Other	other
12908501	IQSEC2	IQ motif and Sec7 domain 2	-1.250	0.037					Plasma Membrane	other
12855262	IQUB	IQ motif and ubiquitin domain containing	2.360	0.013					Cytoplasm	other
12865249	IRAK3	interleukin 1 receptor associated kinase 3	-1.280	0.002					Cytoplasm	other
12877288	IRF1	interferon regulatory factor 1	-1.890	0.001					Cytoplasm	kinase
12824864	IRF2	interferon regulatory factor 2	-1.230	0.048					Nucleus	transcription regulator
12697038	IRF2BPL	interferon regulatory factor 2 binding protein like	-2.310	0.003					Nucleus	transcription regulator
12851909	IRF5	interferon regulatory factor 5	-1.520	0.017					Nucleus	other
12783512	IRS1	insulin receptor substrate 1	-1.530	0.007					Nucleus	transcription regulator
12711013	IRS2	insulin receptor substrate 2	-1.300	0.000					Cytoplasm	enzyme
12817686	Irs3	insulin receptor substrate 3	1.520	0.015					Cytoplasm	enzyme
12752780	Irx5	Iroquois related homeobox 5 (Drosophila)	-1.480	0.004					Nucleus	other
12789500	ISG20	interferon stimulated exonuclease gene 20kDa	1.360	0.004					Nucleus	other
12788319	ISL1	ISL LIM homeobox 1	-1.410	0.048					Nucleus	enzyme
12791375	ISL2	ISL LIM homeobox 2	-1.280	0.026					Nucleus	transcription regulator
12887383	ISOC1	isochorismatase domain containing 1	-1.230	0.014					Nucleus	transcription regulator
12751865	ISOC2	isochorismatase domain containing 2	1.190	0.014					Cytoplasm	enzyme
12852821	ISPD	isoprenoid synthase domain containing	-1.280	0.000					Cytoplasm	enzyme
12756602	IST1	IST1, ESCRT-III associated factor	-1.210	0.011					Other	enzyme
12714535	ITCH	itchy E3 ubiquitin protein ligase	-1.320	0.011					Cytoplasm	other
12836987	ITGA10	integrin subunit alpha 10	1.930	0.026					Nucleus	enzyme
12695388	ITGA11	integrin subunit alpha 11	1.190	0.011					Plasma Membrane	other
12770366	ITGA2B	integrin subunit alpha 2b	1.820	0.000					Plasma Membrane	other
12783018	ITGA6	integrin subunit alpha 6	1.090	0.021					Plasma Membrane	transmembrane receptor	abciximab, TP 9201, eptifibatide, tirofiban
12796270	ITGA9	integrin subunit alpha 9	1.830	0.006					Plasma Membrane	transmembrane receptor
12909837	ITGB1BP2	integrin subunit beta 1 binding protein 2	3.350	0.001					Plasma Membrane	other
12851249	ITGB8	integrin subunit beta 8	1.730	0.022					Other	other
12798718	ITIH1	inter-alpha-trypsin inhibitor heavy chain 1	1.090	0.044					Plasma Membrane	other
12798698	ITIH3	inter-alpha-trypsin inhibitor heavy chain 3	1.260	0.002					Extracellular Space	other
12795470	ITIH4	inter-alpha-trypsin inhibitor heavy chain family member 4	1.900	0.000					Extracellular Space	other
12879626	ITK	IL2 inducible T-cell kinase	1.380	0.029					Extracellular Space	other
12752992	ITPKC	inositol-trisphosphate 3-kinase C	-1.310	0.016					Cytoplasm	kinase	pazopanib
12856986	ITPR2	inositol 1,4,5-trisphosphate receptor type 2	-1.120	0.030					Cytoplasm	kinase
12822957	ITPRIP	inositol 1,4,5-trisphosphate receptor interacting protein	-1.710	0.003					Cytoplasm	ion channel
12702067	ITPRIPL1	inositol 1,4,5-trisphosphate receptor interacting protein-like 1	-1.510	0.015					Extracellular Space	other
12818571	ITPRIPL2	inositol 1,4,5-trisphosphate receptor interacting protein-like 2	-1.390	0.026					Other	other
12778430	IWS1	IWS1, SUPT6H interacting protein	-1.200	0.031					Other	other
12759471	IZUMO1	izumo sperm-egg fusion 1	1.310	0.025					Nucleus	enzyme
12884755	IZUMO4	IZUMO family member 4	1.210	0.015					Cytoplasm	other
12800042	JAGN1	jagunal homolog 1	-1.390	0.022					Nucleus	other
12886071	JAKMIP2	janus kinase and microtubule interacting protein 2	-1.280	0.033					Cytoplasm	other
12820916	JAKMIP3	Janus kinase and microtubule interacting protein 3	-1.320	0.002					Extracellular Space	other
12833624	JAM3	junctional adhesion molecule 3	1.180	0.045					Other	other
12731622	JAML	junction adhesion molecule like	2.320	0.001					Plasma Membrane	other
12828947	JMJD1C	jumonji domain containing 1C	-1.180	0.001					Plasma Membrane	other
12885365	JUNB	jun B proto-oncogene	-1.590	0.004					Nucleus	other
12879314	JUND	jun D proto-oncogene	-2.030	0.010					Nucleus	transcription regulator
12894663	KANK1	KN motif and ankyrin repeat domains 1	-1.590	0.004					Nucleus	transcription regulator
12766779	KAT2A	lysine acetyltransferase 2A	1.170	0.040					Nucleus	transcription regulator
12829805	KAT5	lysine acetyltransferase 5	-1.550	0.005					Cytoplasm	enzyme
12768724	KAT7	lysine acetyltransferase 7	-1.750	0.004					Nucleus	transcription regulator
12899782	KATNA1	katanin catalytic subunit A1	1.220	0.010					Nucleus	enzyme
12691299	KATNBL1	katanin regulatory subunit B1 like 1	-1.540	0.002					Cytoplasm	enzyme
12728470	KBTBD3	kelch repeat and BTB domain containing 3	1.340	0.006					Nucleus	other
12733698	KBTBD4	kelch repeat and BTB domain containing 4	-1.670	0.003					Extracellular Space	other
12685216	KCNAB1	potassium voltage-gated channel subfamily A member regulatory beta subunit 1	1.390	0.014					Other	other
12908567	KCND1	potassium voltage-gated channel subfamily D member 1	1.520	0.022					Plasma Membrane	ion channel
12840713	KCND3	potassium voltage-gated channel subfamily D member 3	1.180	0.010					Plasma Membrane	ion channel	dalfampridine
12706341	KCNG3	potassium voltage-gated channel modifier subfamily G member 3	-1.550	0.024					Plasma Membrane	ion channel	dalfampridine
12777867	KCNH7	potassium voltage-gated channel subfamily H member 7	1.260	0.002					Cytoplasm	ion channel
12834678	KCNJ1	potassium voltage-gated channel subfamily J member 1	1.280	0.000					Plasma Membrane	ion channel	dextromethorphan/quinidine, procainamide, dofetilide, quinidine
12764792	KCNJ12	potassium voltage-gated channel subfamily J member 12	-1.300	0.040					Plasma Membrane	ion channel	glimepiride/rosiglitazone, glimepiride/pioglitazone, tolazamide, acetohexamide, glimepiride, agmatine
12753538	KCNJ14	potassium voltage-gated channel subfamily J member 14	2.260	0.001					Plasma Membrane	ion channel	nicorandil, amiodarone, dofetilide
12834361	KCNK7	potassium two pore domain channel subfamily K member 7	1.220	0.009					Plasma Membrane	ion channel
12681898	KCNMB3	potassium calcium-activated channel subfamily M regulatory beta subunit 3	1.190	0.019					Plasma Membrane	ion channel
12866439	KCNMB4	potassium calcium-activated channel subfamily M regulatory beta subunit 4	1.400	0.036					Plasma Membrane	ion channel	tedisamil
12721622	KCNQ3	potassium voltage-gated channel subfamily Q member 3	1.220	0.026					Plasma Membrane	ion channel	tedisamil
12764961	KCTD11	potassium channel tetramerization domain containing 11	-2.760	0.002					Plasma Membrane	ion channel	ezogabine
12811998	KCTD13	potassium channel tetramerization domain containing 13	1.130	0.046					Cytoplasm	other
12784107	KCTD18	potassium channel tetramerization domain containing 18	-1.830	0.001					Nucleus	ion channel
12757993	KCTD19	potassium channel tetramerization domain containing 19	1.170	0.030					Other	other
12831626	KCTD21	potassium channel tetramerization domain containing 21	-1.440	0.026					Other	other
12759479	KDELR1	KDEL endoplasmic reticulum protein retention receptor 1	1.120	0.036					Other	other
12817661	KDELR2	KDEL endoplasmic reticulum protein retention receptor 2	1.190	0.011					Cytoplasm	transporter
12778593	KDF1	keratinocyte differentiation factor 1	-1.500	0.021					Cytoplasm	other
12707105	KDM3A	lysine demethylase 3A	-1.590	0.006					Plasma Membrane	other
12844440	KDM4A	lysine demethylase 4A	-1.280	0.000					Nucleus	transcription regulator
12732448	KDM4D	lysine demethylase 4D	1.160	0.039					Nucleus	transcription regulator
12864953	KDM5A	lysine demethylase 5A	-1.060	0.045					Nucleus	enzyme
12740771	KDM5B	lysine demethylase 5B	-1.440	0.004					Nucleus	transcription regulator
12906978	KDM6A	lysine demethylase 6A	-1.300	0.045					Nucleus	transcription regulator
12809270	KDSR	3-ketodihydrosphingosine reductase	-1.150	0.007					Nucleus	enzyme
12886453	KEAP1	kelch like ECH associated protein 1	-1.550	0.006					Plasma Membrane	enzyme
12783551	KHDRBS1	KH domain containing, RNA binding, signal transduction associated 1	1.340	0.006					Cytoplasm	transcription regulator	dimethyl fumarate
12692778	KHNYN	KH and NYN domain containing	-1.370	0.004					Nucleus	transcription regulator	CWP232291
12877724	KHSRP	KH-type splicing regulatory protein	1.180	0.003					Other	other
12691481	KIAA0101	KIAA0101	1.270	0.002					Nucleus	enzyme
12802333	KIAA0319	KIAA0319	-1.210	0.047					Nucleus	other
12763039	KIAA0753	KIAA0753	1.210	0.001					Plasma Membrane	other
12850753	KIAA0895	KIAA0895	-1.230	0.022					Cytoplasm	other
12745688	KIAA0922	KIAA0922	-1.260	0.004					Other	other
12800235	KIAA1143	KIAA1143	1.300	0.021					Other	other
12853594	KIAA1147	KIAA1147	-1.580	0.018					Other	other
12894391	KIAA1161	KIAA1161	-1.240	0.046					Other	other
12848067	KIAA1324	KIAA1324	-1.230	0.044					Nucleus	other
12850418	KIAA1324L	KIAA1324-like	1.080	0.022					Plasma Membrane	other
12784753	KIAA1522	KIAA1522	-1.550	0.025					Other	other
12686124	KIAA1524	KIAA1524	-1.520	0.000					Other	other
12865365	KIAA1551	KIAA1551	-1.480	0.000					Cytoplasm	other
12891936	KIAA2026	KIAA2026	-1.330	0.014					Other	other
12891144	KIF13B	kinesin family member 13B	-1.590	0.001					Other	other
12772050	KIF19	kinesin family member 19	1.150	0.030					Cytoplasm	other
12770332	KIF1C	kinesin family member 1C	1.200	0.039					Extracellular Space	enzyme
12819693	KIF20B	kinesin family member 20B	-1.450	0.021					Cytoplasm	other
12689529	KIF23	kinesin family member 23	-1.190	0.009					Nucleus	enzyme
12893631	KIF24	kinesin family member 24	-1.240	0.031					Cytoplasm	other
12788964	KIF26A	kinesin family member 26A	1.130	0.043					Cytoplasm	other
12881472	KIF3A	kinesin family member 3A	-1.110	0.029					Cytoplasm	other
12783523	KIF5C	kinesin family member 5C	1.120	0.020					Cytoplasm	enzyme
12739733	KIFAP3	kinesin associated protein 3	1.330	0.013					Cytoplasm	other
12714994	KIZ	kizuna centrosomal protein	-1.120	0.033					Cytoplasm	other
12871053	KLB	klotho beta	1.520	0.027					Cytoplasm	other
12722742	KLF10	Kruppel-like factor 10	-1.880	0.001					Plasma Membrane	enzyme
12871490	KLF3	Kruppel-like factor 3 (basic)	-1.270	0.005					Nucleus	transcription regulator
12894113	KLF4	Kruppel-like factor 4 (gut)	-1.830	0.007					Nucleus	transcription regulator
12710229	KLF5	Kruppel-like factor 5 (intestinal)	-1.950	0.013					Nucleus	transcription regulator
12783426	KLF7	Kruppel-like factor 7 (ubiquitous)	-1.430	0.040					Nucleus	transcription regulator
12904543	KLF8	Kruppel-like factor 8	1.280	0.001					Nucleus	transcription regulator
12690936	KLHDC1	kelch domain containing 1	1.560	0.006					Nucleus	other
12803431	KLHDC3	kelch domain containing 3	-1.530	0.023					Cytoplasm	other
12782592	KLHDC7A	kelch domain containing 7A	1.280	0.012					Cytoplasm	other
12845578	KLHDC9	kelch domain containing 9	1.210	0.001					Other	other
12772117	KLHL11	kelch like family member 11	-1.470	0.005					Other	other
12807964	KLHL14	kelch like family member 14	1.230	0.045					Other	other
12905449	KLHL15	kelch like family member 15	-2.660	0.000					Cytoplasm	other
12735421	KLHL20	kelch like family member 20	1.210	0.026					Other	other
12735167	KLHL21	kelch like family member 21	-1.270	0.024					Plasma Membrane	enzyme
12793030	KLHL25	kelch like family member 25	-1.850	0.001					Cytoplasm	other
12792860	KLHL28	kelch like family member 28	-1.260	0.002					Cytoplasm	other
12707182	KLHL29	kelch like family member 29	1.370	0.007					Other	other
12886552	KLHL3	kelch like family member 3	1.540	0.001					Other	other
12687612	KLHL33	kelch like family member 33	1.240	0.034					Cytoplasm	other
12733161	KLHL35	kelch like family member 35	1.330	0.019					Other	other
12780724	KLHL41	kelch like family member 41	1.440	0.040					Other	other
12868999	KLHL42	kelch like family member 42	1.660	0.039					Cytoplasm	other
12871454	KLHL5	kelch like family member 5	1.600	0.037					Nucleus	other
12874893	KLHL8	kelch like family member 8	-1.480	0.010					Extracellular Space	other
12892001	KLHL9	kelch like family member 9	-1.820	0.006					Nucleus	other
12759067	KLK14	kallikrein related peptidase 14	1.310	0.006					Cytoplasm	other
12857041	Klra2	killer cell lectin-like receptor, subfamily A, member 2	2.340	0.011					Extracellular Space	peptidase
12856249	KLRC1	killer cell lectin like receptor C1	1.230	0.012					Plasma Membrane	other
12863841	KLRC1	killer cell lectin like receptor C1	-1.640	0.023					Plasma Membrane	transmembrane receptor
12727259	KMT2A	lysine methyltransferase 2A	-1.720	0.000					Plasma Membrane	transmembrane receptor
12851502	KMT2E	lysine methyltransferase 2E	-1.560	0.007					Nucleus	transcription regulator
12747298	KMT5A	lysine methyltransferase 5A	1.340	0.002					Nucleus	enzyme
12816330	KNOP1	lysine-rich nucleolar protein 1	1.350	0.033					Nucleus	enzyme
12770153	KPNA2	karyopherin subunit alpha 2	-1.440	0.005					Other	other
12681589	KPNA4	karyopherin subunit alpha 4	-1.340	0.023					Nucleus	transporter
12901533	KPNA5	karyopherin subunit alpha 5	-1.480	0.011					Nucleus	transporter
12771385	KRBA2	KRAB-A domain containing 2	4.110	0.000					Cytoplasm	other
12699294	KRCC1	lysine-rich coiled-coil 1	1.380	0.001					Other	other
12864766	KRT18	keratin 18	1.460	0.016					Extracellular Space	other
12863162	KRT2	keratin 2	1.270	0.024					Cytoplasm	other
12856841	KRT5	keratin 5	1.470	0.003					Cytoplasm	other	silmitasertib, CIGB-300
12682761	KRTAP10-9	keratin associated protein 10-9	1.130	0.024					Cytoplasm	other
12704851	KRTCAP3	keratinocyte associated protein 3	1.420	0.012					Other	other
12840567	KTI12	KTI12 chromatin associated homolog	-2.580	0.000					Other	other
12837383	KYAT3	kynurenine aminotransferase 3	1.160	0.036					Other	other
12716003	L3MBTL1	l(3)mbt-like 1 (Drosophila)	1.760	0.000					Cytoplasm	enzyme
12710335	LACC1	laccase domain containing 1	-1.420	0.006					Nucleus	other
12714256	LAMA5	laminin subunit alpha 5	-1.220	0.019					Other	other
12681250	LAMP3	lysosomal associated membrane protein 3	2.150	0.000					Extracellular Space	other
12714872	LAMP5	lysosomal associated membrane protein family member 5	1.140	0.050					Plasma Membrane	other
12847571	LAMTOR2	late endosomal/lysosomal adaptor, MAPK and MTOR activator 2	1.130	0.006					Cytoplasm	other
12816376	LAMTOR4	late endosomal/lysosomal adaptor, MAPK and MTOR activator 4	1.310	0.048					Cytoplasm	other
12838632	LAMTOR5	late endosomal/lysosomal adaptor, MAPK and MTOR activator 5	1.280	0.011					Cytoplasm	other
12800241	LANCL2	LanC like 2	1.180	0.030					Cytoplasm	other
12872678	LAP3	leucine aminopeptidase 3	1.160	0.025					Plasma Membrane	other
12714149	LARP4B	La ribonucleoprotein domain family member 4B	1.150	0.030					Cytoplasm	peptidase
12697831	LARP6	La ribonucleoprotein domain family member 6	-1.480	0.047					Cytoplasm	other
12764377	LASP1	LIM and SH3 protein 1	1.130	0.048					Other	other
12900997	LATS1	large tumor suppressor kinase 1	-1.410	0.017					Cytoplasm	transporter
12737149	LAX1	lymphocyte transmembrane adaptor 1	1.500	0.002					Nucleus	kinase
12708072	LBH	limb bud and heart development	-1.420	0.038					Cytoplasm	other
12822711	LBX1	ladybird homeobox 1	-1.100	0.048					Nucleus	transcription regulator
12701974	LBX2	ladybird homeobox 2	1.280	0.043					Nucleus	transcription regulator
12901037	LCA5	Leber congenital amaurosis 5	1.400	0.006					Nucleus	transcription regulator
12687129	LCA5L	Leber congenital amaurosis 5-like	1.850	0.002					Extracellular Space	other
12756849	LCAT	lecithin-cholesterol acyltransferase	1.550	0.019					Extracellular Space	other
12814265	LCMT1	leucine carboxyl methyltransferase 1	1.160	0.006					Extracellular Space	enzyme
12793514	LCMT2	leucine carboxyl methyltransferase 2	-1.680	0.012					Cytoplasm	enzyme
12704312	LCN15	lipocalin 15	1.200	0.006					Cytoplasm	enzyme
12700996	LCN2	lipocalin 2	1.250	0.010					Other	other
12703475	LCN8	lipocalin 8	1.260	0.021					Extracellular Space	transporter
12776445	LCT	lactase	1.660	0.003					Extracellular Space	transporter
12701531	LDAH	lipid droplet associated hydrolase	-1.140	0.049					Plasma Membrane	enzyme
12756760	LDHD	lactate dehydrogenase D	1.070	0.006					Cytoplasm	enzyme
12841702	LDLRAD1	low density lipoprotein receptor class A domain containing 1	1.380	0.004					Cytoplasm	enzyme
12781280	LDLRAP1	low density lipoprotein receptor adaptor protein 1	-1.460	0.013					Other	other
12869350	LDOC1L	leucine zipper, down-regulated in cancer 1-like	-1.610	0.031					Cytoplasm	transporter
12877056	LEAP2	liver expressed antimicrobial peptide 2	1.350	0.030					Other	other
12871770	LEF1	lymphoid enhancer binding factor 1	-1.590	0.025					Extracellular Space	other
12738241	LEFTY2	left-right determination factor 2	1.910	0.007					Nucleus	transcription regulator
12866837	LEMD3	LEM domain containing 3	-1.730	0.001					Extracellular Space	growth factor
12754033	LENG1	leukocyte receptor cluster (LRC) member 1	-1.280	0.005					Nucleus	other
12859545	LETMD1	LETM1 domain containing 1	-1.710	0.000					Other	other
12847522	LEXM	lymphocyte expansion molecule	1.520	0.026					Plasma Membrane	other
12816845	LFNG	LFNG O-fucosylpeptide 3-beta-N-acetylglucosaminyltransferase	-1.730	0.000					Cytoplasm	other
12759165	LGALS4	lectin, galactoside binding soluble 4	2.360	0.003					Cytoplasm	enzyme
12700202	LGALSL	lectin, galactoside binding like	-1.100	0.027					Extracellular Space	other
12893949	LGI3	leucine-rich repeat LGI family member 3	-1.200	0.005					Other	other
12731200	LGR4	leucine-rich repeat containing G protein-coupled receptor 4	-1.170	0.001					Extracellular Space	other
12796738	LHFPL4	lipoma HMGIC fusion partner-like 4	1.140	0.027					Plasma Membrane	transmembrane receptor
12820450	LHPP	phospholysine phosphohistidine inorganic pyrophosphate phosphatase	1.130	0.031					Other	other
12765977	LHX1	LIM homeobox 1	-1.420	0.016					Cytoplasm	phosphatase
12707736	LHX6	LIM homeobox 6	-1.240	0.017					Nucleus	transcription regulator
12786277	LIFR	leukemia inhibitory factor receptor alpha	-1.150	0.036					Nucleus	transcription regulator
12742621	LIMK2	LIM domain kinase 2	-1.310	0.023					Plasma Membrane	transmembrane receptor
12901182	LIN28B	lin-28 homolog B	-1.320	0.017					Cytoplasm	kinase
12792810	LINGO1	leucine rich repeat and Ig domain containing 1	1.230	0.047					Cytoplasm	other
12790914	LINS1	lines homolog 1	1.590	0.014					Plasma Membrane	other
12819774	LIPM	lipase family member M	1.310	0.013					Other	other
12886872	LIX1	limb and CNS expressed 1	1.910	0.002					Extracellular Space	enzyme
12793797	LMAN1L	lectin, mannose binding 1 like	1.240	0.020					Other	other
12861688	LMBR1L	limb development membrane protein 1 like	-1.390	0.028					Plasma Membrane	other
12785416	LMBRD2	LMBR1 domain containing 2	-1.090	0.026					Plasma Membrane	other
12859845	LMNTD1	lamin tail domain containing 1	1.510	0.028					Other	other
12710385	LMO7	LIM domain 7	1.230	0.004					Nucleus	other
12816414	LMTK2	lemur tyrosine kinase 2	-1.190	0.008					Cytoplasm	enzyme
12837608	LMX1A	LIM homeobox transcription factor 1 alpha	1.300	0.040					Cytoplasm	kinase
12679305	LNP1	leukemia NUP98 fusion partner 1	1.580	0.014					Nucleus	transcription regulator
12875503	LNX1	ligand of numb-protein X 1	-1.210	0.033					Other	other
12846049	LOC100129924	uncharacterized LOC100129924	2.180	0.000					Cytoplasm	enzyme
12773855	LOC100366216	nuclear antigen Sp100-like	-1.390	0.048					Other	other
12713044	LOC100507747	uncharacterized LOC100507747	1.140	0.032					Other	other
12696721	LOC100912052	mRNA-decapping enzyme 2-like	-1.280	0.026					Other	other
12834248	LOC102636989	actin-like	1.170	0.036					Other	other
12789196	LOC102723407	putative V-set and immunoglobulin domain-containing-like protein IGHV4OR15-8	1.440	0.013					Other	other
12882809	LOC102723407	putative V-set and immunoglobulin domain-containing-like protein IGHV4OR15-8	-1.620	0.040					Other	other
12803572	LOC102724334	histone H2B type F-S-like	2.350	0.011					Other	other
12886235	LOC105372280	uncharacterized LOC105372280	2.070	0.000					Other	other
12806847	LOC294154	similar to chromosome 6 open reading frame 106 isoform a	-1.350	0.004					Other	other
12813483	LOC81691	exonuclease NEF-sp	-1.360	0.043					Other	other
12823616	LONRF1	LON peptidase N-terminal domain and ring finger 1	-2.800	0.006					Nucleus	enzyme
12903516	LONRF3	LON peptidase N-terminal domain and ring finger 3	-1.970	0.000					Other	other
12809961	LOXHD1	lipoxygenase homology domains 1	1.160	0.025					Other	other
12858460	LPAR5	lysophosphatidic acid receptor 5	1.130	0.001					Extracellular Space	other
12809702	LPIN2	lipin 2	-1.260	0.015					Plasma Membrane	G-protein coupled receptor
12709149	LRCH1	leucine-rich repeats and calponin homology (CH) domain containing 1	-1.600	0.000					Nucleus	phosphatase
12754302	LRFN3	leucine rich repeat and fibronectin type III domain containing 3	-1.810	0.012					Other	other
12846468	LRIG2	leucine-rich repeats and immunoglobulin like domains 2	-1.170	0.016					Plasma Membrane	other
12858199	LRIG3	leucine-rich repeats and immunoglobulin like domains 3	-1.300	0.006					Cytoplasm	other
12825405	LRP2BP	LRP2 binding protein	2.040	0.015					Extracellular Space	other
12749019	LRP3	LDL receptor related protein 3	-1.110	0.030					Cytoplasm	other
12861337	LRP6	LDL receptor related protein 6	-1.180	0.004					Plasma Membrane	transmembrane receptor
12805063	LRRC1	leucine rich repeat containing 1	-1.180	0.008					Plasma Membrane	transmembrane receptor
12859815	LRRC10	leucine rich repeat containing 10	1.500	0.001					Cytoplasm	other
12725913	LRRC14	leucine rich repeat containing 14	-1.460	0.003					Nucleus	other
12722313	LRRC24	leucine rich repeat containing 24	1.210	0.015					Other	other
12698201	LRRC26	leucine rich repeat containing 26	1.100	0.038					Other	other
12682800	LRRC31	leucine rich repeat containing 31	1.380	0.047					Cytoplasm	other
12751205	LRRC36	leucine rich repeat containing 36	-1.170	0.045					Other	other
12772635	Lrrc37a	leucine rich repeat containing 37A	2.320	0.001					Other	other
12841311	LRRC39	leucine rich repeat containing 39	1.920	0.008					Other	other
12737365	LRRC47	leucine rich repeat containing 47	1.100	0.020					Other	other
12685933	LRRC58	leucine rich repeat containing 58	-1.260	0.039					Other	other
12852048	LRRC61	leucine rich repeat containing 61	-1.370	0.044					Other	other
12726077	LRRC69	leucine rich repeat containing 69	1.460	0.018					Other	other
12762495	LRRC75A	leucine rich repeat containing 75A	1.310	0.009					Other	other
12846866	LRRC8D	leucine-rich repeat containing 8 family member D	-1.090	0.028					Other	other
12687232	LRRIQ4	leucine-rich repeats and IQ motif containing 4	4.590	0.000					Plasma Membrane	G-protein coupled receptor
12792456	LRRK1	leucine-rich repeat kinase 1	-1.110	0.040					Other	other
12867385	LRRK2	leucine-rich repeat kinase 2	-1.280	0.022					Cytoplasm	kinase
12720105	LRRN4	leucine rich repeat neuronal 4	1.160	0.011					Cytoplasm	kinase
12835272	LRRN4CL	LRRN4 C-terminal like	1.410	0.002					Plasma Membrane	other
12700568	LRRTM4	leucine rich repeat transmembrane neuronal 4	-1.490	0.000					Other	other
12882277	LSM11	LSM11, U7 small nuclear RNA associated	-1.280	0.026					Extracellular Space	other
12881518	LSM4	LSM4 homolog, U6 small nuclear RNA and mRNA degradation associated	1.210	0.007					Nucleus	other
12878453	LSM7	LSM7 homolog, U6 small nuclear RNA and mRNA degradation associated	1.310	0.006					Nucleus	other
12851747	LSM8	LSM8 homolog, U6 small nuclear RNA associated	-1.140	0.013					Nucleus	other
12855706	LSMEM1	leucine rich single-pass membrane protein 1	2.110	0.017					Nucleus	other
12804382	LTA	lymphotoxin alpha	1.240	0.005					Cytoplasm	other
12802646	LTB	lymphotoxin beta	1.660	0.026					Extracellular Space	cytokine	etanercept
12680771	LTN1	listerin E3 ubiquitin protein ligase 1	-1.170	0.021					Extracellular Space	cytokine
12817877	LUC7L	LUC7 like	-1.500	0.022					Nucleus	enzyme
12850305	LUC7L2	LUC7-like 2 pre-mRNA splicing factor	-1.420	0.008					Nucleus	other
12772382	LUC7L3	LUC7 like 3 pre-mRNA splicing factor	-1.150	0.043					Other	other
12895371	LURAP1L	leucine rich adaptor protein 1 like	-1.210	0.022					Nucleus	other
12776740	LUZP1	leucine zipper protein 1	-1.660	0.000					Other	other
12871884	LYAR	Ly1 antibody reactive	1.120	0.035					Nucleus	other
12723150	LYN	LYN proto-oncogene, Src family tyrosine kinase	-1.120	0.000					Plasma Membrane	other
12757096	LYPD3	LY6/PLAUR domain containing 3	1.490	0.044					Cytoplasm	kinase	nintedanib, bosutinib
12760158	LYPD5	LY6/PLAUR domain containing 5	1.080	0.031					Plasma Membrane	other
12887947	LYPD8	LY6/PLAUR domain containing 8	1.220	0.037					Other	other
12725919	LYPLA1	lysophospholipase I	1.190	0.005					Other	other
12793027	LYSMD4	LysM domain containing 4	-2.010	0.005					Cytoplasm	enzyme
12827605	LYST	lysosomal trafficking regulator	-1.750	0.000					Other	other
12868930	LYZ	lysozyme	2.210	0.033					Cytoplasm	transporter
12678348	MAATS1	MYCBP associated and testis expressed 1	-1.480	0.002					Extracellular Space	enzyme
12803535	MAD2L1BP	MAD2L1 binding protein	-1.990	0.003					Cytoplasm	other
12729022	MADD	MAP kinase activating death domain	-1.150	0.026					Nucleus	other
12870865	MAEA	macrophage erythroblast attacher	-1.130	0.050					Cytoplasm	other
12720257	MAFB	v-maf avian musculoaponeurotic fibrosarcoma oncogene homolog B	1.340	0.004					Plasma Membrane	other
12818496	MAFK	v-maf avian musculoaponeurotic fibrosarcoma oncogene homolog K	-1.270	0.011					Nucleus	transcription regulator
12910465	MAGEB17	MAGE family member B17	1.360	0.000					Nucleus	transcription regulator
12907865	MAGEB3	MAGE family member B3	-1.260	0.008					Other	other
12902753	MAGEB4	MAGE family member B4	1.580	0.002					Other	other
12910367	MAGEB4	MAGE family member B4	1.390	0.030					Extracellular Space	other
12908984	MAGEB4	MAGE family member B4	-1.160	0.014					Extracellular Space	other
12903992	MAGED2	MAGE family member D2	1.170	0.008					Extracellular Space	other
12908876	MAGEE2	MAGE family member E2	-1.190	0.014					Plasma Membrane	other
12680708	MAGEF1	MAGE family member F1	-1.470	0.005					Other	other
12797458	MAGI1	membrane associated guanylate kinase, WW and PDZ domain containing 1	1.090	0.021					Cytoplasm	other
12846097	MAGI3	membrane associated guanylate kinase, WW and PDZ domain containing 3	-1.360	0.019					Plasma Membrane	kinase
12724911	MAL2	mal, T-cell differentiation protein 2 (gene/pseudogene)	1.160	0.000					Cytoplasm	kinase
12699761	MALL	mal, T-cell differentiation protein-like	1.850	0.002					Plasma Membrane	transporter
12756307	MAMSTR	MEF2 activating motif and SAP domain containing transcriptional regulator	-1.750	0.002					Plasma Membrane	other
12738987	MAP1LC3C	microtubule associated protein 1 light chain 3 gamma	1.610	0.011					Nucleus	other
12774409	MAP2	microtubule associated protein 2	-1.160	0.028					Cytoplasm	other
12882350	MAP2K7	mitogen-activated protein kinase kinase 7	1.480	0.000					Plasma Membrane	other	estramustine
12787752	MAP3K1	mitogen-activated protein kinase kinase kinase 1	-1.300	0.004					Cytoplasm	kinase
12857879	MAP3K12	mitogen-activated protein kinase kinase kinase 12	-1.520	0.011					Cytoplasm	kinase
12775285	MAP3K2	mitogen-activated protein kinase kinase kinase 2	-1.450	0.003					Cytoplasm	kinase
12762367	MAP3K3	mitogen-activated protein kinase kinase kinase 3	-1.370	0.011					Cytoplasm	kinase
12901045	MAP3K5	mitogen-activated protein kinase kinase kinase 5	-1.380	0.026					Cytoplasm	kinase
12696439	MAP3K9	mitogen-activated protein kinase kinase kinase 9	-1.340	0.026					Cytoplasm	kinase	selonsertib
12704585	MAP4K3	mitogen-activated protein kinase kinase kinase kinase 3	-1.310	0.010					Cytoplasm	kinase
12682381	MAP6D1	MAP6 domain containing 1	1.170	0.045					Other	kinase
12744369	MAP9	microtubule associated protein 9	1.620	0.008					Cytoplasm	other
12813389	MAPK3	mitogen-activated protein kinase 3	1.120	0.026					Other	other
12696419	MAPK6	mitogen-activated protein kinase 6	1.060	0.036					Cytoplasm	kinase	ulixertinib
12772025	MAPK7	mitogen-activated protein kinase 7	-1.670	0.003					Cytoplasm	kinase
12728473	MAPK8IP1	mitogen-activated protein kinase 8 interacting protein 1	1.260	0.021					Cytoplasm	kinase
12813635	MAPK8IP3	mitogen-activated protein kinase 8 interacting protein 3	1.360	0.050					Cytoplasm	other
12880562	MAPK9	mitogen-activated protein kinase 9	-1.230	0.041					Cytoplasm	other
12692713	MAPKBP1	mitogen-activated protein kinase binding protein 1	-1.260	0.005					Cytoplasm	kinase
12706587	MAPRE3	microtubule associated protein RP/EB family member 3	1.420	0.016					Other	other
12786676	MARCH11	membrane associated ring-CH-type finger 11	1.290	0.001					Cytoplasm	enzyme
12780852	MARCH7	membrane associated ring-CH-type finger 7	-1.120	0.016					Other	other
12868156	MARCH9	membrane associated ring-CH-type finger 9	-1.190	0.010					Extracellular Space	other
12776598	MARS2	methionyl-tRNA synthetase 2, mitochondrial	-2.060	0.004					Cytoplasm	other
12899040	MAS1	MAS1 proto-oncogene, G protein-coupled receptor	3.750	0.021					Cytoplasm	enzyme
12735049	MASP2	mannan binding lectin serine peptidase 2	1.570	0.007					Plasma Membrane	G-protein coupled receptor
12887236	MAST1	microtubule associated serine/threonine kinase 1	-1.610	0.019					Extracellular Space	peptidase
12886733	MAST3	microtubule associated serine/threonine kinase 3	-1.330	0.028					Cytoplasm	kinase
12716738	MASTL	microtubule associated serine/threonine kinase like	-1.740	0.000					Other	kinase
12706444	MAT2A	methionine adenosyltransferase 2A	-1.690	0.015					Cytoplasm	kinase
12726215	MATN2	matrilin 2	1.210	0.039					Cytoplasm	enzyme
12702148	MATN3	matrilin 3	1.280	0.035					Extracellular Space	other
12886148	MAU2	MAU2 sister chromatid cohesion factor	-1.480	0.004					Extracellular Space	other
12721094	MAVS	mitochondrial antiviral signaling protein	-1.780	0.003					Nucleus	other
12901502	MB21D1	Mab-21 domain containing 1	-2.450	0.000					Cytoplasm	other
12680768	MB21D2	Mab-21 domain containing 2	-1.320	0.001					Cytoplasm	other
12810482	MBD1	methyl-CpG binding domain protein 1	-1.280	0.039					Other	other
12869162	MBD6	methyl-CpG binding domain protein 6	-1.190	0.022					Nucleus	other
12818891	MBL2	mannose binding lectin 2	1.420	0.031					Nucleus	other
12749313	MC1R	melanocortin 1 receptor	1.470	0.008					Extracellular Space	other
12680135	MCCC1	methylcrotonoyl-CoA carboxylase 1	1.280	0.009					Plasma Membrane	G-protein coupled receptor
12806828	MCCD1	mitochondrial coiled-coil domain 1	1.660	0.004					Cytoplasm	enzyme
12841926	MCL1	myeloid cell leukemia 1	-1.530	0.007					Other	other
12715895	MCM10	minichromosome maintenance 10 replication initiation factor	-1.240	0.049					Cytoplasm	transporter
[truncated: 3,096 more rows]

## Sheet: CIT+OTA
Spreadsheet 3. Differentially expressed genes in BoMac cells exposed to CIT+OTA
Transcript Cluster ID	Gene Symbol	Entrez Gene Name	Exp Fold Change	Exp p-value
12794011	1700001K19Rik	RIKEN cDNA 1700001K19 gene	2.050	0.007
12854747	1700109H08Rik	RIKEN cDNA 1700109H08 gene	2.870	0.000
12793640	2700097O09Rik	RIKEN cDNA 2700097O09 gene	-1.260	0.041
12860334	4930407I10Rik	RIKEN cDNA 4930407I10 gene	1.160	0.028
12715259	8030411F24Rik	RIKEN cDNA 8030411F24 gene	1.260	0.020
12866254	A2ML1	alpha-2-macroglobulin like 1	1.210	0.024
12745778	AACS	acetoacetyl-CoA synthetase	1.160	0.008
12685330	AADACL2	arylacetamide deacetylase-like 2	1.270	0.004
12740069	AADACL3	arylacetamide deacetylase-like 3	1.310	0.014
12895413	AAED1	AhpC/TSA antioxidant enzyme domain containing 1	-1.290	0.009
12767233	AANAT	aralkylamine N-acetyltransferase	1.570	0.041
12716173	AAR2	AAR2 splicing factor homolog	-1.490	0.002
12732310	AASDHPPT	aminoadipate-semialdehyde dehydrogenase-phosphopantetheinyl transferase	1.640	0.019
12811892	ABAT	4-aminobutyrate aminotransferase	-1.490	0.006
12811288	ABAT	4-aminobutyrate aminotransferase	-1.720	0.002
12761572	ABCA10	ATP binding cassette subfamily A member 10	1.290	0.026
12835903	ABCA4	ATP binding cassette subfamily A member 4	1.450	0.004
12878719	ABCA7	ATP binding cassette subfamily A member 7	1.360	0.005
12761440	ABCA9	ATP binding cassette subfamily A member 9	1.370	0.031
12848740	ABCB4	ATP binding cassette subfamily B member 4	2.590	0.000
12784569	ABCB6	ATP binding cassette subfamily B member 6 (Langereis blood group)	1.340	0.013
12849983	ABCB8	ATP binding cassette subfamily B member 8	1.330	0.008
12819933	ABCC2	ATP binding cassette subfamily C member 2	1.750	0.003
12729458	ABCC8	ATP binding cassette subfamily C member 8	1.160	0.042
12845552	ABCD3	ATP binding cassette subfamily D member 3	-1.210	0.027
12705851	ABCG5	ATP binding cassette subfamily G member 5	1.730	0.003
12687596	ABHD12B	abhydrolase domain containing 12B	1.470	0.034
12801810	ABHD16A	abhydrolase domain containing 16A	1.270	0.002
12895661	ABHD17B	abhydrolase domain containing 17B	-1.620	0.008
12790233	ABHD17C	abhydrolase domain containing 17C	-1.320	0.018
12694383	ABHD4	abhydrolase domain containing 4	-1.190	0.019
12796474	ABHD5	abhydrolase domain containing 5	-1.950	0.000
12798391	ABHD6	abhydrolase domain containing 6	-1.430	0.003
12882130	ABHD8	abhydrolase domain containing 8	1.170	0.035
12778323	ABI2	abl-interactor 2	-1.210	0.032
12771376	ABI3	ABI family member 3	1.260	0.023
12686145	ABI3BP	ABI family member 3 binding protein	2.940	0.000
12702351	ABL1	ABL proto-oncogene 1, non-receptor tyrosine kinase	-1.320	0.005
12739306	ABL2	ABL proto-oncogene 2, non-receptor tyrosine kinase	-1.960	0.000
12821658	ABLIM1	actin binding LIM protein 1	-1.260	0.048
12705807	ABO	ABO blood group (transferase A, alpha 1-3-N-acetylgalactosaminyltransferase; transferase B, alpha 1-3-galactosyltransferase)	1.230	0.012
12806493	ABT1	activator of basal transcription 1	-1.700	0.000
12798610	ABTB1	ankyrin repeat and BTB domain containing 1	1.330	0.003
12732552	ABTB2	ankyrin repeat and BTB domain containing 2	-1.420	0.003
12798684	ACAA1	acetyl-CoA acyltransferase 1	1.180	0.039
12746671	ACACB	acetyl-CoA carboxylase beta	1.830	0.002
12681108	ACAD11	acyl-CoA dehydrogenase family member 11	-1.630	0.027
12784162	ACADL	acyl-CoA dehydrogenase, long chain	1.290	0.004
12819085	ACADSB	acyl-CoA dehydrogenase, short/branched chain	1.380	0.022
12741456	ACBD3	acyl-CoA binding domain containing 3	-1.100	0.034
12718194	ACBD5	acyl-CoA binding domain containing 5	-1.310	0.010
12741323	ACBD6	acyl-CoA binding domain containing 6	1.390	0.012
12727061	ACCS	1-aminocyclopropane-1-carboxylate synthase homolog (inactive)	1.220	0.038
12728428	ACCSL	1-aminocyclopropane-1-carboxylate synthase (inactive)-like	1.210	0.020
12903581	ACE2	angiotensin I converting enzyme 2	1.720	0.043
12879327	ACER1	alkaline ceramidase 1	1.550	0.027
12895106	ACER2	alkaline ceramidase 2	-1.540	0.009
12683334	ACKR4	atypical chemokine receptor 4	1.380	0.034
12781615	ACMSD	aminocarboxymuconate semialdehyde decarboxylase	1.150	0.050
12689085	ACOT4	acyl-CoA thioesterase 4	-1.350	0.009
12735623	ACOT7	acyl-CoA thioesterase 7	1.330	0.004
12904656	ACOT9	acyl-CoA thioesterase 9	1.210	0.008
12885544	ACP5	acid phosphatase 5, tartrate resistant	1.210	0.034
12752107	ACP7	acid phosphatase 7, tartrate resistant (putative)	1.430	0.041
12859683	ACRBP	acrosin binding protein	1.280	0.016
12886028	ACSBG2	acyl-CoA synthetase bubblegum family member 2	1.160	0.001
12773229	ACSF2	acyl-CoA synthetase family member 2	1.300	0.002
12825420	ACSL1	acyl-CoA synthetase long-chain family member 1	-1.110	0.048
12773837	ACSL3	acyl-CoA synthetase long-chain family member 3	-1.170	0.020
12909544	ACSL4	acyl-CoA synthetase long-chain family member 4	1.200	0.024
12811550	ACSM1	acyl-CoA synthetase medium-chain family member 1	1.100	0.049
12811093	ACSM4	acyl-CoA synthetase medium-chain family member 4	1.300	0.041
12718133	ACSS1	acyl-CoA synthetase short-chain family member 1	1.260	0.023
12811304	ACTB	actin, beta	-1.030	0.014
12696054	ACTC1	actin, alpha, cardiac muscle 1	1.470	0.001
12893842	ACTL7B	actin like 7B	1.410	0.004
12887330	ACTL9	actin like 9	1.660	0.001
12822216	ACTR1B	ARP1 actin-related protein 1 homolog B, centractin beta	-1.180	0.016
12774463	ACTR3	ARP3 actin-related protein 3 homolog (yeast)	1.320	0.010
12713342	ACTR5	ARP5 actin-related protein 5 homolog	-1.290	0.013
12679618	ACTRT3	actin related protein T3	-1.690	0.003
12774797	ACVR1	activin A receptor type 1	-1.740	0.004
12867796	ACVR1B	activin A receptor type 1B	-2.180	0.005
12780223	ACVR2A	activin A receptor type 2A	-1.490	0.001
12800604	ACY1	aminoacylase 1	1.530	0.013
12717920	ADA	adenosine deaminase	1.310	0.036
12747663	ADAD1	adenosine deaminase domain containing 1	2.070	0.001
12753810	ADAD2	adenosine deaminase domain containing 2	1.230	0.013
12789879	ADAL	adenosine deaminase-like	-1.350	0.001
12821567	ADAM12	ADAM metallopeptidase domain 12	1.240	0.037
12884815	ADAM19	ADAM metallopeptidase domain 19	-1.390	0.030
12748320	Adam1b	a disintegrin and metallopeptidase domain 1b	1.800	0.008
12850570	ADAM22	ADAM metallopeptidase domain 22	-1.130	0.012
12842002	ADAM30	ADAM metallopeptidase domain 30	1.440	0.001
12824082	ADAM32	ADAM metallopeptidase domain 32	4.840	0.001
12680034	ADAMTS1	ADAM metallopeptidase with thrombospondin type 1 motif 1	-1.610	0.018
12701232	ADAMTS13	ADAM metallopeptidase with thrombospondin type 1 motif 13	1.220	0.020
12826139	ADAMTS14	ADAM metallopeptidase with thrombospondin type 1 motif 14	1.140	0.040
12836080	ADAMTS4	ADAM metallopeptidase with thrombospondin type 1 motif 4	1.250	0.000
12892532	ADAMTSL1	ADAMTS like 1	1.330	0.005
12894406	ADAMTSL1	ADAMTS like 1	1.220	0.040
12701054	ADAMTSL2	ADAMTS like 2	1.170	0.015
12771716	ADAP2	ArfGAP with dual PH domains 2	-1.800	0.001
12836630	ADAR	adenosine deaminase, RNA-specific	-1.900	0.005
12715712	ADARB2	adenosine deaminase, RNA specific B2 (inactive)	1.130	0.011
12852325	ADCK2	aarF domain containing kinase 2	1.290	0.009
12736877	ADCK3	aarF domain containing kinase 3	-1.340	0.007
12725423	ADCK5	aarF domain containing kinase 5	1.260	0.045
12858784	ADCY6	adenylate cyclase 6	-1.190	0.027
12819148	ADD3	adducin 3	-1.170	0.021
12897969	ADGRB3	adhesion G protein-coupled receptor B3	1.220	0.022
12879972	ADGRE3	adhesion G protein-coupled receptor E3	1.130	0.035
12885603	Adgre4	adhesion G protein-coupled receptor E4	1.430	0.002
12805453	ADGRF1	adhesion G protein-coupled receptor F1	1.730	0.007
12803200	ADGRF2	adhesion G protein-coupled receptor F2	2.590	0.001
12802260	ADGRF4	adhesion G protein-coupled receptor F4	2.940	0.002
12806131	ADGRF5	adhesion G protein-coupled receptor F5	1.670	0.002
12750708	ADGRG5	adhesion G protein-coupled receptor G5	1.230	0.003
12680957	ADGRG7	adhesion G protein-coupled receptor G7	1.410	0.009
12842618	ADGRL2	adhesion G protein-coupled receptor L2	-1.410	0.001
12880822	ADGRV1	adhesion G protein-coupled receptor V1	-1.370	0.013
12714706	ADIG	adipogenin	1.570	0.001
12738728	ADIPOR1	adiponectin receptor 1	1.150	0.035
12827055	ADIRF	adipogenesis regulatory factor	1.360	0.042
12827256	ADK	adenosine kinase	1.400	0.011
12753988	ADM5	adrenomedullin 5 (putative)	1.350	0.041
12720426	ADNP	activity-dependent neuroprotector homeobox	-1.530	0.005
12809240	ADNP2	ADNP homeobox 2	-2.530	0.003
12734639	ADORA1	adenosine A1 receptor	1.200	0.009
12681044	ADPRH	ADP-ribosylarginine hydrolase	-1.860	0.003
12845239	ADPRHL2	ADP-ribosylhydrolase like 2	-1.240	0.009
12764421	ADPRM	ADP-ribose/CDP-alcohol diphosphatase, manganese dependent	-1.360	0.021
12829474	ADRBK1	adrenergic, beta, receptor kinase 1	-1.140	0.008
12859046	ADSL	adenylosuccinate lyase	1.640	0.008
12867608	AEBP2	AE binding protein 2	-1.290	0.019
12877681	AES	amino-terminal enhancer of split	1.130	0.003
12878574	AFAP1L1	actin filament associated protein 1 like 1	1.210	0.011
12872656	AFF1	AF4/FMR2 family member 1	-1.800	0.000
12887551	AFF4	AF4/FMR2 family member 4	-1.280	0.006
12770824	AFMID	arylformamidase	1.390	0.007
12850723	AGBL3	ATP/GTP binding protein-like 3	2.890	0.013
12841257	AGBL4	ATP/GTP binding protein-like 4	1.130	0.039
12816222	AGFG2	ArfGAP with FG repeats 2	-1.240	0.038
12689026	AGGF1	angiogenic factor with G-patch and FHA domains 1	-1.500	0.000
12850206	AGK	acylglycerol kinase	-1.310	0.019
12845010	AGL	amylo-alpha-1, 6-glucosidase, 4-alpha-glucanotransferase	-1.420	0.006
12843006	AGO3	argonaute 3, RISC catalytic component	-1.960	0.000
12845704	AGO4	argonaute 4, RISC catalytic component	-1.600	0.000
12705450	AGPAT2	1-acylglycerol-3-phosphate O-acyltransferase 2	1.320	0.005
12739104	AGTRAP	angiotensin II receptor associated protein	1.150	0.029
12842006	AGXT	alanine-glyoxylate aminotransferase	1.170	0.014
12843338	AHCYL1	adenosylhomocysteinase like 1	1.200	0.016
12850991	AHCYL2	adenosylhomocysteinase like 2	-1.080	0.038
12776963	AHDC1	AT-hook DNA binding motif containing 1	-1.590	0.001
12848811	AHR	aryl hydrocarbon receptor	-1.960	0.002
12701187	Ahsa2	AHA1, activator of heat shock protein ATPase 2	-1.510	0.038
12896561	AIG1	androgen-induced 1	1.250	0.047
12900659	AIM1	absent in melanoma 1	-1.090	0.022
12812973	AIMP2	aminoacyl tRNA synthetase complex-interacting multifunctional protein 2	1.330	0.046
12829610	AIP	aryl hydrocarbon receptor interacting protein	1.230	0.012
12689774	AJUBA	ajuba LIM protein	-1.670	0.003
12789747	AK7	adenylate kinase 7	1.580	0.003
12896763	AK9	adenylate kinase 9	1.260	0.022
12763131	AKAP10	A-kinase anchoring protein 10	-1.420	0.011
12897211	AKAP12	A-kinase anchoring protein 12	-1.760	0.001
12856937	AKAP3	A-kinase anchoring protein 3	1.760	0.018
12688037	AKAP5	A-kinase anchoring protein 5	1.250	0.037
12852169	AKAP9	A-kinase anchoring protein 9	-1.300	0.018
12847418	AKIRIN1	akirin 1	-1.320	0.022
12898823	AKIRIN2	akirin 2	-1.410	0.039
12894998	AKNA	AT-hook transcription factor	-1.170	0.014
12847742	AKR1A1	aldo-keto reductase family 1, member A1 (aldehyde reductase)	1.590	0.003
12853180	AKR1B1	aldo-keto reductase family 1, member B1 (aldose reductase)	1.270	0.025
12850647	AKR1B10	aldo-keto reductase family 1, member B10 (aldose reductase)	1.200	0.012
12715867	AKR1C3	aldo-keto reductase family 1, member C3	1.380	0.027
12713191	AKR1C3	aldo-keto reductase family 1, member C3	1.350	0.020
12714246	AKR1C3	aldo-keto reductase family 1, member C3	1.290	0.044
12720934	AKR1E2	aldo-keto reductase family 1, member E2	1.300	0.013
12791587	AKT1	v-akt murine thymoma viral oncogene homolog 1	1.130	0.015
12757346	AKT1S1	AKT1 substrate 1	1.410	0.035
12799840	ALAS1	5'-aminolevulinate synthase 1	-1.430	0.010
12869821	ALB	albumin	2.290	0.001
12750163	ALDH16A1	aldehyde dehydrogenase 16 family member A1	1.250	0.021
12690749	ALDH1A2	aldehyde dehydrogenase 1 family member A2	1.190	0.037
12889100	ALDH1B1	aldehyde dehydrogenase 1 family member B1	1.250	0.014
12760832	ALDH3A1	aldehyde dehydrogenase 3 family member A1	1.420	0.007
12770208	ALDH3A2	aldehyde dehydrogenase 3 family member A2	1.220	0.004
12830405	ALDH3B1	aldehyde dehydrogenase 3 family member B1	1.220	0.017
12773803	ALDH4A1	aldehyde dehydrogenase 4 family member A1	1.180	0.001
12900136	ALDH8A1	aldehyde dehydrogenase 8 family member A1	1.350	0.032
12816154	ALDOA	aldolase, fructose-bisphosphate A	1.190	0.001
12896057	ALDOB	aldolase, fructose-bisphosphate B	-1.580	0.009
12867915	ALG10	ALG10, alpha-1,2-glucosyltransferase	-1.350	0.023
12863313	ALG12	ALG12, alpha-1,6-mannosyltransferase	1.340	0.017
12894910	ALG2	ALG2, alpha-1,3/1,6-mannosyltransferase	-1.530	0.000
12844014	ALG6	ALG6, alpha-1,3-glucosyltransferase	-1.220	0.010
12831552	ALG8	ALG8, alpha-1,3-glucosyltransferase	-1.220	0.004
12742546	ALKBH2	alkB homolog 2, alpha-ketoglutarate-dependent dioxygenase	-1.440	0.007
12812341	ALKBH4	alkB homolog 4, lysine demethylase	1.160	0.029
12886892	ALKBH7	alkB homolog 7	1.460	0.020
12894363	ALLC	allantoicase	1.250	0.012
12766023	Alox12e	arachidonate lipoxygenase, epidermal	2.190	0.004
12760947	ALOX15	arachidonate 15-lipoxygenase	1.970	0.001
12761264	ALOX15B	arachidonate 15-lipoxygenase, type B	1.330	0.021
12783275	ALS2	ALS2, alsin Rho guanine nucleotide exchange factor	-1.520	0.000
12784315	ALS2CR11	amyotrophic lateral sclerosis 2 chromosome region candidate 11	3.280	0.001
12861795	ALX1	ALX homeobox 1	-1.310	0.005
12764716	ALYREF	Aly/REF export factor	1.210	0.036
12786382	AMACR	alpha-methylacyl-CoA racemase	-1.500	0.013
12899433	AMD1	adenosylmethionine decarboxylase 1	-3.190	0.000
12905324	AMER1	APC membrane recruitment protein 1	-1.740	0.009
12876741	AMH	anti-Mullerian hormone	1.230	0.000
12866047	AMHR2	anti-Mullerian hormone receptor type 2	1.260	0.019
12839104	AMIGO1	adhesion molecule with Ig-like domain 1	-2.050	0.000
12859490	AMIGO2	adhesion molecule with Ig-like domain 2	-1.560	0.002
12791294	AMN	amnion associated transmembrane protein	1.220	0.006
12733332	AMOTL1	angiomotin like 1	-1.350	0.006
12681779	AMOTL2	angiomotin like 2	-1.550	0.016
12838005	AMPD1	adenosine monophosphate deaminase 1	9.320	0.000
12732292	AMPD3	adenosine monophosphate deaminase 3	-1.430	0.014
12682332	ANAPC13	anaphase promoting complex subunit 13	1.220	0.006
12731192	Anapc15	anaphase prompoting complex C subunit 15	1.250	0.038
12826946	ANAPC16	anaphase promoting complex subunit 16	1.340	0.033
12870991	ANAPC4	anaphase promoting complex subunit 4	1.330	0.036
12744211	ANAPC5	anaphase promoting complex subunit 5	-1.220	0.036
12885762	ANGPTL6	angiopoietin like 6	1.270	0.037
12849542	ANKIB1	ankyrin repeat and IBR domain containing 1	-1.370	0.006
12744088	ANKLE2	ankyrin repeat and LEM domain containing 2	-1.300	0.018
12821871	ANKRD1	ankyrin repeat domain 1	-2.580	0.015
12755356	ANKRD11	ankyrin repeat domain 11	-1.180	0.036
12758448	ANKRD11	ankyrin repeat domain 11	-1.380	0.038
12808216	ANKRD12	ankyrin repeat domain 12	-1.490	0.004
12873789	ANKRD17	ankyrin repeat domain 17	-1.450	0.000
12720374	ANKRD26	ankyrin repeat domain 26	-1.360	0.005
12840458	ANKRD34A	ankyrin repeat domain 34A	-1.440	0.044
12886277	ANKRD34B	ankyrin repeat domain 34B	-1.740	0.020
12763675	ANKRD40	ankyrin repeat domain 40	-1.510	0.005
12834106	ANKRD42	ankyrin repeat domain 42	1.580	0.003
12782411	ANKRD44	ankyrin repeat domain 44	-1.850	0.001
12723136	ANKRD46	ankyrin repeat domain 46	-1.220	0.047
12743278	ANKRD50	ankyrin repeat domain 50	-2.770	0.000
12860119	ANKRD52	ankyrin repeat domain 52	-1.790	0.011
12900330	ANKRD6	ankyrin repeat domain 6	-1.550	0.045
12713180	ANKRD60	ankyrin repeat domain 60	1.180	0.026
12811765	ANKS4B	ankyrin repeat and sterile alpha motif domain containing 4B	1.380	0.022
12894435	ANKS6	ankyrin repeat and sterile alpha motif domain containing 6	-2.580	0.000
12859907	ANO4	anoctamin 4	1.220	0.039
12866524	ANO6	anoctamin 6	1.140	0.047
12880240	ANO8	anoctamin 8	-1.290	0.011
12791813	ANPEP	alanyl aminopeptidase, membrane	1.470	0.001
12828988	ANTXRL	anthrax toxin receptor-like	1.160	0.013
12688156	ANXA2	annexin A2	1.060	0.023
12871193	ANXA3	annexin A3	1.320	0.037
12828451	ANXA7	annexin A7	1.210	0.029
12845724	ANXA9	annexin A9	1.220	0.012
12774842	AOX1	aldehyde oxidase 1	1.420	0.008
12875026	AP1AR	adaptor related protein complex 1 associated regulatory protein	-1.100	0.044
12745837	AP1B1	adaptor related protein complex 1 beta 1 subunit	1.280	0.004
12750355	AP1G1	adaptor related protein complex 1 gamma 1 subunit	-1.200	0.008
12885496	AP1M2	adaptor related protein complex 1 mu 2 subunit	1.360	0.040
12833790	AP2A2	adaptor related protein complex 2 alpha 2 subunit	1.270	0.022
12876788	AP3D1	adaptor related protein complex 3 delta 1 subunit	1.070	0.043
12828074	AP3M1	adaptor related protein complex 3 mu 1 subunit	-1.420	0.002
12823732	AP3M2	adaptor related protein complex 3 mu 2 subunit	-1.450	0.008
12837920	AP4B1	adaptor related protein complex 4 beta 1 subunit	-1.410	0.000
12791258	AP4S1	adaptor related protein complex 4 sigma 1 subunit	1.470	0.035
12833375	AP5B1	adaptor related protein complex 5 beta 1 subunit	-2.420	0.002
12691189	AP5M1	adaptor related protein complex 5 mu 1 subunit	-1.240	0.034
12861452	APAF1	apoptotic peptidase activating factor 1	-2.430	0.000
12720410	APBB1IP	amyloid beta precursor protein binding family B member 1 interacting protein	1.980	0.036
12874187	APBB2	amyloid beta precursor protein binding family B member 2	-1.430	0.018
12885943	APBB3	amyloid beta precursor protein binding family B member 3	-1.660	0.002
12696063	APC	adenomatous polyposis coli	-1.640	0.001
12717077	APCDD1L	adenomatosis polyposis coli down-regulated 1 like	1.260	0.014
12903795	APEX2	apurinic/apyrimidinic endodeoxyribonuclease 2	-2.110	0.000
12731471	APIP	APAF1 interacting protein	1.560	0.004
12699389	APLF	aprataxin and PNKP like factor	1.220	0.005
12732934	APOA4	apolipoprotein A4	1.630	0.003
12733067	APOA5	apolipoprotein A5	1.290	0.039
12801581	APOBEC2	apolipoprotein B mRNA editing enzyme catalytic subunit 2	1.360	0.029
12754076	APOC4	apolipoprotein C4	1.260	0.044
12749283	APOE	apolipoprotein E	1.250	0.002
12861767	APOF	apolipoprotein F	2.030	0.004
12804983	APOM	apolipoprotein M	1.390	0.011
12857717	Apon	apolipoprotein N	2.520	0.002
12761817	APPBP2	amyloid beta precursor protein binding protein 2	-1.340	0.026
12757598	APRT	adenine phosphoribosyltransferase	1.450	0.028
12833412	AQP11	aquaporin 11	-1.910	0.005
12866786	AQP6	aquaporin 6	1.380	0.011
12811640	AQP8	aquaporin 8	1.180	0.024
12696328	AQR	aquarius intron-binding spliceosomal factor	-1.290	0.013
12874050	ARAP2	ArfGAP with RhoGAP domain, ankyrin repeat and PH domain 2	-1.550	0.013
12696665	AREL1	apoptosis resistant E3 ubiquitin protein ligase 1	-1.500	0.001
12848176	ARF1	ADP ribosylation factor 1	1.130	0.025
12746006	ARFIP1	ADP ribosylation factor interacting protein 1	-1.260	0.009
12715778	ARFRP1	ADP ribosylation factor related protein 1	1.240	0.020
12897200	ARG1	arginase 1	1.570	0.026
12689697	ARG2	arginase 2	1.230	0.013
12697409	ARHGAP11A	Rho GTPase activating protein 11A	-1.200	0.026
12784335	ARHGAP15	Rho GTPase activating protein 15	1.090	0.041
12900030	ARHGAP18	Rho GTPase activating protein 18	1.470	0.004
12876682	ARHGAP26	Rho GTPase activating protein 26	-2.390	0.000
12880946	ARHGAP26	Rho GTPase activating protein 26	-2.620	0.000
12840540	ARHGAP30	Rho GTPase activating protein 30	1.790	0.032
12680487	ARHGAP31	Rho GTPase activating protein 31	-1.710	0.017
12833133	ARHGAP32	Rho GTPase activating protein 32	-1.560	0.000
12753482	ARHGAP35	Rho GTPase activating protein 35	-1.650	0.003
12722965	ARHGAP39	Rho GTPase activating protein 39	-1.220	0.013
12906291	ARHGAP4	Rho GTPase activating protein 4	1.260	0.017
12731455	ARHGAP42	Rho GTPase activating protein 42	-1.370	0.033
12762418	ARHGAP44	Rho GTPase activating protein 44	-1.150	0.046
12791386	ARHGAP5	Rho GTPase activating protein 5	-1.340	0.004
12858517	ARHGAP9	Rho GTPase activating protein 9	1.360	0.008
12837680	ARHGEF11	Rho guanine nucleotide exchange factor 11	-2.140	0.003
12762912	ARHGEF15	Rho guanine nucleotide exchange factor 15	1.350	0.026
12729603	ARHGEF17	Rho guanine nucleotide exchange factor 17	-1.470	0.004
12726506	ARHGEF17	Rho guanine nucleotide exchange factor 17	-1.680	0.018
12879672	ARHGEF18	Rho/Rac guanine nucleotide exchange factor 18	-1.390	0.006
12779439	ARHGEF19	Rho guanine nucleotide exchange factor 19	1.180	0.010
12836852	ARHGEF2	Rho/Rac guanine nucleotide exchange factor 2	-1.410	0.012
12685559	ARHGEF26	Rho guanine nucleotide exchange factor 26	-2.290	0.000
12797402	ARHGEF3	Rho guanine nucleotide exchange factor 3	-1.430	0.020
12775386	ARHGEF4	Rho guanine nucleotide exchange factor 4	-1.480	0.014
12695550	ARHGEF40	Rho guanine nucleotide exchange factor 40	-1.610	0.004
12909234	ARHGEF6	Rac/Cdc42 guanine nucleotide exchange factor 6	-1.340	0.023
12709812	ARHGEF7	Rho guanine nucleotide exchange factor 7	-1.170	0.035
12905266	ARHGEF9	Cdc42 guanine nucleotide exchange factor 9	1.370	0.002
12783801	ARID1A	AT-rich interaction domain 1A	-1.560	0.006
12896843	ARID1B	AT-rich interaction domain 1B	-1.370	0.003
12866367	ARID2	AT-rich interaction domain 2	-1.860	0.001
12878680	ARID3A	AT-rich interaction domain 3A	-1.710	0.000
12894185	ARID3C	AT-rich interaction domain 3C	1.330	0.003
12828537	ARID4B	AT-rich interaction domain 4B	-1.600	0.000
12700817	ARID5A	AT-rich interaction domain 5A	-1.320	0.019
12827244	ARID5B	AT-rich interaction domain 5B	-2.710	0.001
12798403	ARIH2	ariadne RBR E3 ubiquitin protein ligase 2	1.160	0.015
12680069	ARL13B	ADP ribosylation factor like GTPase 13B	-1.530	0.002
12686416	ARL14	ADP ribosylation factor like GTPase 14	1.640	0.002
12786119	ARL15	ADP ribosylation factor like GTPase 15	-1.630	0.003
12753578	ARL2BP	ADP ribosylation factor like GTPase 2 binding protein	-1.320	0.001
12822968	ARL3	ADP ribosylation factor like GTPase 3	1.190	0.048
12717049	ARL5B	ADP ribosylation factor like GTPase 5B	-1.390	0.001
12680722	ARL6	ADP ribosylation factor like GTPase 6	-1.350	0.024
12872066	ARL9	ADP ribosylation factor like GTPase 9	1.700	0.002
12725252	ARMC1	armadillo repeat containing 1	-1.200	0.047
12900495	ARMC2	armadillo repeat containing 2	1.470	0.008
12772553	ARMC7	armadillo repeat containing 7	-1.450	0.021
12686311	ARMC8	armadillo repeat containing 8	-1.600	0.002
12910347	ARMCX2	armadillo repeat containing, X-linked 2	-1.630	0.007
12906065	ARMCX5	armadillo repeat containing, X-linked 5	-1.990	0.005
12910395	ARMCX6	armadillo repeat containing, X-linked 6	-1.690	0.001
12898632	ARMT1	acidic residue methyltransferase 1	-1.480	0.002
12835773	ARNT	aryl hydrocarbon receptor nuclear translocator	-1.330	0.009
12732636	ARNTL	aryl hydrocarbon receptor nuclear translocator like	-1.240	0.024
12816081	ARPC1A	actin related protein 2/3 complex subunit 1A	1.190	0.040
12815296	ARPC1B	actin related protein 2/3 complex subunit 1B	1.250	0.008
12778992	ARPC2	actin related protein 2/3 complex subunit 2	1.120	0.009
12708612	ARRDC1	arrestin domain containing 1	1.260	0.021
12887514	ARRDC3	arrestin domain containing 3	-2.810	0.005
12793470	ARRDC4	arrestin domain containing 4	-2.070	0.003
12887373	ARSI	arylsulfatase family member I	-1.720	0.007
12870393	ART3	ADP-ribosyltransferase 3	1.300	0.010
12821282	ASAH2	N-acylsphingosine amidohydrolase (non-lysosomal ceramidase) 2	2.730	0.000
12721780	ASAP1	ArfGAP with SH3 domain, ankyrin repeat and PH domain 1	-1.080	0.026
12708219	ASAP2	ArfGAP with SH3 domain, ankyrin repeat and PH domain 2	-1.490	0.001
12841407	ASB1	ankyrin repeat and SOCS box containing 1	-1.540	0.003
12902444	ASB12	ankyrin repeat and SOCS box containing 12	-1.290	0.002
12716217	ASB13	ankyrin repeat and SOCS box containing 13	-1.480	0.003
12795077	ASB14	ankyrin repeat and SOCS box containing 14	2.100	0.000
12842324	ASB18	ankyrin repeat and SOCS box containing 18	1.380	0.038
12793545	ASB2	ankyrin repeat and SOCS box containing 2	1.230	0.041
12705014	ASB6	ankyrin repeat and SOCS box containing 6	-1.240	0.007
12792043	ASB7	ankyrin repeat and SOCS box containing 7	-1.310	0.038
12862531	ASB8	ankyrin repeat and SOCS box containing 8	-1.260	0.018
12906096	ASB9	ankyrin repeat and SOCS box containing 9	1.870	0.012
12898452	ASCC3	activating signal cointegrator 1 complex subunit 3	-1.310	0.019
12730397	ASCL3	achaete-scute family bHLH transcription factor 3	2.400	0.000
12862031	ASCL4	achaete-scute family bHLH transcription factor 4	1.250	0.011
12901454	ASF1A	anti-silencing function 1A histone chaperone	-1.470	0.014
12878562	ASF1B	anti-silencing function 1B histone chaperone	-1.580	0.013
12769003	ASGR1	asialoglycoprotein receptor 1	1.350	0.006
12771467	ASGR2	asialoglycoprotein receptor 2	1.480	0.001
12840889	ASH1L	ash1 (absent, small, or homeotic)-like (Drosophila)	-1.380	0.002
12867662	ASIC1	acid sensing ion channel subunit 1	-1.420	0.009
12713992	ASIP	agouti signaling protein	1.880	0.011
12816513	ASL	argininosuccinate lyase	1.370	0.046
12821320	ASMTL	acetylserotonin O-methyltransferase-like	1.170	0.048
12883726	ASNA1	arsA arsenite transporter, ATP-binding, homolog 1 (bacterial)	1.110	0.031
12783733	ASNSD1	asparagine synthetase domain containing 1	-1.240	0.016
12762445	ASPA	aspartoacylase	1.240	0.043
12789343	ASPG	asparaginase	1.340	0.027
12744314	ASPHD2	aspartate beta-hydroxylase domain containing 2	-1.760	0.000
12740427	ASPM	abnormal spindle microtubule assembly	-1.360	0.012
12893122	ASPN	asporin	3.220	0.002
12766863	ASPSCR1	alveolar soft part sarcoma chromosome region, candidate 1	1.310	0.015
12766760	ASPSCR1	alveolar soft part sarcoma chromosome region, candidate 1	1.230	0.010
12705272	ASTL	astacin-like metallo-endopeptidase (M12 family)	1.300	0.016
12715587	ASXL1	additional sex combs like 1, transcriptional regulator	-1.740	0.000
12697998	ASXL2	additional sex combs like 2, transcriptional regulator	-1.650	0.000
12821736	ATAD1	ATPase family, AAA domain containing 1	-1.150	0.018
12700376	ATAD2B	ATPase family, AAA domain containing 2B	-1.810	0.001
12770029	ATAD5	ATPase family, AAA domain containing 5	-1.500	0.023
12864864	ATF1	activating transcription factor 1	1.160	0.033
12775992	ATF2	activating transcription factor 2	-1.120	0.005
12858656	ATF4	activating transcription factor 4	-1.620	0.033
12801960	ATF6B	activating transcription factor 6 beta	1.300	0.044
12862155	ATF7	activating transcription factor 7	-1.510	0.004
12869006	ATF7IP	activating transcription factor 7 interacting protein	-2.360	0.001
12727205	ATG13	autophagy related 13	-1.220	0.009
12696518	ATG14	autophagy related 14	-1.690	0.000
12837481	ATG16L1	autophagy related 16 like 1	-1.330	0.006
12792689	ATG2B	autophagy related 2B	-1.310	0.029
12846035	ATG4C	autophagy related 4C cysteine peptidase	-1.200	0.035
12783840	ATG9A	autophagy related 9A	-1.380	0.015
12833774	ATL3	atlastin GTPase 3	1.260	0.047
12728544	ATM	ATM serine/threonine kinase	-1.120	0.042
12865683	ATN1	atrophin 1	1.330	0.005
12708078	ATOH8	atonal bHLH transcription factor 8	-2.500	0.005
12887659	ATOX1	antioxidant 1 copper chaperone	1.380	0.003
12871836	ATP10D	ATPase phospholipid transporting 10D (putative)	-1.880	0.006
12679586	ATP13A5	ATPase 13A5	-1.340	0.017
12844852	ATP1A2	ATPase Na+/K+ transporting subunit alpha 2	1.380	0.003
12749501	ATP1A3	ATPase Na+/K+ transporting subunit alpha 3	1.760	0.006
12846660	ATP1A4	ATPase Na+/K+ transporting subunit alpha 4	1.330	0.023
12865857	ATP23	ATP23 metallopeptidase and ATP synthase assembly factor homolog (S. cerevisiae)	-1.400	0.005
12816997	ATP2A1	ATPase sarcoplasmic/endoplasmic reticulum Ca2+ transporting 1	1.680	0.001
12744231	ATP2A2	ATPase sarcoplasmic/endoplasmic reticulum Ca2+ transporting 2	-1.420	0.008
12903245	ATP2B3	ATPase plasma membrane Ca2+ transporting 3	1.190	0.038
12734644	ATP2B4	ATPase plasma membrane Ca2+ transporting 4	-1.270	0.026
12757839	ATP4A	ATPase H+/K+ transporting alpha subunit	1.140	0.024
12712752	ATP4B	ATPase H+/K+ transporting beta subunit	1.200	0.044
12718182	ATP5C1	ATP synthase, H+ transporting, mitochondrial F1 complex, gamma polypeptide 1	1.130	0.024
12842835	ATP5F1	ATP synthase, H+ transporting, mitochondrial Fo complex subunit B1	1.120	0.009
12678822	ATP5J	ATP synthase, H+ transporting, mitochondrial Fo complex subunit F6	1.130	0.001
12678642	ATP5O	ATP synthase, H+ transporting, mitochondrial F1 complex, O subunit	1.120	0.035
12688328	ATP5S	ATP synthase, H+ transporting, mitochondrial Fo complex subunit s (factor B)	1.160	0.010
12724333	ATP6V1C1	ATPase H+ transporting V1 subunit C1	1.230	0.011
12693715	ATP6V1D	ATPase H+ transporting V1 subunit D	1.200	0.042
12849052	ATP6V1F	ATPase H+ transporting V1 subunit F	1.480	0.005
12889102	ATP6V1G1	ATPase H+ transporting V1 subunit G1	1.210	0.000
12802065	ATP6V1G2	ATPase H+ transporting V1 subunit G2	1.320	0.040
12740972	ATP6V1G3	ATPase H+ transporting V1 subunit G3	-1.380	0.024
12848186	ATP8B2	ATPase phospholipid transporting 8B2	-1.160	0.030
12836680	ATPAF1	ATP synthase mitochondrial F1 complex assembly factor 1	1.080	0.043
12763104	ATPAF2	ATP synthase mitochondrial F1 complex assembly factor 2	1.280	0.026
12679011	ATR	ATR serine/threonine kinase	-1.190	0.010
12797695	ATRIP	ATR interacting protein	-1.510	0.011
12717939	ATRN	attractin	-1.140	0.021
12862825	ATXN10	ataxin 10	1.320	0.014
12757823	ATXN1L	ataxin 1 like	-1.550	0.004
12799988	ATXN7	ataxin 7	-1.840	0.001
12855038	ATXN7L1	ataxin 7 like 1	-1.620	0.013
12771162	ATXN7L3	ataxin 7 like 3	-1.370	0.015
12778503	AUNIP	aurora kinase A and ninein interacting protein	-1.900	0.001
12754214	AURKC	aurora kinase C	1.430	0.004
12860096	AVIL	advillin	1.520	0.001
12855006	AVL9	AVL9 cell migration associated	-1.340	0.000
12823046	AVPI1	arginine vasopressin induced 1	-1.320	0.002
12904372	AWAT2	acyl-CoA wax alcohol acyltransferase 2	1.170	0.005
12769680	AXIN2	axin 2	-1.380	0.025
12751873	AXL	AXL receptor tyrosine kinase	1.310	0.043
12783608	B3GALT1	beta-1,3-galactosyltransferase 1	-1.490	0.028
12803818	B3GALT4	beta-1,3-galactosyltransferase 4	1.210	0.009
12832953	B3GAT3	beta-1,3-glucuronyltransferase 3	1.420	0.005
12700080	B3GNT2	UDP-GlcNAc:betaGal beta-1,3-N-acetylglucosaminyltransferase 2	-1.610	0.002
12778478	B3GNT7	UDP-GlcNAc:betaGal beta-1,3-N-acetylglucosaminyltransferase 7	-2.130	0.001
12759161	B3GNT9	UDP-GlcNAc:betaGal beta-1,3-N-acetylglucosaminyltransferase 9	1.480	0.040
12892724	B4GALT1	beta-1,4-galactosyltransferase 1	-1.120	0.021
12842113	B4GALT2	beta-1,4-galactosyltransferase 2	1.170	0.034
12684392	B4GALT4	beta-1,4-galactosyltransferase 4	-1.220	0.041
12718108	B4GALT5	beta-1,4-galactosyltransferase 5	-1.270	0.028
12808023	B4GALT6	beta-1,4-galactosyltransferase 6	-1.700	0.019
12835058	B4GAT1	beta-1,4-glucuronyltransferase 1	-2.150	0.007
12761690	B9D1	B9 protein domain 1	1.490	0.048
12725994	BAALC	brain and acute leukemia, cytoplasmic	1.210	0.018
12896051	BAAT	bile acid-CoA:amino acid N-acyltransferase	1.320	0.013
12898447	BACH2	BTB domain and CNC homolog 2	1.260	0.017
12792851	BAG5	BCL2 associated athanogene 5	-1.600	0.027
12801533	BAG6	BCL2 associated athanogene 6	1.240	0.020
12692179	BAHD1	bromo adjacent homology domain containing 1	-1.280	0.004
12768609	BAIAP2	BAI1 associated protein 2	-1.360	0.003
12805572	BAK1	BCL2 antagonist/killer 1	-1.210	0.041
12782631	BARD1	BRCA1 associated RING domain 1	-1.880	0.002
12702617	BARHL1	BarH like homeobox 1	1.280	0.004
12840709	BARHL2	BarH like homeobox 2	1.310	0.044
12787023	BASP1	brain abundant membrane attached signal protein 1	1.140	0.045
12749246	BAX	BCL2 associated X protein	1.190	0.016
12812039	BAZ1B	bromodomain adjacent to zinc finger domain 1B	-1.370	0.001
12778036	BAZ2B	bromodomain adjacent to zinc finger domain 2B	-2.380	0.001
12687580	BBOF1	basal body orientation factor 1	2.620	0.001
12746771	BBS12	Bardet-Biedl syndrome 12	-1.630	0.004
12752936	BBS2	Bardet-Biedl syndrome 2	-1.280	0.013
12869493	BBS7	Bardet-Biedl syndrome 7	-2.050	0.000
12855169	BBS9	Bardet-Biedl syndrome 9	-1.290	0.028
12681363	BBX	bobby sox homolog (Drosophila)	-1.520	0.000
12749545	BCAM	basal cell adhesion molecule (Lutheran blood group)	1.130	0.038
12842578	BCAN	brevican	1.120	0.031
12909257	BCAP31	B-cell receptor-associated protein 31	1.220	0.028
12758194	BCAR1	BCAR1, Cas family scaffolding protein	-1.380	0.001
12837242	BCAS2	breast carcinoma amplified sequence 2	-1.140	0.007
12857918	BCDIN3D	BCDIN3 domain containing RNA methyltransferase	-1.580	0.000
12681523	BCHE	butyrylcholinesterase	-1.690	0.005
12749428	BCKDHA	branched chain keto acid dehydrogenase E1, alpha polypeptide	1.400	0.014
12896683	BCKDHB	branched chain keto acid dehydrogenase E1, beta polypeptide	1.290	0.025
12811750	BCKDK	branched chain ketoacid dehydrogenase kinase	1.310	0.027
12837523	BCL2L15	BCL2 like 15	2.020	0.006
12681831	BCL6	B-cell CLL/lymphoma 6	-2.010	0.000
12748137	BCL7A	B-cell CLL/lymphoma 7A	-1.640	0.000
12848320	BCL9	B-cell CLL/lymphoma 9	-1.680	0.001
12906113	BCOR	BCL6 corepressor	-2.150	0.000
12905423	BCORL1	BCL6 corepressor-like 1	-2.720	0.000
12790583	BDKRB1	bradykinin receptor B1	1.340	0.029
12787606	BDP1	B double prime 1, subunit of RNA polymerase III transcription initiation factor IIIB	-1.520	0.002
12771219	BECN1	beclin 1	1.130	0.024
12875619	BEND4	BEN domain containing 4	-1.190	0.037
12718301	BEND7	BEN domain containing 7	-1.450	0.002
12886238	BEST2	bestrophin 2	1.300	0.033
12855975	BET1	Bet1 golgi vesicular membrane trafficking protein	-1.360	0.035
12705022	BET1L	Bet1 golgi vesicular membrane trafficking protein like	-1.830	0.002
12902267	BHLHB9	basic helix-loop-helix domain containing, class B, 9	-1.790	0.003
12722857	BHLHE22	basic helix-loop-helix family member e22	1.320	0.002
12716609	BHLHE23	basic helix-loop-helix family member e23	-1.950	0.005
12826845	BICC1	BicC family RNA binding protein 1	-1.310	0.029
12867105	BICD1	BICD cargo adaptor 1	-1.500	0.000
12865302	BID	BH3 interacting domain death agonist	1.110	0.048
12893075	BIN3	bridging integrator 3	-2.240	0.001
12732071	BIRC3	baculoviral IAP repeat containing 3	-1.190	0.050
12718040	BLCAP	bladder cancer associated protein	-1.700	0.029
12793233	BLM	Bloom syndrome RecQ like helicase	-1.400	0.034
12821894	BLNK	B-cell linker	1.360	0.004
12822387	BLOC1S2	biogenesis of lysosomal organelles complex 1 subunit 2	1.120	0.046
12871213	BLOC1S4	biogenesis of lysosomal organelles complex 1 subunit 4	-1.460	0.002
12697087	BLOC1S6	biogenesis of lysosomal organelles complex 1 subunit 6	-1.100	0.019
12734971	BLZF1	basic leucine zipper nuclear factor 1	-1.290	0.011
12716976	BMP2	bone morphogenetic protein 2	-2.090	0.008
12693777	BMP4	bone morphogenetic protein 4	-5.330	0.000
12825944	BMPR1A	bone morphogenetic protein receptor type 1A	-1.490	0.010
12873401	BMPR1B	bone morphogenetic protein receptor type 1B	-1.980	0.010
12775041	BMPR2	bone morphogenetic protein receptor type 2	-1.390	0.009
12851464	BMT2	base methyltransferase of 25S rRNA 2 homolog	-1.600	0.018
12786570	BNIP1	BCL2/adenovirus E1B 19kDa interacting protein 1	-1.210	0.009
12679993	BOC	BOC cell adhesion associated, oncogene regulated	-1.650	0.026
12873825	BOD1L1	biorientation of chromosomes in cell division 1 like 1	-1.320	0.013
12702578	BOLA3	bolA family member 3	1.200	0.021
12722381	BOP1	block of proliferation 1	1.490	0.036
12868370	BORCS5	BLOC-1 related complex subunit 5	-1.460	0.002
12820864	BORCS7	BLOC-1 related complex subunit 7	1.340	0.004
12877897	BORCS8	BLOC-1 related complex subunit 8	1.110	0.048
12804300	BPHL	biphenyl hydrolase-like (serine hydrolase)	1.520	0.004
12717216	BPIFB2	BPI fold containing family B member 2	1.660	0.005
12715572	BPIFB3	BPI fold containing family B member 3	1.450	0.004
12715205	BPIFB4	BPI fold containing family B member 4	1.290	0.014
12715376	BPIFB6	BPI fold containing family B member 6	2.050	0.003
12739912	BPNT1	3'(2'), 5'-bisphosphate nucleotidase 1	-1.540	0.003
12771526	BPTF	bromodomain PHD finger transcription factor	-1.410	0.018
12855223	BRAF	B-Raf proto-oncogene, serine/threonine kinase	-1.270	0.002
12711421	BRCA2	breast cancer 2	-1.350	0.021
12908606	BRCC3	BRCA1/BRCA2-containing complex subunit 3	-1.210	0.038
12801346	BRD2	bromodomain containing 2	-1.120	0.025
12706268	BRD3	bromodomain containing 3	-1.480	0.000
12707882	BRE	brain and reproductive organ-expressed (TNFRSF1A modulator)	1.360	0.035
12825103	BRF2	BRF2, RNA polymerase III transcription initiation factor 50 kDa subunit	-1.810	0.012
12736176	BROX	BRO1 domain and CAAX motif containing	-1.100	0.037
12801484	BRPF3	bromodomain and PHD finger containing 3	-1.540	0.001
12686491	BRWD1	bromodomain and WD repeat domain containing 1	-1.330	0.009
12904974	BRWD3	bromodomain and WD repeat domain containing 3	-1.630	0.009
12833662	BSCL2	Berardinelli-Seip congenital lipodystrophy 2 (seipin)	1.100	0.021
12775358	BSDC1	BSD domain containing 1	-1.700	0.001
12799393	BSN	bassoon presynaptic cytomatrix protein	1.110	0.015
12733518	BSX	brain specific homeobox	1.150	0.035
12820022	BTAF1	B-TFIID TATA-box binding protein associated factor 1	-1.290	0.006
12727106	BTBD10	BTB domain containing 10	-1.170	0.015
12861840	BTBD11	BTB domain containing 11	-1.670	0.000
12819785	BTBD16	BTB domain containing 16	1.810	0.000
12847465	BTBD19	BTB domain containing 19	1.620	0.003
12714979	BTBD3	BTB domain containing 3	-1.530	0.000
12791542	BTBD7	BTB domain containing 7	-1.350	0.031
12804925	BTBD9	BTB domain containing 9	-1.420	0.001
12786923	BTF3	basic transcription factor 3	1.280	0.016
12846948	BTF3L4	basic transcription factor 3-like 4	1.190	0.037
12863934	BTG1	B-cell translocation gene 1, anti-proliferative	-1.750	0.006
12682216	BTG3	BTG family member 3	-1.130	0.028
12820434	BTRC	beta-transducin repeat containing E3 ubiquitin protein ligase	-2.020	0.000
12700024	BUB1	BUB1 mitotic checkpoint serine/threonine kinase	-1.160	0.020
12731659	BUD13	BUD13 homolog	-1.610	0.011
12827009	C10orf10	chromosome 10 open reading frame 10	1.270	0.029
12829012	C10orf128	chromosome 10 open reading frame 128	1.280	0.009
12826135	C10orf35	chromosome 10 open reading frame 35	-1.140	0.007
12829004	C10orf54	chromosome 10 open reading frame 54	-1.310	0.045
12826961	C10orf71	chromosome 10 open reading frame 71	1.310	0.021
12823181	C10orf82	chromosome 10 open reading frame 82	1.810	0.002
12726966	C11orf16	chromosome 11 open reading frame 16	1.390	0.011
12729795	C11orf31	chromosome 11 open reading frame 31	1.660	0.019
12727049	C11orf49	chromosome 11 open reading frame 49	1.380	0.004
12729888	C11orf52	chromosome 11 open reading frame 52	-1.090	0.025
12733535	C11orf58	chromosome 11 open reading frame 58	1.170	0.001
12729946	C11orf63	chromosome 11 open reading frame 63	-1.250	0.027
12733529	C11orf71	chromosome 11 open reading frame 71	1.330	0.007
12833021	C11orf73	chromosome 11 open reading frame 73	1.290	0.009
12830597	C11orf84	chromosome 11 open reading frame 84	-1.250	0.040
12832085	C11orf86	chromosome 11 open reading frame 86	1.490	0.008
12730056	C11orf87	chromosome 11 open reading frame 87	1.430	0.025
12834959	C11orf98	chromosome 11 open reading frame 98	1.180	0.040
12862815	C12orf29	chromosome 12 open reading frame 29	1.140	0.028
12856580	C12orf4	chromosome 12 open reading frame 4	-1.300	0.003
12859641	C12orf4	chromosome 12 open reading frame 4	-1.300	0.003
12745997	C12orf43	chromosome 12 open reading frame 43	-1.190	0.011
12862500	C12orf45	chromosome 12 open reading frame 45	-1.340	0.000
12869062	C12orf60	chromosome 12 open reading frame 60	2.530	0.003
12746023	C12orf65	chromosome 12 open reading frame 65	-1.730	0.041
12692964	C14orf119	chromosome 14 open reading frame 119	-1.630	0.002
12689126	C14orf166	chromosome 14 open reading frame 166	1.170	0.046
12688924	C14orf169	chromosome 14 open reading frame 169	-2.130	0.002
12790899	C14orf28	chromosome 14 open reading frame 28	-1.650	0.011
12697567	C14orf39	chromosome 14 open reading frame 39	1.340	0.016
12688491	C14orf93	chromosome 14 open reading frame 93	1.300	0.000
12793978	C15orf39	chromosome 15 open reading frame 39	-3.010	0.000
12691099	C15orf41	chromosome 15 open reading frame 41	-1.420	0.001
12694026	C15orf57	chromosome 15 open reading frame 57	-1.920	0.003
12759076	C16orf46	chromosome 16 open reading frame 46	-1.800	0.003
12810804	C16orf54	chromosome 16 open reading frame 54	1.260	0.034
12818505	C16orf58	chromosome 16 open reading frame 58	1.180	0.012
12813565	C16orf62	chromosome 16 open reading frame 62	1.250	0.002
12748493	C16orf70	chromosome 16 open reading frame 70	-1.660	0.007
12813703	C16orf72	chromosome 16 open reading frame 72	-1.620	0.001
12754771	C16orf86	chromosome 16 open reading frame 86	1.510	0.010
12759110	C16orf87	chromosome 16 open reading frame 87	-1.780	0.018
12818512	C16orf90	chromosome 16 open reading frame 90	1.340	0.031
12763019	C17orf49	chromosome 17 open reading frame 49	1.360	0.002
12765676	C17orf62	chromosome 17 open reading frame 62	-1.450	0.008
12771389	C17orf64	chromosome 17 open reading frame 64	1.360	0.032
12761858	C17orf75	chromosome 17 open reading frame 75	-1.430	0.002
12772924	C17orf98	chromosome 17 open reading frame 98	1.610	0.003
12810708	C18orf32	chromosome 18 open reading frame 32	1.710	0.002
12755271	C19orf18	chromosome 19 open reading frame 18	1.210	0.031
12881847	C19orf24	chromosome 19 open reading frame 24	1.310	0.014
12884448	C19orf25	chromosome 19 open reading frame 25	-1.230	0.032
12876297	C19orf38	chromosome 19 open reading frame 38	1.430	0.008
12881893	C19orf45	chromosome 19 open reading frame 45	1.370	0.005
12758412	C19orf47	chromosome 19 open reading frame 47	-1.320	0.002
12756723	C19orf54	chromosome 19 open reading frame 54	-1.620	0.016
12884855	C19orf60	chromosome 19 open reading frame 60	1.350	0.048
12876198	C19orf67	chromosome 19 open reading frame 67	1.600	0.032
12881410	C19orf70	chromosome 19 open reading frame 70	1.320	0.015
12851605	C1GALT1	core 1 synthase, glycoprotein-N-acetylgalactosamine 3-beta-galactosyltransferase 1	-1.720	0.001
12904815	C1GALT1C1	C1GALT1 specific chaperone 1	1.130	0.047
12737461	C1orf105	chromosome 1 open reading frame 105	1.390	0.033
12737711	C1orf112	chromosome 1 open reading frame 112	-1.260	0.032
12838722	C1orf123	chromosome 1 open reading frame 123	1.220	0.001
12843099	C1orf146	chromosome 1 open reading frame 146	1.730	0.006
12741098	C1orf158	chromosome 1 open reading frame 158	1.600	0.001
12842360	C1orf162	chromosome 1 open reading frame 162	2.320	0.000
12737359	C1orf174	chromosome 1 open reading frame 174	-1.340	0.019
12836387	C1orf189	chromosome 1 open reading frame 189	3.210	0.000
12841067	C1orf194	chromosome 1 open reading frame 194	1.130	0.045
12877974	C1orf35	chromosome 1 open reading frame 35	1.390	0.013
12840461	C1orf43	chromosome 1 open reading frame 43	1.080	0.038
12847330	C1orf56	chromosome 1 open reading frame 56	1.570	0.048
12735459	C1orf74	chromosome 1 open reading frame 74	-1.610	0.030
12847146	C1orf94	chromosome 1 open reading frame 94	1.180	0.017
12781719	C1QL2	complement component 1, q subcomponent-like 2	-1.940	0.006
12805720	C2	complement component 2	2.090	0.000
12715435	C20orf194	chromosome 20 open reading frame 194	-1.470	0.030
12681607	C21orf59	chromosome 21 open reading frame 59	1.250	0.014
12682117	C21orf91	chromosome 21 open reading frame 91	-1.320	0.017
12727606	C2CD2L	C2CD2 like	-1.200	0.021
12695768	C2CD4B	C2 calcium-dependent domain containing 4B	1.200	0.015
12702132	C2orf49	chromosome 2 open reading frame 49	-1.450	0.004
12702793	C2orf68	chromosome 2 open reading frame 68	-1.490	0.014
12778080	C2orf69	chromosome 2 open reading frame 69	-2.020	0.000
12708392	C2orf70	chromosome 2 open reading frame 70	1.310	0.045
12700319	C2orf71	chromosome 2 open reading frame 71	1.220	0.005
12779719	C2orf72	chromosome 2 open reading frame 72	-1.430	0.010
12784068	C2orf76	chromosome 2 open reading frame 76	1.380	0.034
12703320	C2orf81	chromosome 2 open reading frame 81	1.230	0.044
12841522	C2orf82	chromosome 2 open reading frame 82	1.610	0.017
12868116	C3AR1	complement component 3a receptor 1	-1.450	0.035
12684788	C3orf17	chromosome 3 open reading frame 17	1.670	0.013
12800480	C3orf20	chromosome 3 open reading frame 20	1.330	0.020
12797179	C3orf22	chromosome 3 open reading frame 22	1.260	0.006
12679933	C3orf38	chromosome 3 open reading frame 38	-1.580	0.000
12682289	C3orf52	chromosome 3 open reading frame 52	-1.530	0.000
12684168	C3orf58	chromosome 3 open reading frame 58	-2.090	0.001
12682437	C3orf70	chromosome 3 open reading frame 70	-2.080	0.008
12797303	C3orf84	chromosome 3 open reading frame 84	1.150	0.011
12734540	C4BPA	complement component 4 binding protein alpha	1.600	0.015
12872353	C4orf3	chromosome 4 open reading frame 3	1.190	0.048
12744739	C4orf46	chromosome 4 open reading frame 46	-1.360	0.009
12824119	C4orf47	chromosome 4 open reading frame 47	1.270	0.012
12749751	C5AR1	complement component 5a receptor 1	1.370	0.026
12885421	C5orf15	chromosome 5 open reading frame 15	1.090	0.017
12786653	C5orf28	chromosome 5 open reading frame 28	-1.460	0.018
12881048	C5orf30	chromosome 5 open reading frame 30	-1.640	0.004
12786060	C5orf42	chromosome 5 open reading frame 42	-1.240	0.001
12896090	C6orf120	chromosome 6 open reading frame 120	1.270	0.014
12804037	C6orf15	chromosome 6 open reading frame 15	1.440	0.017
12900114	C6orf163	chromosome 6 open reading frame 163	1.940	0.035
12804225	C6orf201	chromosome 6 open reading frame 201	1.330	0.029
12812873	C7orf26	chromosome 7 open reading frame 26	-1.220	0.032
12812327	C7orf43	chromosome 7 open reading frame 43	-1.740	0.001
12855981	C7orf49	chromosome 7 open reading frame 49	-1.120	0.013
12813129	C7orf50	chromosome 7 open reading frame 50	1.440	0.007
12852258	C7orf55	chromosome 7 open reading frame 55	1.290	0.008
12814219	C7orf61	chromosome 7 open reading frame 61	1.160	0.042
12703017	C9orf116	chromosome 9 open reading frame 116	-1.280	0.026
12702698	C9orf16	chromosome 9 open reading frame 16	1.230	0.017
12895568	C9orf64	chromosome 9 open reading frame 64	-1.220	0.022
12889499	C9orf72	chromosome 9 open reading frame 72	-1.990	0.006
12707072	C9orf78	chromosome 9 open reading frame 78	1.230	0.040
12891206	C9orf91	chromosome 9 open reading frame 91	1.140	0.023
12722198	CA1	carbonic anhydrase 1	1.280	0.031
12843918	CA14	carbonic anhydrase 14	1.330	0.040
12890409	CAAP1	caspase activity and apoptosis inhibitor 1	-1.410	0.012
12776233	CAB39	calcium binding protein 39	-1.230	0.045
12711992	CAB39L	calcium binding protein 39 like	1.140	0.024
12808867	CABLES1	Cdk5 and Abl enzyme substrate 1	-1.350	0.036
12716068	CABLES2	Cdk5 and Abl enzyme substrate 2	-1.410	0.007
12741966	Cabp1	calcium binding protein 1	1.800	0.000
12832661	CABP2	calcium binding protein 2	1.270	0.048
12704033	CACNA1B	calcium voltage-gated channel subunit alpha1 B	1.330	0.005
12869184	CACNA2D4	calcium voltage-gated channel auxiliary subunit alpha2delta 4	1.260	0.018
12713901	CACNB2	calcium voltage-gated channel auxiliary subunit beta 2	-1.580	0.007
12845993	CADM3	cell adhesion molecule 3	1.310	0.011
12729903	CALCA	calcitonin related polypeptide alpha	-1.100	0.045
12767392	CALCOCO2	calcium binding and coiled-coil domain 2	-1.260	0.002
12822873	CALHM2	calcium homeostasis modulator 2	-1.670	0.004
12739272	CAMK1G	calcium/calmodulin dependent protein kinase IG	1.260	0.027
12827763	CAMK2G	calcium/calmodulin dependent protein kinase II gamma	-1.720	0.003
12769323	CAMKK1	calcium/calmodulin-dependent protein kinase kinase 1	-1.250	0.006
12704487	CAMSAP1	calmodulin regulated spectrin associated protein 1	-1.330	0.020
12738774	CAMTA1	calmodulin binding transcription activator 1	-1.880	0.002
12867644	CAND1	cullin associated and neddylation dissociated 1	1.130	0.033
12763525	CANT1	calcium activated nucleotidase 1	-1.180	0.005
12805654	CAP2	CAP, adenylate cyclase-associated protein, 2 (yeast)	-2.650	0.000
12698738	CAPG	capping actin protein, gelsolin like	1.160	0.026
12848357	CAPN10	calpain 10	1.220	0.005
12729294	CAPN5	calpain 5	1.280	0.046
12909762	CAPN6	calpain 6	-1.480	0.030
12729238	CAPRIN1	cell cycle associated protein 1	-1.110	0.010
12861319	CAPRIN2	caprin family member 2	-2.020	0.000
12887838	CAPS	calcyphosine	1.110	0.033
12846417	CAPZA1	capping actin protein of muscle Z-line alpha subunit 1	1.230	0.031
12853357	CAPZA2	capping actin protein of muscle Z-line alpha subunit 2	1.260	0.044
12867283	CARD10	caspase recruitment domain family member 10	-1.160	0.027
12771070	CARD14	caspase recruitment domain family member 14	1.220	0.004
12891778	CARD19	caspase recruitment domain family member 19	-1.180	0.030
12787697	CARD6	caspase recruitment domain family member 6	-2.470	0.000
12708428	CARD9	caspase recruitment domain family member 9	1.320	0.048
12775884	CARF	calcium responsive transcription factor	1.220	0.001
12815814	CARHSP1	calcium regulated heat stable protein 1	1.130	0.043
12882248	CARM1	coactivator associated arginine methyltransferase 1	1.280	0.021
12750871	CARMIL2	capping protein regulator and myosin 1 linker 2	1.510	0.001
12711386	CARS2	cysteinyl-tRNA synthetase 2, mitochondrial (putative)	1.300	0.001
12860468	CASC1	cancer susceptibility candidate 1	2.110	0.000
12764229	CASC3	cancer susceptibility candidate 3	-1.240	0.047
12692627	CASC5	cancer susceptibility candidate 5	-1.470	0.005
12850971	CASD1	CAS1 domain containing 1	-1.190	0.001
12824925	CASP3	caspase 3	-1.290	0.029
12820137	CASP7	caspase 7	-1.750	0.000
12775648	CASP8	caspase 8	-1.320	0.021
12899712	CASP8AP2	caspase 8 associated protein 2	-1.550	0.009
12734143	CASP9	caspase 9	-1.300	0.033
12719139	CASS4	Cas scaffolding protein family member 4	3.280	0.001
12876822	CAST	calpastatin	1.170	0.021
12736871	CASZ1	castor zinc finger 1	-1.590	0.031
12834175	CATSPER1	cation channel sperm associated 1	1.090	0.036
12881395	CATSPER3	cation channel sperm associated 3	1.960	0.008
12781993	CATSPER4	cation channel sperm associated 4	2.140	0.002
12793771	CATSPERB	cation channel sperm associated auxiliary subunit beta	3.990	0.001
12852904	CAV1	caveolin 1	1.380	0.003
12888265	Cbarp	calcium channel, voltage-dependent, beta subunit associated regulatory protein	1.150	0.024
12715916	CBFA2T2	CBFA2/RUNX1 translocation partner 2	-2.010	0.001
12728637	CBL	Cbl proto-oncogene	-1.610	0.010
12850598	CBLL1	Cbl proto-oncogene like 1	-2.010	0.001
12680528	CBR1	carbonyl reductase 1	-1.970	0.003
12892050	CBX1	chromobox 1	-1.300	0.001
12768310	CBX2	chromobox 2	-1.310	0.006
12765787	CBX4	chromobox 4	-1.940	0.002
12865842	CBX6	chromobox 6	-1.630	0.023
12761939	CBX8	chromobox 8	-1.420	0.003
12828899	CCAR1	cell division cycle and apoptosis regulator 1	1.160	0.044
12810233	CCBE1	collagen and calcium binding EGF domains 1	1.340	0.013
12759608	CCDC106	coiled-coil domain containing 106	1.130	0.019
12873529	CCDC109B	coiled-coil domain containing 109B	1.150	0.020
12744488	CCDC117	coiled-coil domain containing 117	-1.510	0.008
12797145	CCDC12	coiled-coil domain containing 12	1.430	0.005
12884794	CCDC124	coiled-coil domain containing 124	1.350	0.022
12785638	CCDC125	coiled-coil domain containing 125	-1.610	0.002
12852384	CCDC126	coiled-coil domain containing 126	-1.440	0.013
12859746	CCDC134	coiled-coil domain containing 134	-1.380	0.002
12851954	CCDC136	coiled-coil domain containing 136	-1.230	0.025
12777467	CCDC141	coiled-coil domain containing 141	1.640	0.035
12701977	CCDC142	coiled-coil domain containing 142	-1.620	0.010
12852627	CCDC146	coiled-coil domain containing 146	1.160	0.015
12830430	CCDC15	coiled-coil domain containing 15	-1.230	0.013
12709744	CCDC169-SOHLH2	CCDC169-SOHLH2 readthrough	1.390	0.005
12838567	CCDC17	coiled-coil domain containing 17	1.510	0.031
12798953	CCDC174	coiled-coil domain containing 174	-1.460	0.010
12822795	CCDC186	coiled-coil domain containing 186	-1.500	0.013
12685607	CCDC191	coiled-coil domain containing 191	-1.260	0.027
12904934	CCDC22	coiled-coil domain containing 22	1.190	0.008
12844951	CCDC24	coiled-coil domain containing 24	1.360	0.036
12889637	CCDC25	coiled-coil domain containing 25	-1.190	0.009
12731291	CCDC34	coiled-coil domain containing 34	1.150	0.029
12771980	CCDC42	coiled-coil domain containing 42	1.250	0.011
12685366	Ccdc50	coiled-coil domain containing 50	1.570	0.001
12795804	CCDC51	coiled-coil domain containing 51	-1.370	0.023
12868256	CCDC53	coiled-coil domain containing 53	1.240	0.007
12868384	CCDC59	coiled-coil domain containing 59	1.220	0.019
12828220	CCDC6	coiled-coil domain containing 6	-1.140	0.010
12746748	CCDC62	coiled-coil domain containing 62	1.320	0.037
12743916	CCDC64	coiled-coil domain containing 64	-1.480	0.016
12799866	CCDC66	coiled-coil domain containing 66	-1.400	0.001
12720950	CCDC7	coiled-coil domain containing 7	-1.300	0.005
12709715	CCDC70	coiled-coil domain containing 70	1.300	0.021
12794978	Ccdc71	coiled-coil domain containing 71	-3.100	0.003
12816337	CCDC78	coiled-coil domain containing 78	1.130	0.035
12753878	CCDC8	coiled-coil domain containing 8	-1.680	0.005
12833979	CCDC81	coiled-coil domain containing 81	2.420	0.000
12727534	CCDC82	coiled-coil domain containing 82	-1.150	0.049
12706802	CCDC88A	coiled-coil domain containing 88A	-1.660	0.001
12831548	CCDC89	coiled-coil domain containing 89	1.540	0.004
12829880	CCDC90B	coiled-coil domain containing 90B	1.240	0.044
12866823	CCDC91	coiled-coil domain containing 91	1.330	0.044
12784390	CCDC93	coiled-coil domain containing 93	-1.360	0.005
12881782	CCL25	C-C motif chemokine ligand 25	1.240	0.027
12816075	CCL26	C-C motif chemokine ligand 26	1.520	0.023
12786137	CCL28	C-C motif chemokine ligand 28	1.200	0.026
12772864	CCL3	C-C motif chemokine ligand 3	1.410	0.005
12869943	CCNA2	cyclin A2	-1.530	0.043
12691995	CCNB1IP1	cyclin B1 interacting protein 1	2.180	0.000
12806571	CCND3	cyclin D3	-1.610	0.003
12725792	CCNE2	cyclin E2	-1.820	0.009
12811770	CCNF	cyclin F	-2.450	0.000
12876955	CCNG1	cyclin G1	-1.240	0.039
12870891	CCNG2	cyclin G2	-2.730	0.006
12888011	CCNI2	cyclin I family member 2	1.340	0.029
12819999	CCNJ	cyclin J	-1.570	0.005
12790558	CCNK	cyclin K	-1.190	0.028
12857640	CCNT1	cyclin T1	-1.650	0.001
12794522	CCR4	C-C motif chemokine receptor 4	1.250	0.031
12769400	CCR7	C-C motif chemokine receptor 7	1.430	0.000
12794520	CCR8	C-C motif chemokine receptor 8	1.740	0.000
12799593	CCR9	C-C motif chemokine receptor 9	1.310	0.040
12826933	CCSER2	coiled-coil serine rich protein 2	1.080	0.038
12843976	CD101	CD101 molecule	1.610	0.045
12814959	CD19	CD19 molecule	1.960	0.025
12844899	CD1A	CD1a molecule	1.280	0.015
12885283	Cd209f	CD209f antigen	1.380	0.001
12834082	CD248	CD248 molecule	1.270	0.047
12894605	CD274	CD274 molecule	1.250	0.003
12774348	CD28	CD28 molecule	1.230	0.008
12763798	CD300E	CD300e molecule	1.300	0.001
12750503	CD37	CD37 molecule	1.270	0.001
12754045	CD3EAP	CD3e molecule associated protein	1.400	0.021
12902954	CD40LG	CD40 ligand	1.350	0.026
12726663	CD44	CD44 molecule (Indian blood group)	1.220	0.050
12741167	CD46	CD46 molecule	-1.340	0.050
12761636	CD68	CD68 molecule	6.220	0.000
12755709	CD79A	CD79a molecule	1.390	0.009
12863892	CD9	CD9 molecule	1.080	0.006
12679541	CD96	CD96 molecule	1.440	0.015
12709514	CDADC1	cytidine and dCMP deaminase domain containing 1	-1.390	0.002
12696539	CDAN1	codanin 1	-1.510	0.010
12894083	CDC14B	cell division cycle 14B	-1.510	0.000
12885074	CDC23	cell division cycle 23	-1.300	0.027
12795899	CDC25A	cell division cycle 25A	-1.800	0.003
12718493	CDC25B	cell division cycle 25B	-1.690	0.001
12885735	CDC37	cell division cycle 37	1.240	0.013
12893310	CDC37L1	cell division cycle 37 like 1	-1.370	0.044
12900172	CDC40	cell division cycle 40	-1.390	0.007
12782786	CDC42	cell division cycle 42	1.150	0.034
12859092	CDC42EP1	CDC42 effector protein 1	-1.410	0.004
12830071	CDC42EP2	CDC42 effector protein 2	-2.250	0.001
12765074	CDC42EP4	CDC42 effector protein 4	-1.530	0.018
12759645	CDC42EP5	CDC42 effector protein 5	1.490	0.012
12888569	CDC42SE2	CDC42 small effector 2	-1.450	0.001
12742288	CDC45	cell division cycle 45	1.370	0.029
12763375	CDC6	cell division cycle 6	-1.590	0.002
12844935	CDC7	cell division cycle 7	-1.650	0.015
12843787	CDCA8	cell division cycle associated 8	-1.460	0.005
12796774	CDCP1	CUB domain containing protein 1	-1.130	0.044
12759843	CDH11	cadherin 11	-1.610	0.038
12690735	CDH24	cadherin 24	-1.350	0.012
12825885	CDHR1	cadherin related family member 1	1.500	0.005
12797580	CDHR4	cadherin related family member 4	1.360	0.037
12816205	CDIP1	cell death-inducing p53 target 1	-1.180	0.019
12825838	CDK1	cyclin-dependent kinase 1	-1.610	0.005
12762826	CDK12	cyclin-dependent kinase 12	-1.500	0.002
12853860	CDK13	cyclin-dependent kinase 13	-1.260	0.017
12867888	CDK17	cyclin-dependent kinase 17	-1.850	0.000
12897122	CDK19	cyclin-dependent kinase 19	-1.370	0.004
12866416	CDK2	cyclin-dependent kinase 2	-1.370	0.006
12858932	CDK4	cyclin-dependent kinase 4	1.170	0.027
12767434	CDK5R1	cyclin-dependent kinase 5, regulatory subunit 1 (p35)	1.640	0.006
12719237	CDK5RAP1	CDK5 regulatory subunit associated protein 1	-1.200	0.013
12700508	CDK9	cyclin-dependent kinase 9	-1.180	0.008
12695420	CDKL1	cyclin dependent kinase like 1	2.810	0.001
12887538	CDKL3	cyclin dependent kinase like 3	3.190	0.006
12705990	CDKL4	cyclin dependent kinase like 4	1.290	0.020
12909691	CDKL5	cyclin dependent kinase like 5	-2.110	0.019
12801900	CDKN1A	cyclin-dependent kinase inhibitor 1A	-1.540	0.009
12865627	CDKN1B	cyclin-dependent kinase inhibitor 1B	-1.780	0.005
12891889	CDKN2A	cyclin-dependent kinase inhibitor 2A	1.270	0.028
12823949	CDKN2AIP	CDKN2A interacting protein	-1.360	0.016
12843388	CDKN2C	cyclin-dependent kinase inhibitor 2C	-1.820	0.000
12884699	CDKN2D	cyclin-dependent kinase inhibitor 2D	-1.170	0.041
12817799	CDR2	cerebellar degeneration related protein 2	-1.430	0.010
12770586	CDRT4	CMT1A duplicated region transcript 4	2.400	0.001
12758721	CDYL2	chromodomain protein, Y-like 2	-1.620	0.014
12759279	CEACAM18	carcinoembryonic antigen related cell adhesion molecule 18	1.160	0.029
12751106	CEACAM19	carcinoembryonic antigen related cell adhesion molecule 19	1.270	0.007
12721602	CEBPD	CCAAT/enhancer binding protein delta	-1.850	0.011
12753926	CEBPG	CCAAT/enhancer binding protein gamma	-1.570	0.010
12704566	CEBPZ	CCAAT/enhancer binding protein zeta	1.390	0.013
12865938	CECR5	cat eye syndrome chromosome region, candidate 5	1.320	0.033
12863833	CECR5	cat eye syndrome chromosome region, candidate 5	1.230	0.001
12707854	CENPA	centromere protein A	-1.290	0.046
12873465	CENPC	centromere protein C	-1.120	0.024
12869954	CENPE	centromere protein E	-1.510	0.003
12740194	CENPF	centromere protein F	-1.460	0.011
12787132	CENPH	centromere protein H	1.440	0.017
12903846	CENPI	centromere protein I	-1.460	0.002
12710505	CENPJ	centromere protein J	-1.330	0.005
12741130	CENPL	centromere protein L	-1.310	0.044
12708398	CENPO	centromere protein O	-1.290	0.003
12825587	CENPU	centromere protein U	1.400	0.005
12880617	CEP120	centrosomal protein 120	-1.930	0.001
12763276	CEP131	centrosomal protein 131	-1.540	0.001
12690871	CEP152	centrosomal protein 152	-1.200	0.039
12736428	CEP170	centrosomal protein 170kDa	-1.370	0.005
12686653	CEP19	centrosomal protein 19	-1.900	0.003
12714379	CEP250	centrosomal protein 250	-1.300	0.010
12736725	CEP350	centrosomal protein 350	-1.280	0.013
12853573	CEP41	centrosomal protein 41	1.390	0.000
12819603	CEP55	centrosomal protein 55	-1.110	0.032
12731023	CEP57	centrosomal protein 57	-1.380	0.025
12702311	CEP68	centrosomal protein 68	-1.550	0.003
12678367	CEP70	centrosomal protein 70	-1.170	0.005
12809729	CEP76	centrosomal protein 76	-1.310	0.002
12891363	CEP78	centrosomal protein 78	-1.660	0.001
12781773	CEP85	centrosomal protein 85	-1.640	0.011
12898421	CEP85L	centrosomal protein 85 like	-1.980	0.002
12682007	CEP97	centrosomal protein 97	-1.540	0.004
12840621	CERS2	ceramide synthase 2	1.200	0.000
12784416	CERS6	ceramide synthase 6	-1.130	0.039
12751140	CES1	carboxylesterase 1	1.510	0.014
12751345	CES3	carboxylesterase 3	1.380	0.004
12900122	CFAP206	cilia and flagella associated protein 206	2.240	0.018
12684528	CFAP44	cilia and flagella associated protein 44	1.410	0.006
12841393	CFAP45	cilia and flagella associated protein 45	1.880	0.021
12761832	CFAP52	cilia and flagella associated protein 52	1.290	0.004
12828347	CFAP70	cilia and flagella associated protein 70	2.440	0.007
12825035	CFAP97	cilia and flagella associated protein 97	-1.400	0.045
12877752	CFD	complement factor D (adipsin)	1.170	0.007
12755719	CFDP1	craniofacial development protein 1	1.460	0.042
12735921	CFHR2	complement factor H related 2	1.140	0.042
12870901	CFI	complement factor I	1.290	0.016
12775239	CFLAR	CASP8 and FADD like apoptosis regulator	-1.670	0.001
12852942	CFTR	cystic fibrosis transmembrane conductance regulator	1.980	0.005
12686629	CGGBP1	CGG triplet repeat binding protein 1	-1.140	0.025
12846227	CGN	cingulin	1.310	0.004
12688416	CHAC1	ChaC glutathione-specific gamma-glutamylcyclotransferase 1	-2.930	0.031
12883701	CHAF1A	chromatin assembly factor 1 subunit A	-1.260	0.036
12679896	CHAF1B	chromatin assembly factor 1 subunit B	-1.350	0.003
12708732	CHAMP1	chromosome alignment maintaining phosphoprotein 1	-1.550	0.001
12818169	CHCHD2	coiled-coil-helix-coiled-coil-helix domain containing 2	1.330	0.045
12855931	CHCHD3	coiled-coil-helix-coiled-coil-helix domain containing 3	1.340	0.027
12795494	CHCHD4	coiled-coil-helix-coiled-coil-helix domain containing 4	1.440	0.004
12699996	CHCHD5	coiled-coil-helix-coiled-coil-helix domain containing 5	1.340	0.047
12800504	CHCHD6	coiled-coil-helix-coiled-coil-helix domain containing 6	1.190	0.001
12723497	CHCHD7	coiled-coil-helix-coiled-coil-helix domain containing 7	1.420	0.033
12883806	CHD1	chromodomain helicase DNA binding protein 1	-1.160	0.036
12764333	CHD3	chromodomain helicase DNA binding protein 3	1.180	0.028
12719974	CHD6	chromodomain helicase DNA binding protein 6	-1.580	0.000
12723011	CHD7	chromodomain helicase DNA binding protein 7	-1.550	0.004
12688506	CHD8	chromodomain helicase DNA binding protein 8	-1.390	0.006
12753342	CHD9	chromodomain helicase DNA binding protein 9	-1.310	0.009
12746880	CHEK2	checkpoint kinase 2	-1.470	0.021
12842822	CHIA	chitinase, acidic	1.510	0.000
12875717	CHIC2	cysteine rich hydrophobic domain 2	-1.360	0.017
12829713	CHID1	chitinase domain containing 1	1.290	0.038
12833760	CHKA	choline kinase alpha	-1.280	0.022
12867488	CHKB	choline kinase beta	1.200	0.019
12736589	CHML	choroideremia-like (Rab escort protein 2)	-1.750	0.002
12699347	CHMP3	charged multivesicular body protein 3	1.220	0.000
12691768	CHMP4A	charged multivesicular body protein 4A	1.240	0.027
12717009	CHMP4B	charged multivesicular body protein 4B	1.410	0.011
12891685	CHMP7	charged multivesicular body protein 7	-1.450	0.015
12775752	CHN1	chimerin 1	-1.600	0.033
12686659	CHODL	chondrolectin	1.290	0.000
12850542	CHRM2	cholinergic receptor muscarinic 2	1.380	0.043
12825878	CHRM3	cholinergic receptor muscarinic 3	1.080	0.021
12774809	CHRNA1	cholinergic receptor nicotinic alpha 1 subunit	1.270	0.009
12791755	CHRNA3	cholinergic receptor nicotinic alpha 3 subunit	-1.380	0.026
12825478	CHRNA6	cholinergic receptor nicotinic alpha 6 subunit	1.610	0.002
12760968	CHRNB1	cholinergic receptor nicotinic beta 1 subunit	1.220	0.028
12845046	CHRNB2	cholinergic receptor nicotinic beta 2 subunit	1.450	0.034
12760843	CHRNE	cholinergic receptor nicotinic epsilon subunit	1.730	0.001
12860640	CHST11	carbohydrate (chondroitin 4) sulfotransferase 11	-1.560	0.015
12816530	CHST12	carbohydrate (chondroitin 4) sulfotransferase 12	-1.410	0.003
12688963	CHST14	carbohydrate (dermatan 4) sulfotransferase 14	-1.220	0.031
12686960	CHST2	carbohydrate sulfotransferase 2	-1.920	0.004
12789026	CHSY1	chondroitin sulfate synthase 1	-1.360	0.008
12886108	CHSY3	chondroitin sulfate synthase 3	-1.720	0.028
12812849	CHTF18	chromosome transmission fidelity factor 18	-1.180	0.029
12702157	CIAO1	cytosolic iron-sulfur assembly component 1	-1.480	0.006
12792217	CIB1	calcium and integrin binding 1	1.360	0.033
12788927	CIB2	calcium and integrin binding family member 2	1.310	0.007
12881118	CIB3	calcium and integrin binding family member 3	1.860	0.017
12796427	CIDEC	cell death inducing DFFA like effector c	1.450	0.009
12878044	CIRBP	cold inducible RNA binding protein	1.280	0.018
12797038	CISH	cytokine inducible SH2 containing protein	-1.860	0.000
12900549	CITED2	Cbp/p300 interacting transactivator with Glu/Asp rich carboxy-terminal domain 2	-2.310	0.009
12836500	CITED4	Cbp/p300 interacting transactivator with Glu/Asp rich carboxy-terminal domain 4	-1.710	0.002
12704554	CKAP2L	cytoskeleton associated protein 2 like	-2.100	0.000
12847510	CKS1B	CDC28 protein kinase regulatory subunit 1B	-1.060	0.011
12895589	CKS2	CDC28 protein kinase regulatory subunit 2	-1.270	0.029
12782240	CLASP1	cytoplasmic linker associated protein 1	-1.230	0.002
12843723	CLCA4	chloride channel accessory 4	1.480	0.005
12850176	CLCN1	chloride voltage-gated channel 1	1.430	0.000
12679105	CLCN2	chloride voltage-gated channel 2	-1.320	0.030
12890646	CLCN3	chloride voltage-gated channel 3	-1.440	0.007
12903190	CLCN5	chloride voltage-gated channel 5	-1.660	0.000
12678900	CLDN1	claudin 1	-1.310	0.031
12684080	CLDN11	claudin 11	1.500	0.002
12851470	CLDN12	claudin 12	-2.430	0.002
12687168	CLDN14	claudin 14	1.200	0.004
12838034	CLDN19	claudin 19	1.240	0.046
12907329	CLDN2	claudin 2	1.310	0.005
12825534	CLDN22	claudin 22	1.380	0.006
12684748	CLDND1	claudin domain containing 1	-1.650	0.001
12759517	CLDND2	claudin domain containing 2	1.250	0.003
12770292	CLEC10A	C-type lectin domain family 10 member A	1.480	0.005
12752259	CLEC11A	C-type lectin domain family 11 member A	1.310	0.007
12813952	CLEC16A	C-type lectin domain family 16 member A	1.160	0.024
12814850	CLEC19A	C-type lectin domain family 19 member A	1.150	0.024
12862540	Clec2g	C-type lectin domain family 2, member G	2.330	0.012
12749473	CLEC3A	C-type lectin domain family 3 member A	1.240	0.006
12699682	CLEC4F	C-type lectin domain family 4 member F	1.410	0.005
12706036	CLHC1	clathrin heavy chain linker domain containing 1	1.510	0.003
12802146	CLIC1	chloride intracellular channel 1	1.270	0.000
12699094	CLIC3	chloride intracellular channel 3	1.210	0.037
12887101	CLINT1	clathrin interactor 1	-1.110	0.018
12743730	CLIP1	CAP-Gly domain containing linker protein 1	-1.070	0.048
12815823	CLIP2	CAP-Gly domain containing linker protein 2	-1.220	0.004
12732196	CLMP	CXADR-like membrane protein	1.340	0.004
12872932	CLOCK	clock circadian regulator	-1.720	0.007
12727130	CLP1	cleavage and polyadenylation factor I subunit 1	-2.110	0.001
12732336	CLPB	ClpB homolog, mitochondrial AAA ATPase chaperonin	-1.210	0.022
12805978	CLPS	colipase	1.790	0.006
12785216	CLPTM1L	CLPTM1-like	1.220	0.036
12681827	CLRN1	clarin 1	1.350	0.027
12837338	CLSPN	claspin	-1.770	0.001
12889056	CLTA	clathrin light chain A	1.090	0.042
12744472	CMKLR1	chemerin chemokine-like receptor 1	1.430	0.011
12703212	CMPK2	cytidine/uridine monophosphate kinase 2	-1.920	0.000
12682484	CMSS1	cms1 ribosomal small subunit homolog (yeast)	1.470	0.045
12754736	CMTM3	CKLF like MARVEL transmembrane domain containing 3	-1.460	0.001
12758956	CMTM4	CKLF like MARVEL transmembrane domain containing 4	-1.390	0.026
12694413	CMTM5	CKLF like MARVEL transmembrane domain containing 5	1.400	0.025
12754435	CMTR2	cap methyltransferase 2	-2.750	0.000
12750348	CNEP1R1	CTD nuclear envelope phosphatase 1 regulatory subunit 1	-2.200	0.001
12873243	CNGA1	cyclic nucleotide gated channel alpha 1	1.310	0.018
12903168	CNGA2	cyclic nucleotide gated channel alpha 2	1.340	0.002
12735315	CNIH4	cornichon family AMPA receptor auxiliary protein 4	1.270	0.004
12909281	CNKSR2	connector enhancer of kinase suppressor of Ras 2	-1.590	0.002
12697953	CNNM3	cyclin and CBS domain divalent metal cation transport mediator 3	-1.570	0.000
12700742	CNNM4	cyclin and CBS domain divalent metal cation transport mediator 4	-2.280	0.000
12699199	CNOT11	CCR4-NOT transcription complex subunit 11	-1.160	0.035
12855578	CNOT4	CCR4-NOT transcription complex subunit 4	-1.510	0.012
12886832	CNOT6	CCR4-NOT transcription complex subunit 6	-1.570	0.002
12874351	CNOT6L	CCR4-NOT transcription complex subunit 6 like	-1.400	0.003
12880456	CNOT8	CCR4-NOT transcription complex subunit 8	-1.240	0.012
12778566	CNR2	cannabinoid receptor 2	1.380	0.022
12740915	CNST	consortin, connexin sorting protein	-2.010	0.000
12799334	CNTN4	contactin 4	1.410	0.003
12890580	CNTRL	centriolin	-1.200	0.050
12772378	COA3	cytochrome c oxidase assembly factor 3	1.200	0.012
12707959	COA5	cytochrome c oxidase assembly factor 5	-1.210	0.044
12827182	Coa6	cytochrome c oxidase assembly factor 6	1.320	0.012
12838856	COA7	cytochrome c oxidase assembly factor 7 (putative)	-1.300	0.045
12777627	COBLL1	cordon-bleu WH2 repeat protein like 1	1.170	0.020
12789256	COCH	cochlin	1.240	0.020
12710070	COG3	component of oligomeric golgi complex 3	-1.260	0.030
12759679	COG8	component of oligomeric golgi complex 8	-1.930	0.011
12768553	COIL	coilin	-1.460	0.015
12827027	COL13A1	collagen type XIII alpha 1	1.190	0.034
12775528	COL16A1	collagen type XVI alpha 1	1.140	0.023
12760992	COL1A1	collagen type I alpha 1	1.200	0.026
12884190	COL5A3	collagen type V alpha 3	1.320	0.022
12681808	COL8A1	collagen type VIII alpha 1	1.250	0.047
12724931	COLEC10	collectin subfamily member 10	1.680	0.011
12895289	COLEC11	collectin subfamily member 11	1.200	0.011
12885268	COLGALT1	collagen beta(1-O)galactosyltransferase 1	1.190	0.018
12701509	COMMD1	copper metabolism domain containing 1	1.180	0.044
12887125	COMMD10	COMM domain containing 10	1.090	0.025
12679782	COMMD2	COMM domain containing 2	-1.340	0.016
12714694	COMMD3-BMI1	COMMD3-BMI1 readthrough	-1.680	0.012
12793762	COMMD4	COMM domain containing 4	1.330	0.018
12712963	Commd6	COMM domain containing 6	1.310	0.048
12873712	COMMD8	COMM domain containing 8	-1.410	0.002
12835339	COPA	coatomer protein complex subunit alpha	-1.090	0.000
12678652	COPB2	coatomer protein complex subunit beta 2	-1.200	0.000
12877380	COPE	coatomer protein complex subunit epsilon	1.270	0.006
12855278	COPG2	coatomer protein complex subunit gamma 2	1.330	0.003
12762177	COPS3	COP9 signalosome subunit 3	1.400	0.002
12872183	COPS4	COP9 signalosome subunit 4	1.260	0.002
12816502	COPS6	COP9 signalosome subunit 6	1.250	0.000
12779513	COPS7B	COP9 signalosome subunit 7B	-1.130	0.016
12847648	COPS9	COP9 signalosome subunit 9	1.180	0.029
12867761	COQ10A	coenzyme Q10A	-1.520	0.007
12898602	COQ3	coenzyme Q3, methyltransferase	1.400	0.002
12699747	COQ4	coenzyme Q4	1.280	0.045
12688995	COQ6	coenzyme Q6, monooxygenase	1.610	0.010
12752551	COQ9	coenzyme Q9	1.230	0.045
12874589	CORIN	corin, serine peptidase	2.280	0.002
12895494	CORO2A	coronin 2A	1.190	0.033
12769364	COX11	COX11 cytochrome c oxidase copper chaperone	1.210	0.021
12868908	COX14	COX14 cytochrome c oxidase assembly factor	1.150	0.002
12749304	COX4I1	cytochrome c oxidase subunit 4I1	1.110	0.001
12704097	COX5B	cytochrome c oxidase subunit 5B	1.490	0.004
12723463	Cox6c	cytochrome c oxidase subunit VIc	1.360	0.008
12755990	COX7A1	cytochrome c oxidase subunit 7A1	1.350	0.007
12899530	COX7A2	cytochrome c oxidase subunit 7A2	1.280	0.015
12707532	COX7A2L	cytochrome c oxidase subunit 7A2 like	1.270	0.029
12906547	COX7B	cytochrome c oxidase subunit 7B	1.650	0.005
12876544	COX7B	cytochrome c oxidase subunit 7B	1.100	0.015
12872049	CPEB2	cytoplasmic polyadenylation element binding protein 2	-2.120	0.001
12822862	CPEB3	cytoplasmic polyadenylation element binding protein 3	-1.890	0.004
12852081	CPED1	cadherin like and PC-esterase domain containing 1	-1.110	0.027
12693478	CPLX2	complexin 2	1.090	0.040
12810681	CPLX4	complexin 4	1.700	0.002
12859291	CPM	carboxypeptidase M	-1.480	0.013
12822850	CPN1	carboxypeptidase N subunit 1	2.660	0.004
12754444	CPNE2	copine 2	-1.240	0.012
12800759	CPNE9	copine family member 9	1.440	0.019
12775843	CPO	carboxypeptidase O	1.480	0.007
12721707	CPSF1	cleavage and polyadenylation specific factor 1	1.290	0.020
12815150	CPSF4	cleavage and polyadenylation specific factor 4	-1.690	0.001
12833064	CPSF7	cleavage and polyadenylation specific factor 7	-1.160	0.007
12751471	CPT1C	carnitine palmitoyltransferase 1C	1.690	0.002
12738803	CPTP	ceramide-1-phosphate transfer protein	-1.440	0.006
12822715	CPXM2	carboxypeptidase X (M14 family), member 2	1.260	0.011
12789097	CRABP1	cellular retinoic acid binding protein 1	1.330	0.021
12836290	CRABP2	cellular retinoic acid binding protein 2	1.680	0.020
12860410	CRACR2A	calcium release activated channel regulator 2A	1.360	0.000
12812929	CRAMP1	cramped chromatin regulator homolog 1	-1.670	0.004
12795294	CRBN	cereblon	-1.400	0.024
12774511	CREB1	cAMP responsive element binding protein 1	-1.230	0.032
12856171	CREB3L2	cAMP responsive element binding protein 3-like 2	-1.940	0.000
12885197	CREB3L3	cAMP responsive element binding protein 3-like 3	-1.210	0.029
12815561	CREBBP	CREB binding protein	-1.450	0.047
12867556	CREBL2	cAMP responsive element binding protein like 2	-1.350	0.003
12708314	CREG2	cellular repressor of E1A stimulated genes 2	-1.370	0.017
12793632	CRIP1	cysteine rich protein 1	1.110	0.009
12806060	CRIP3	cysteine rich protein 3	-1.200	0.016
12769888	CRK	v-crk avian sarcoma virus CT10 oncogene homolog	-1.420	0.044
12852971	CROT	carnitine O-octanoyltransferase	-1.390	0.013
12839334	CRP	C-reactive protein, pentraxin-related	1.570	0.017
12884731	CRTC1	CREB regulated transcription coactivator 1	-1.280	0.031
12793571	CRTC3	CREB regulated transcription coactivator 3	-1.340	0.006
12749252	CRX	cone-rod homeobox	1.350	0.032
12780325	CRYBA2	crystallin beta A2	1.400	0.005
12742013	CRYBB3	crystallin beta B3	1.200	0.040
12680540	CRYBG3	crystallin beta-gamma domain containing 3	-1.860	0.001
12780237	CRYGB	crystallin gamma B	1.550	0.004
12780241	CRYGC	crystallin gamma C	1.370	0.024
12854374	CRYGN	crystallin gamma N	1.250	0.027
12678675	CRYGS	crystallin gamma S	1.790	0.002
12709022	CRYL1	crystallin lambda 1	1.110	0.048
12679202	CRYZL1	crystallin zeta like 1	1.620	0.014
12842594	CSF1	colony stimulating factor 1	-1.840	0.002
12884534	CSF1R	colony stimulating factor 1 receptor	1.090	0.042
12766978	CSHL1	chorionic somatomammotropin hormone like 1	1.500	0.024
12835397	CSMD2	CUB and Sushi multiple domains 2	1.120	0.014
12690103	CSNK1G1	casein kinase 1 gamma 1	-1.320	0.030
12883560	CSNK1G3	casein kinase 1 gamma 3	-1.390	0.001
12806481	CSNK2B	casein kinase 2 beta	2.240	0.000
12794684	CSPG5	chondroitin sulfate proteoglycan 5	1.330	0.027
12799096	CSRNP1	cysteine and serine rich nuclear protein 1	-1.260	0.025
12719799	CST11	cystatin 11	1.500	0.018
12718616	CSTF1	cleavage stimulation factor subunit 1	-2.170	0.001
12821096	CSTF2T	cleavage stimulation factor subunit 2, tau variant	-1.610	0.019
12874122	CTBP1	C-terminal binding protein 1	1.200	0.024
12751923	CTCF	CCCTC-binding factor	-1.560	0.005
12713233	CTCFL	CCCTC-binding factor like	1.450	0.021
12776719	CTDSP1	CTD small phosphatase 1	-1.240	0.032
12858031	CTDSP2	CTD small phosphatase 2	-1.290	0.042
12899445	CTGF	connective tissue growth factor	-2.660	0.020
12725810	CTHRC1	collagen triple helix repeat containing 1	1.500	0.005
12774520	CTLA4	cytotoxic T-lymphocyte associated protein 4	1.300	0.007
12756100	CTRB1	chymotrypsinogen B1	1.630	0.003
12739448	CTRC	chymotrypsin C	1.350	0.021
12792209	CTSG	cathepsin G	1.220	0.014
12789382	CTSG	cathepsin G	-1.230	0.040
12792226	CTSH	cathepsin H	1.200	0.007
12890318	CTSL	cathepsin L	-1.320	0.016
12836201	CTSS	cathepsin S	1.200	0.013
12846842	CTTNBP2NL	CTTNBP2 N-terminal like	-1.830	0.001
12757926	CTU1	cytosolic thiouridylase subunit 1	-1.430	0.008
12719803	CUBN	cubilin	2.830	0.000
12743193	CUX2	cut like homeobox 2	1.190	0.028
12779594	CWC22	CWC22 homolog, spliceosome-associated protein	-1.730	0.000
12769856	CWC25	CWC25 spliceosome-associated protein homolog	-1.750	0.019
12797691	CX3CR1	C-X3-C motif chemokine receptor 1	1.310	0.015
12903203	CXCR3	C-X-C motif chemokine receptor 3	1.290	0.010
12774525	CXCR4	C-X-C motif chemokine receptor 4	1.420	0.025
12903671	CXorf23	chromosome X open reading frame 23	1.410	0.019
12907438	CXorf56	chromosome X open reading frame 56	1.580	0.000
12809563	CXXC1	CXXC finger protein 1	1.120	0.016
12762051	CYB5D1	cytochrome b5 domain containing 1	-1.550	0.004
12849898	CYCS	cytochrome c, somatic	1.210	0.021
12779880	CYFIP1	cytoplasmic FMR1 interacting protein 1	1.180	0.001
12879363	CYFIP2	cytoplasmic FMR1 interacting protein 2	-1.240	0.040
12762598	CYGB	cytoglobin	-1.370	0.001
12845848	Cym	chymosin	1.200	0.029
12789146	CYP11A1	cytochrome P450 family 11 subfamily A member 1	1.380	0.024
12777721	CYP20A1	cytochrome P450 family 20 subfamily A member 1	1.100	0.036
12804601	CYP21A2	cytochrome P450 family 21 subfamily A member 2	1.450	0.023
12820705	CYP26A1	cytochrome P450 family 26 subfamily A member 1	-1.480	0.040
12702344	CYP26B1	cytochrome P450 family 26 subfamily B member 1	1.380	0.037
12779456	CYP27C1	cytochrome P450 family 27 subfamily C member 1	1.470	0.019
12820507	CYP2C18	cytochrome P450 family 2 subfamily C member 18	2.490	0.001
12821993	Cyp2c44	cytochrome P450, family 2, subfamily c, polypeptide 44	4.610	0.000
12820973	CYP2C9	cytochrome P450 family 2 subfamily C member 9	2.170	0.007
12875203	CYP2U1	cytochrome P450 family 2 subfamily U member 1	-1.640	0.024
12817362	CYP3A4	cytochrome P450 family 3 subfamily A member 4	5.270	0.009
12789472	CYP46A1	cytochrome P450 family 46 subfamily A member 1	1.410	0.005
12823768	CYP4V2	cytochrome P450 family 4 subfamily V member 2	-1.710	0.009
12725595	CYP7B1	cytochrome P450 family 7 subfamily B member 1	1.210	0.025
12843892	CYR61	cysteine rich angiogenic inducer 61	-3.820	0.002
12708301	CYSRT1	cysteine rich tail 1	1.310	0.015
12760345	CYTH1	cytohesin 1	-1.380	0.030
12754353	CYTH2	cytohesin 2	1.060	0.008
12689200	DAAM1	dishevelled associated activator of morphogenesis 1	-2.400	0.000
12785383	DAB2	DAB2, clathrin adaptor protein	-1.330	0.019
12702416	DAB2IP	DAB2 interacting protein	-1.530	0.010
12691113	DACT1	dishevelled-binding antagonist of beta-catenin 1	-1.310	0.027
12831075	DAGLA	diacylglycerol lipase alpha	-1.510	0.016
12786607	DAP	death-associated protein	1.390	0.002
12843126	DAP3	death associated protein 3	1.170	0.034
12891606	DAPK1	death associated protein kinase 1	-1.760	0.001
12784009	DAPL1	death associated protein like 1	1.260	0.043
12776037	DARS	aspartyl-tRNA synthetase	1.270	0.012
12714434	DBNDD2	dysbindin domain containing 2	1.490	0.002
12681176	DBR1	debranching RNA lariats 1	-1.470	0.010
12889977	DCAF10	DDB1 and CUL4 associated factor 10	-1.460	0.002
12894227	DCAF12	DDB1 and CUL4 associated factor 12	-1.380	0.013
12697740	DCAF5	DDB1 and CUL4 associated factor 5	-1.420	0.001
12845452	DCAF6	DDB1 and CUL4 associated factor 6	1.430	0.012
12763478	DCAF7	DDB1 and CUL4 associated factor 7	-1.440	0.012
12899189	DCBLD1	discoidin, CUB and LCCL domain containing 1	-1.750	0.001
12781579	DCDC2B	doublecortin domain containing 2B	1.550	0.002
12871503	DCK	deoxycytidine kinase	-1.410	0.012
12846963	DCLRE1B	DNA cross-link repair 1B	-1.910	0.012
12719630	DCLRE1C	DNA cross-link repair 1C	-1.850	0.000
12797434	DCP1A	decapping mRNA 1A	-1.560	0.017
12829466	DCPS	decapping enzyme, scavenger	1.350	0.000
12845256	DCST1	DC-STAMP domain containing 1	1.450	0.010
12838883	DCST2	DC-STAMP domain containing 2	1.330	0.011
12711137	DCT	dopachrome tautomerase	1.350	0.026
12825632	DCTD	dCMP deaminase	-1.390	0.009
12860523	DCTN2	dynactin subunit 2	1.330	0.011
12893781	DCTN3	dynactin subunit 3	1.170	0.042
12811911	DCTN5	dynactin subunit 5	-1.230	0.017
12818178	DCTPP1	dCTP pyrophosphatase 1	1.630	0.035
12815458	DCUN1D3	defective in cullin neddylation 1 domain containing 3	-1.630	0.001
12803382	DDAH2	dimethylarginine dimethylaminohydrolase 2	1.430	0.017
12728280	DDB2	damage specific DNA binding protein 2	-1.300	0.025
12693689	DDHD1	DDHD domain containing 1	-1.350	0.008
12733095	DDI1	DNA damage inducible 1 homolog 1	1.240	0.027
12835088	DDIAS	DNA damage induced apoptosis suppressor	-1.650	0.008
12870781	DDIT4L	DNA damage inducible transcript 4 like	-1.630	0.001
12862467	DDN	dendrin	1.440	0.048
12852372	DDX18	DEAD-box helicase 18	1.230	0.015
12757460	DDX19B	DEAD-box helicase 19B	1.340	0.023
12845742	DDX20	DEAD-box helicase 20	-1.290	0.013
12704620	DDX31	DEAD-box helicase 31	1.120	0.017
12760325	DDX42	DEAD-box helicase 42	1.610	0.002
12886657	DDX49	DEAD-box helicase 49	1.380	0.001
12771671	DDX5	DEAD-box helicase 5	1.430	0.022
12746087	DDX55	DEAD-box helicase 55	-1.350	0.013
12889316	DDX58	DEXD/H-box helicase 58	-1.540	0.014
12732054	DDX6	DEAD-box helicase 6	-1.510	0.012
12753012	DEDD2	death effector domain containing 2	-1.600	0.013
12802203	DEF6	DEF6, guanine nucleotide exchange factor	1.530	0.000
12717675	DEFB119	defensin beta 119	1.880	0.000
12894805	DENND4C	DENN domain containing 4C	-1.350	0.014
12730301	DENND5A	DENN domain containing 5A	-1.500	0.002
12859771	DENND5B	DENN domain containing 5B	-1.320	0.020
12834671	DENR	density-regulated protein	1.870	0.005
12839301	DEPDC1	DEP domain containing 1	-2.090	0.001
12786454	DEPDC1B	DEP domain containing 1B	-1.490	0.009
12743008	DEPDC5	DEP domain containing 5	-1.550	0.006
12728877	DEPDC7	DEP domain containing 7	-1.410	0.003
12894567	DFNB31	deafness, autosomal recessive 31	-1.390	0.014
12748233	DGCR2	DiGeorge syndrome critical region gene 2	1.130	0.037
12764767	DGKE	diacylglycerol kinase epsilon	-1.460	0.012
12874362	DGKQ	diacylglycerol kinase theta	1.240	0.010
12705028	DGUOK	deoxyguanosine kinase	1.240	0.031
12782215	DHDDS	dehydrodolichyl diphosphate synthase subunit	-1.380	0.001
12753939	DHDH	dihydrodiol dehydrogenase	1.320	0.016
12877459	DHPS	deoxyhypusine synthase	1.690	0.000
12762566	DHRS11	dehydrogenase/reductase (SDR family) member 11	1.340	0.006
12711480	DHRS12	dehydrogenase/reductase (SDR family) member 12	1.390	0.030
12874084	DHX15	DEAH-box helicase 15	1.100	0.018
12785538	DHX29	DEAH-box helicase 29	-1.070	0.021
12757724	DHX38	DEAH-box helicase 38	1.360	0.004
12764393	DHX40	DEAH-box helicase 40	-1.180	0.007
12709849	DIAPH3	diaphanous related formin 3	1.140	0.026
12791786	DICER1	dicer 1, ribonuclease III	-1.660	0.001
12715450	DIDO1	death inducer-obliterator 1	-1.340	0.008
12865508	DIP2B	disco interacting protein 2 homolog B	-1.250	0.010
12891439	DIRAS2	DIRAS family GTP binding RAS like 2	1.310	0.038
12729740	DIXDC1	DIX domain containing 1	-1.510	0.001
12908880	DKC1	dyskerin pseudouridine synthase 1	1.490	0.047
12907867	DLG3	discs large homolog 3	-1.230	0.035
12694290	DLGAP5	discs large homolog associated protein 5	-1.370	0.027
12901622	DLL1	delta-like 1 (Drosophila)	-1.230	0.014
12750129	DLL3	delta-like 3 (Drosophila)	1.270	0.029
12688475	DLST	dihydrolipoamide S-succinyltransferase	1.130	0.016
12777335	DLX2	distal-less homeobox 2	-1.550	0.006
12765924	DLX3	distal-less homeobox 3	-1.360	0.035
12868709	DMC1	DNA meiotic recombinase 1	1.140	0.005
12892540	DMRT1	doublesex and mab-3 related transcription factor 1	1.510	0.013
12893061	DMRT3	doublesex and mab-3 related transcription factor 3	-2.030	0.011
12758826	DMRTC2	DMRT like family C2	1.280	0.025
12760168	DMWD	dystrophia myotonica, WD repeat containing	-1.110	0.044
12886787	DMXL1	Dmx like 1	-1.450	0.002
12692314	DMXL2	Dmx like 2	-1.430	0.003
12828817	DNA2	DNA replication helicase/nuclease 2	-1.360	0.016
12800154	DNAH1	dynein axonemal heavy chain 1	1.240	0.043
12766056	DNAH17	dynein axonemal heavy chain 17	1.490	0.008
12766241	DNAH2	dynein axonemal heavy chain 2	1.630	0.000
12784873	DNAH5	dynein axonemal heavy chain 5	1.190	0.043
12771769	DNAI2	dynein axonemal intermediate chain 2	1.320	0.026
12880985	DNAJB1	DnaJ heat shock protein family (Hsp40) member B1	-2.020	0.000
12872038	DNAJB14	DnaJ heat shock protein family (Hsp40) member B14	-1.360	0.009
12777779	DNAJB2	DnaJ heat shock protein family (Hsp40) member B2	-1.710	0.007
12847198	DNAJB4	DnaJ heat shock protein family (Hsp40) member B4	-2.380	0.000
12891564	DNAJB5	DnaJ heat shock protein family (Hsp40) member B5	-2.450	0.001
12855730	DNAJB9	DnaJ heat shock protein family (Hsp40) member B9	-2.950	0.001
12856944	DNAJC14	DnaJ heat shock protein family (Hsp40) member C14	-1.580	0.000
12739508	DNAJC16	DnaJ heat shock protein family (Hsp40) member C16	-1.250	0.035
12886637	DNAJC18	DnaJ heat shock protein family (Hsp40) member C18	-1.450	0.010
12702138	DNAJC27	DnaJ heat shock protein family (Hsp40) member C27	-1.310	0.029
12814070	DNAJC30	DnaJ heat shock protein family (Hsp40) member C30	-1.850	0.028
12842868	DNAJC6	DnaJ heat shock protein family (Hsp40) member C6	-2.500	0.000
12779121	DNAJC8	DnaJ heat shock protein family (Hsp40) member C8	1.190	0.031
12877025	DNASE2	deoxyribonuclease II, lysosomal	1.240	0.029
12845512	DNASE2B	deoxyribonuclease II beta	1.190	0.048
12868162	DNM1L	dynamin 1-like	1.220	0.003
12735104	DNM3	dynamin 3	-1.340	0.011
12823252	DNMBP	dynamin binding protein	-2.840	0.000
12806605	DNPH1	2'-deoxynucleoside 5'-phosphate N-hydrolase 1	1.230	0.028
12785437	DOCK2	dedicator of cytokinesis 2	1.330	0.014
12799441	DOCK3	dedicator of cytokinesis 3	-1.290	0.005
12892381	DOCK8	dedicator of cytokinesis 8	-1.310	0.003
12705749	DOK1	docking protein 1	-1.580	0.006
12759650	DOK4	docking protein 4	-1.440	0.011
12680915	DONSON	downstream neighbor of SON	-1.590	0.004
12898680	DOPEY1	dopey family member 1	-1.880	0.004
12819767	DPCD	deleted in primary ciliary dyskinesia homolog (mouse)	1.450	0.035
12751638	DPEP1	dipeptidase 1 (renal)	1.240	0.016
12758907	DPEP2	dipeptidase 2	1.320	0.012
12830527	DPF2	double PHD fingers 2	-1.170	0.010
12697497	DPH6	diphthamine biosynthesis 6	1.270	0.009
12706234	DPM2	dolichyl-phosphate mannosyltransferase polypeptide 2, regulatory subunit	-1.330	0.027
12837509	DPM3	dolichyl-phosphate mannosyltransferase subunit 3	1.360	0.001
12752171	DPY19L3	dpy-19 like 3 (C. elegans)	1.530	0.007
12831680	DRAP1	DR1 associated protein 1	1.340	0.003
12704994	DRC1	dynein regulatory complex subunit 1	1.400	0.019
12771233	DRC3	dynein regulatory complex subunit 3	1.250	0.037
12749951	DRC7	dynein regulatory complex subunit 7	1.390	0.013
12686035	DRD3	dopamine receptor D3	1.140	0.049
12828213	DRGX	dorsal root ganglia homeobox	1.260	0.006
12786344	DROSHA	drosha ribonuclease III	-1.400	0.010
12733029	DSCAML1	Down syndrome cell adhesion molecule like 1	1.220	0.024
12808521	DSEL	dermatan sulfate epimerase-like	-1.640	0.002
12809392	DSG2	desmoglein 2	-1.170	0.045
12718797	DSN1	DSN1 homolog, MIS12 kinetochore complex component	-1.390	0.024
12802955	DST	dystonin	-1.150	0.015
12740412	DSTYK	dual serine/threonine and tyrosine protein kinase	-2.070	0.002
12740723	DTL	denticleless E3 ubiquitin protein ligase homolog	-2.260	0.000
12810528	DTNA	dystrobrevin alpha	-1.690	0.005
12881492	DTWD2	DTW domain containing 2	-1.300	0.045
12813471	DTX2	deltex 2, E3 ubiquitin ligase	-1.680	0.002
12680464	DTX3L	deltex 3 like, E3 ubiquitin ligase	-1.910	0.001
12843603	DTYMK	deoxythymidylate kinase	1.380	0.001
12690242	DUOXA1	dual oxidase maturation factor 1	1.240	0.014
12750668	DUS2	dihydrouridine synthase 2	-1.610	0.007
12878286	DUS3L	dihydrouridine synthase 3 like	1.200	0.030
12788100	DUSP1	dual specificity phosphatase 1	-3.680	0.006
12740926	DUSP10	dual specificity phosphatase 10	-1.390	0.040
12762080	DUSP14	dual specificity phosphatase 14	-1.300	0.024
12862620	DUSP16	dual specificity phosphatase 16	-2.440	0.000
12780717	DUSP19	dual specificity phosphatase 19	-1.710	0.003
12909729	Dusp21	dual specificity phosphatase 21	1.330	0.026
12819271	DUSP5	dual specificity phosphatase 5	-2.050	0.000
12866101	DUSP6	dual specificity phosphatase 6	-5.440	0.000
12797497	DUSP7	dual specificity phosphatase 7	-1.880	0.004
12905670	DUSP9	dual specificity phosphatase 9	1.350	0.031
12801521	DXO	decapping exoribonuclease	1.090	0.029
12790753	DYNC1H1	dynein cytoplasmic 1 heavy chain 1	1.140	0.041
12765094	DYNLL2	dynein light chain LC8-type 2	-1.500	0.002
12714973	DYNLRB1	dynein light chain roadblock-type 1	1.190	0.036
12682695	DYNLT1	dynein light chain Tctex-type 1	1.280	0.026
12899519	DYNLT1	dynein light chain Tctex-type 1	1.180	0.013
12681327	DYRK1A	dual specificity tyrosine phosphorylation regulated kinase 1A	-1.680	0.000
12866028	DYRK2	dual specificity tyrosine phosphorylation regulated kinase 2	-1.460	0.008
12734981	DYRK3	dual specificity tyrosine phosphorylation regulated kinase 3	-2.090	0.001
12704678	DYSF	dysferlin	1.460	0.044
12690071	DYX1C1	dyslexia susceptibility 1 candidate 1	1.310	0.039
12711361	DZIP1	DAZ interacting zinc finger protein 1	-1.690	0.009
12681678	DZIP3	DAZ interacting zinc finger protein 3	1.380	0.027
12806595	E2F3	E2F transcription factor 3	-1.350	0.029
12725874	E2F5	E2F transcription factor 5	-1.730	0.003
12699935	E2F6	E2F transcription factor 6	-2.040	0.000
12832191	E2F8	E2F transcription factor 8	-1.360	0.008
12682252	EAF2	ELL associated factor 2	-2.120	0.003
12837900	EBNA1BP2	EBNA1 binding protein 2	1.360	0.038
12781459	ECEL1	endothelin converting enzyme-like 1	-1.140	0.024
12756446	ECH1	enoyl-CoA hydratase 1, peroxisomal	1.560	0.004
12838322	ECHDC2	enoyl-CoA hydratase domain containing 2	1.400	0.013
12818928	ECHS1	enoyl-CoA hydratase, short chain, 1, mitochondrial	1.450	0.049
12817890	ECI1	enoyl-CoA delta isomerase 1	1.420	0.006
12894613	ECM2	extracellular matrix protein 2	1.750	0.002
12884060	ECSIT	ECSIT signalling integrator	1.350	0.047
12683782	ECT2	epithelial cell transforming 2	-1.150	0.034
12751379	EDC4	enhancer of mRNA decapping 4	-1.190	0.018
12739784	EDEM3	ER degradation enhancing alpha-mannosidase like protein 3	-1.460	0.001
12700059	EDF1	endothelial differentiation related factor 1	1.290	0.009
12804444	EDN1	endothelin 1	-2.860	0.030
12820407	EDRF1	erythroid differentiation regulatory factor 1	-1.310	0.002
12876877	EEF2	eukaryotic translation elongation factor 2	1.090	0.009
12799734	EEFSEC	eukaryotic elongation factor, selenocysteine-tRNA-specific	1.400	0.000
12795697	EFCAB12	EF-hand calcium binding domain 12	1.390	0.003
12837933	EFCAB14	EF-hand calcium binding domain 14	-1.160	0.001
12861238	EFCAB6	EF-hand calcium binding domain 6	1.360	0.002
12797156	EFCC1	EF-hand and coiled-coil domain containing 1	1.150	0.039
12834503	EFEMP2	EGF containing fibulin-like extracellular matrix protein 2	1.310	0.026
12801616	EFHC1	EF-hand domain containing 1	1.230	0.008
12839021	EFHD1	EF-hand domain family member D1	1.250	0.018
12881622	EFNA2	ephrin A2	-1.580	0.004
12847515	EFNA4	ephrin A4	-2.030	0.013
12887876	EFNA5	ephrin A5	-1.570	0.007
12765609	EFNB3	ephrin B3	1.400	0.005
12706012	EFR3B	EFR3 homolog B	-1.290	0.018
12688691	EFS	embryonal Fyn-associated substrate	1.190	0.031
12874710	EGF	epidermal growth factor	1.110	0.012
12702458	EGFL7	EGF like domain multiple 7	1.340	0.023
12793341	EGLN3	egl-9 family hypoxia-inducible factor 3	1.280	0.001
12877406	EGR1	early growth response 1	-1.640	0.015
12698206	EHBP1	EH domain binding protein 1	-1.710	0.001
12705093	EHD3	EH domain containing 3	-1.890	0.019
12680712	EHHADH	enoyl-CoA, hydratase/3-hydroxyacyl CoA dehydrogenase	-2.300	0.000
12759221	EID2	EP300 interacting inhibitor of differentiation 2	-1.610	0.009
12762513	EIF1	eukaryotic translation initiation factor 1	1.210	0.018
12903682	EIF1AX	eukaryotic translation initiation factor 1A, X-linked	1.320	0.036
12795463	EIF1B	eukaryotic translation initiation factor 1B	-1.600	0.009
12686744	EIF2A	eukaryotic translation initiation factor 2A	1.360	0.043
12701692	EIF2AK3	eukaryotic translation initiation factor 2 alpha kinase 3	-2.210	0.001
12689228	EIF2AK4	eukaryotic translation initiation factor 2 alpha kinase 4	-1.290	0.003
12689270	EIF2B2	eukaryotic translation initiation factor 2B subunit beta	-1.220	0.036
12688241	EIF2S1	eukaryotic translation initiation factor 2 subunit alpha	1.460	0.038
12908136	EIF2S3	eukaryotic translation initiation factor 2 subunit gamma	1.610	0.048
12866085	EIF3D	eukaryotic translation initiation factor 3 subunit D	1.310	0.004
12887784	EIF3G	eukaryotic translation initiation factor 3 subunit G	1.250	0.001
12722051	EIF3H	eukaryotic translation initiation factor 3 subunit H	1.160	0.001
12691120	EIF3J	eukaryotic translation initiation factor 3 subunit J	1.280	0.042
12902467	EIF3M	eukaryotic translation initiation factor 3 subunit M	1.450	0.000
12728012	EIF3M	eukaryotic translation initiation factor 3 subunit M	1.290	0.008
12776881	EIF4E2	eukaryotic translation initiation factor 4E family member 2	-1.350	0.006
12823743	EIF4EBP1	eukaryotic translation initiation factor 4E binding protein 1	1.340	0.043
12746555	EIF4ENIF1	eukaryotic translation initiation factor 4E nuclear import factor 1	-1.770	0.001
12816964	EIF4H	eukaryotic translation initiation factor 4H	1.080	0.009
12718157	EIF6	eukaryotic translation initiation factor 6	1.500	0.016
12808166	ELAC1	elaC ribonuclease Z 1	-1.350	0.009
12888778	ELAVL2	ELAV like neuron-specific RNA binding protein 2	-1.570	0.027
12711310	ELF1	E74 like ETS transcription factor 1	-1.350	0.006
12744348	ELF2	E74 like ETS transcription factor 2	-1.990	0.000
12907392	ELF4	E74 like ETS transcription factor 4	-1.510	0.005
12862103	ELK3	ELK3, ETS transcription factor	-1.270	0.042
12740756	ELK4	ELK4, ETS transcription factor	-1.680	0.002
12877953	ELL	elongation factor for RNA polymerase II	-1.480	0.002
12792372	ELL3	elongation factor for RNA polymerase II 3	1.670	0.034
12718816	ELMO2	engulfment and cell motility 2	-1.490	0.000
12730133	ELMOD1	ELMO domain containing 1	-1.360	0.044
12746657	ELMOD2	ELMO domain containing 2	-1.420	0.020
12707091	ELMOD3	ELMO domain containing 3	-1.210	0.008
12693943	ELMSAN1	ELM2 and Myb/SANT domain containing 1	-1.850	0.001
12820742	ELOVL3	ELOVL fatty acid elongase 3	1.170	0.031
12900812	ELOVL4	ELOVL fatty acid elongase 4	-1.410	0.038
12895966	ELP3	elongator acetyltransferase complex subunit 3	-1.340	0.019
12775806	EMC1	ER membrane protein complex subunit 1	1.210	0.001
12691945	EMC7	ER membrane protein complex subunit 7	1.170	0.009
12812707	EME2	essential meiotic structure-specific endonuclease subunit 2	1.200	0.003
12707578	EMILIN1	elastin microfibril interfacer 1	1.250	0.037
12756943	EML2	echinoderm microtubule associated protein like 2	1.390	0.001
12833028	EML3	echinoderm microtubule associated protein like 3	1.220	0.029
12702232	EML4	echinoderm microtubule associated protein like 4	-1.070	0.014
12696285	EML5	echinoderm microtubule associated protein like 5	-1.290	0.000
12700220	EML6	echinoderm microtubule associated protein like 6	1.150	0.029
12869336	EMP1	epithelial membrane protein 1	1.630	0.014
12753064	EMP3	epithelial membrane protein 3	1.310	0.005
12729694	EMSY	EMSY, BRCA2 interacting transcriptional repressor	-1.450	0.041
12703748	ENG	endoglin	1.280	0.005
12734464	ENO1	enolase 1	1.180	0.002
12866747	ENO2	enolase 2	-1.400	0.007
12772434	ENO3	enolase 3	1.730	0.047
12810638	ENOSF1	enolase superfamily member 1	1.480	0.000
12898893	ENPP1	ectonucleotide pyrophosphatase/phosphodiesterase 1	-1.130	0.017
12725646	ENPP2	ectonucleotide pyrophosphatase/phosphodiesterase 2	1.790	0.004
12803172	ENPP4	ectonucleotide pyrophosphatase/phosphodiesterase 4 (putative)	-1.440	0.029
12805397	ENPP5	ectonucleotide pyrophosphatase/phosphodiesterase 5 (putative)	-1.480	0.020
12825443	ENPP6	ectonucleotide pyrophosphatase/phosphodiesterase 6	1.260	0.001
12818789	ENTPD7	ectonucleoside triphosphate diphosphohydrolase 7	-2.070	0.000
12725978	ENY2	enhancer of yellow 2 homolog (Drosophila)	1.150	0.002
12798928	EOMES	eomesodermin	-3.090	0.002
12698660	EPAS1	endothelial PAS domain protein 1	1.540	0.005
12715236	EPB41L1	erythrocyte membrane protein band 4.1 like 1	-1.170	0.019
12716280	EPC1	enhancer of polycomb homolog 1	-2.040	0.002
12783685	EPC2	enhancer of polycomb homolog 2	-2.000	0.000
12810066	EPG5	ectopic P-granules autophagy protein 5 homolog (C. elegans)	-1.290	0.018
12681732	EPHA3	EPH receptor A3	-1.130	0.020
12873095	EPHA5	EPH receptor A5	-1.460	0.014
12898500	EPHA7	EPH receptor A7	-1.440	0.008
12686550	EPHB3	EPH receptor B3	-2.420	0.000
12812729	EPHB4	EPH receptor B4	-1.560	0.042
12881944	EPHX3	epoxide hydrolase 3	1.410	0.034
12845433	EPHX4	epoxide hydrolase 4	-1.590	0.002
12768169	EPN2	epsin 2	-1.210	0.001
12772105	EPN3	epsin 3	1.240	0.037
12815144	EPO	erythropoietin	1.560	0.001
12840214	EPS15	epidermal growth factor receptor pathway substrate 15	1.120	0.020
12861534	EPS8	epidermal growth factor receptor pathway substrate 8	-1.540	0.006
12757301	EPS8L1	EPS8 like 1	1.230	0.039
12712760	EPSTI1	epithelial stromal interaction 1 (breast)	-1.140	0.050
12704405	EPT1	ethanolaminephosphotransferase 1	-1.180	0.033
12864053	EPYC	epiphycan	1.260	0.011
12891868	EQTN	equatorin	1.230	0.033
12869248	ERBB3	erb-b2 receptor tyrosine kinase 3	-1.180	0.026
12787369	ERBIN	erbb2 interacting protein	-1.210	0.040
12859963	ERC1	ELKS/RAB6-interacting/CAST family member 1	-1.330	0.012
12759268	ERCC1	excision repair cross-complementation group 1	1.420	0.012
12775715	ERCC3	excision repair cross-complementation group 3	-1.100	0.043
12812837	ERCC4	excision repair cross-complementation group 4	-1.640	0.000
12827493	ERCC6	excision repair cross-complementation group 6	-1.820	0.000
12906051	ERCC6L	excision repair cross-complementation group 6 like	-1.420	0.001
12892265	ERCC6L2	excision repair cross-complementation group 6 like 2	-1.370	0.039
12889817	ERCC6L2	excision repair cross-complementation group 6 like 2	-1.510	0.003
12754861	ERF	ETS2 repressor factor	-1.360	0.009
12786613	ERGIC1	endoplasmic reticulum-golgi intermediate compartment 1	1.200	0.000
12714592	ERGIC3	ERGIC and golgi 3	1.290	0.011
12694243	ERH	enhancer of rudimentary homolog (Drosophila)	1.350	0.009
12817971	ERI2	ERI1 exoribonuclease family member 2	-1.690	0.003
12748847	ERICH4	glutamate rich 4	1.320	0.016
12724371	ERICH5	glutamate rich 5	-1.260	0.001
12682526	ERICH6	glutamate rich 6	1.180	0.047
12771139	ERN1	endoplasmic reticulum to nucleus signaling 1	-1.230	0.011
12735710	ERRFI1	ERBB receptor feedback inhibitor 1	-1.610	0.041
12808231	ESCO1	establishment of sister chromatid cohesion N-acetyltransferase 1	-2.080	0.002
12894921	ESCO2	establishment of sister chromatid cohesion N-acetyltransferase 2	-1.180	0.029
12712509	ESD	esterase D	1.140	0.002
12720350	ESF1	ESF1 nucleolar pre-rRNA processing protein homolog	-1.420	0.024
12896753	ESR1	estrogen receptor 1	1.120	0.033
12693406	ESR2	estrogen receptor 2	-1.290	0.021
12910263	ESX1	ESX homeobox 1	1.270	0.045
12685459	ESYT3	extended synaptotagmin protein 3	-1.430	0.006
12698595	ETAA1	Ewing tumor-associated antigen 1	-1.330	0.024
12887501	ETF1	eukaryotic translation termination factor 1	1.330	0.009
12792826	ETFA	electron transfer flavoprotein alpha subunit	1.390	0.013
12759367	ETFB	electron transfer flavoprotein beta subunit	1.230	0.026
12748242	ETFDH	electron transfer flavoprotein dehydrogenase	1.260	0.021
12868120	ETNK1	ethanolamine kinase 1	-1.600	0.001
12834727	ETS1	ETS proto-oncogene 1, transcription factor	1.670	0.028
12678583	ETS2	ETS proto-oncogene 2, transcription factor	-1.410	0.009
12751587	ETV2	ETS variant 2	1.460	0.011
12840580	ETV3	ETS variant 3	-1.970	0.000
12682223	ETV5	ETS variant 5	-1.570	0.032
12864472	ETV6	ETS variant 6	-1.410	0.003
12701121	EVA1A	eva-1 homolog A, regulator of programmed cell death	-1.520	0.008
12855528	EVX1	even-skipped homeobox 1	1.320	0.041
12743614	Ewsr1	EWS RNA-binding protein 1	1.380	0.000
12691180	EXD2	exonuclease 3'-5' domain containing 2	-1.340	0.011
12738902	EXO1	exonuclease 1	-1.360	0.004
12846824	EXO5	exonuclease 5	-1.950	0.005
12787394	EXOC3	exocyst complex component 3	-1.130	0.002
12758063	EXOC3L1	exocyst complex component 3 like 1	1.390	0.036
12851407	EXOC4	exocyst complex component 4	1.240	0.024
12826957	EXOC8	exocyst complex component 8	-2.150	0.003
12796050	EXOG	endo/exonuclease (5'-3'), endonuclease G-like	-1.850	0.046
12755115	EXOSC5	exosome component 5	1.400	0.025
12873765	EXOSC9	exosome component 9	-1.620	0.001
12726674	EXT2	exostosin glycosyltransferase 2	1.150	0.006
12840882	EXTL2	exostosin-like glycosyltransferase 2	-1.240	0.032
12895926	EXTL3	exostosin like glycosyltransferase 3	-1.460	0.011
12776458	EYA3	EYA transcriptional coactivator and phosphatase 3	-1.310	0.004
12771558	EZH1	enhancer of zeste 1 polycomb repressive complex 2 subunit	-1.320	0.033
12899459	EZR	ezrin	1.150	0.021
12726595	F2	coagulation factor II, thrombin	1.310	0.031
12690056	F2R	coagulation factor II thrombin receptor	-1.840	0.002
12694625	F2RL2	coagulation factor II thrombin receptor like 2	-1.400	0.049
12757434	FA2H	fatty acid 2-hydroxylase	-1.350	0.038
12750969	FAAP24	Fanconi anemia core complex associated protein 24	-1.490	0.012
12721605	FABP5	fatty acid binding protein 5	1.320	0.001
12879086	FABP6	fatty acid binding protein 6	1.200	0.000
12829677	FADD	Fas associated via death domain	1.240	0.013
12858708	FAIM2	Fas apoptotic inhibitory molecule 2	1.240	0.044
12708050	FAM102A	family with sequence similarity 102 member A	-2.460	0.000
12844764	FAM102B	family with sequence similarity 102 member B	-1.500	0.003
12787924	FAM105A	family with sequence similarity 105 member A	-1.580	0.014
12720518	FAM107B	family with sequence similarity 107 member B	-1.850	0.022
12720740	FAM110A	family with sequence similarity 110 member A	-1.560	0.000
12723640	FAM110B	family with sequence similarity 110 member B	-1.520	0.004
12762540	FAM117A	family with sequence similarity 117 member A	-1.300	0.029
12832529	FAM118B	family with sequence similarity 118 member B	-1.300	0.009
12909525	FAM120C	family with sequence similarity 120C	-2.340	0.001
12891530	FAM122A	family with sequence similarity 122A	-1.760	0.000
12780750	FAM124B	family with sequence similarity 124 member B	1.480	0.011
12782838	FAM126B	family with sequence similarity 126 member B	-1.710	0.000
12907971	FAM127A	family with sequence similarity 127 member A	1.200	0.006
12741058	FAM129A	family with sequence similarity 129 member A	-1.310	0.032
12707837	FAM129B	family with sequence similarity 129 member B	1.220	0.000
12856009	FAM131B	family with sequence similarity 131 member B	-1.280	0.026
12897811	FAM135A	family with sequence similarity 135 member A	-1.590	0.002
12870215	Fam13a	family with sequence similarity 13, member A	-1.740	0.002
12828800	FAM13C	family with sequence similarity 13 member C	-1.400	0.002
12823910	FAM149A	family with sequence similarity 149 member A	-1.130	0.005
12880696	FAM151B	family with sequence similarity 151 member B	1.690	0.046
12711036	FAM155A	family with sequence similarity 155 member A	-1.220	0.015
12910066	FAM155B	family with sequence similarity 155 member B	-1.940	0.019
12848227	FAM159A	family with sequence similarity 159 member A	1.470	0.005
12747149	FAM160A1	family with sequence similarity 160 member A1	-1.820	0.000
12819967	FAM160B1	family with sequence similarity 160 member B1	-2.080	0.001
12889619	FAM160B2	family with sequence similarity 160 member B2	-1.580	0.000
12694053	FAM161B	family with sequence similarity 161 member B	-1.610	0.030
12682512	FAM162A	family with sequence similarity 162 member A	1.270	0.047
12707998	FAM163B	family with sequence similarity 163 member B	1.290	0.040
12893113	FAM166B	family with sequence similarity 166 member B	1.290	0.016
12780733	FAM168B	family with sequence similarity 168 member B	-1.110	0.014
12791317	Fam169b	family with sequence similarity 169, member B	1.340	0.018
12887376	FAM170A	family with sequence similarity 170 member A	1.490	0.003
12828862	FAM170B	family with sequence similarity 170 member B	1.550	0.011
12784152	FAM171B	family with sequence similarity 171 member B	-1.400	0.006
12813370	FAM173A	family with sequence similarity 173 member A	1.140	0.007
12788579	FAM177A1	family with sequence similarity 177 member A1	1.530	0.001
12847961	Fam183b	family with sequence similarity 183, member B	1.140	0.037
12898727	FAM184A	family with sequence similarity 184 member A	-1.180	0.007
12862917	FAM186A	family with sequence similarity 186 member A	1.260	0.030
12857965	FAM186B	family with sequence similarity 186 member B	1.210	0.043
12720625	FAM188A	family with sequence similarity 188 member A	1.130	0.032
12791492	FAM189A1	family with sequence similarity 189 member A1	1.210	0.020
12875124	FAM193A	family with sequence similarity 193 member A	-1.560	0.000
12887115	FAM193B	family with sequence similarity 193 member B	-2.460	0.001
12680025	FAM207A	family with sequence similarity 207 member A	1.050	0.044
12721268	FAM209B	family with sequence similarity 209 member B	1.640	0.005
12809579	FAM210A	family with sequence similarity 210 member A	-1.310	0.004
12826638	FAM213A	family with sequence similarity 213 member A	1.260	0.001
12744584	FAM216A	family with sequence similarity 216 member A	1.180	0.017
12895840	FAM221B	family with sequence similarity 221 member B	1.270	0.009
12768235	FAM222B	family with sequence similarity 222 member B	-2.940	0.000
12863569	FAM227A	family with sequence similarity 227 member A	1.570	0.001
12703362	FAM228B	family with sequence similarity 228 member B	-1.310	0.001
12910077	FAM3A	family with sequence similarity 3 member A	1.190	0.028
12779966	FAM43B	family with sequence similarity 43 member B	1.310	0.034
12820472	FAM45A	family with sequence similarity 45 member A	-1.060	0.008
12901161	FAM46A	family with sequence similarity 46 member A	-2.630	0.000
12775507	FAM46B	family with sequence similarity 46 member B	-1.870	0.001
12880555	FAM53C	family with sequence similarity 53 member C	-1.410	0.023
12768794	FAM57A	family with sequence similarity 57 member A	-1.350	0.012
12836725	FAM63A	family with sequence similarity 63 member A	-1.580	0.002
12695433	FAM63B	family with sequence similarity 63 member B	-1.330	0.005
12841009	FAM69A	family with sequence similarity 69 member A	-1.970	0.002
12741221	FAM71A	family with sequence similarity 71 member A	5.740	0.001
12887379	FAM71B	family with sequence similarity 71 member B	1.200	0.043
12692212	FAM71D	family with sequence similarity 71 member D	2.100	0.002
12759465	FAM71E1	family with sequence similarity 71 member E1	1.340	0.013
12851621	FAM71F1	family with sequence similarity 71 member F1	-1.190	0.018
12851653	FAM71F2	family with sequence similarity 71 member F2	1.520	0.033
12848378	FAM73A	family with sequence similarity 73 member A	-1.160	0.020
12728295	FAM76B	family with sequence similarity 76 member B	-1.800	0.026
12806528	FAM83B	family with sequence similarity 83 member B	-2.390	0.000
12719423	FAM83C	family with sequence similarity 83 member C	1.370	0.012
12714562	FAM83D	family with sequence similarity 83 member D	-3.230	0.000
12755369	FAM83E	family with sequence similarity 83 member E	1.260	0.031
12760288	FAM83G	family with sequence similarity 83 member G	-2.020	0.000
12723373	FAM84B	family with sequence similarity 84 member B	-1.650	0.013
12805372	FAM8A1	family with sequence similarity 8 member A1	-1.850	0.010
12689119	FAM96A	family with sequence similarity 96 member A	1.260	0.031
12706637	FAM98A	family with sequence similarity 98 member A	-1.360	0.038
12750485	FAM98C	family with sequence similarity 98 member C	1.560	0.013
12789568	FAN1	FANCD2/FANCI-associated nuclease 1	-1.150	0.027
12759536	FANCA	Fanconi anemia complementation group A	-1.260	0.031
12905810	FANCB	Fanconi anemia complementation group B	-1.630	0.011
12799135	FANCD2	Fanconi anemia complementation group D2	1.190	0.025
12831629	FANCF	Fanconi anemia complementation group F	-1.960	0.018
12895311	FANCG	Fanconi anemia complementation group G	-1.380	0.032
12789956	FANCM	Fanconi anemia complementation group M	-1.800	0.002
12819072	FANK1	fibronectin type III and ankyrin repeat domains 1	1.330	0.026
12775855	FAP	fibroblast activation protein alpha	4.810	0.001
12819033	FAS	Fas cell surface death receptor	-1.420	0.012
12734776	FASLG	Fas ligand	1.460	0.027
12853767	FASTK	Fas activated serine/threonine kinase	1.300	0.013
12776686	FASTKD1	FAST kinase domains 1	-1.730	0.021
12785568	FASTKD3	FAST kinase domains 3	-1.580	0.023
12717616	FASTKD5	FAST kinase domains 5	-1.470	0.005
12834558	FAT3	FAT atypical cadherin 3	1.290	0.038
12748265	FAT4	FAT atypical cadherin 4	-2.590	0.003
12899051	FAXC	failed axon connections homolog	-1.230	0.046
12793325	FBLN5	fibulin 5	2.370	0.000
12893765	FBP2	fructose-bisphosphatase 2	1.140	0.023
12748364	FBRSL1	fibrosin like 1	-1.250	0.019
12887933	FBXL12	F-box and leucine-rich repeat protein 12	-1.360	0.014
12866853	FBXL14	F-box and leucine-rich repeat protein 14	-1.660	0.003
12818663	FBXL16	F-box and leucine-rich repeat protein 16	-1.500	0.000
12814712	FBXL18	F-box and leucine-rich repeat protein 18	-1.380	0.011
12769480	FBXL20	F-box and leucine-rich repeat protein 20	-1.420	0.017
12877745	FBXL21	F-box and leucine-rich repeat protein 21 (gene/pseudogene)	-1.490	0.021
12694663	Fbxl22	F-box and leucine-rich repeat protein 22	1.290	0.017
12898323	FBXL4	F-box and leucine-rich repeat protein 4	-1.460	0.010
12874442	FBXL5	F-box and leucine-rich repeat protein 5	-1.580	0.007
12787588	FBXL7	F-box and leucine-rich repeat protein 7	-1.360	0.010
12892010	FBXO16	F-box protein 16	-1.490	0.004
12790674	FBXO22	F-box protein 22	-1.370	0.013
12816387	FBXO24	F-box protein 24	-1.280	0.013
12681995	FBXO25	F-box protein 25	-1.270	0.018
12736928	FBXO28	F-box protein 28	-1.450	0.029
12901144	FBXO30	F-box protein 30	-1.890	0.002
12722357	FBXO32	F-box protein 32	-2.310	0.005
12793564	FBXO33	F-box protein 33	-3.280	0.000
12691243	FBXO34	F-box protein 34	-1.920	0.002
12681358	FBXO45	F-box protein 45	-2.100	0.001
12755200	FBXO46	F-box protein 46	-1.500	0.023
12858588	FBXO7	F-box protein 7	-1.360	0.001
12894902	FBXO8	F-box protein 8	-1.170	0.025
12788231	FBXW11	F-box and WD repeat domain containing 11	-1.200	0.028
12895540	FBXW2	F-box and WD repeat domain containing 2	1.170	0.008
12700287	FBXW5	F-box and WD repeat domain containing 5	1.290	0.016
12744300	FBXW7	F-box and WD repeat domain containing 7	-1.970	0.001
12745258	FBXW8	F-box and WD repeat domain containing 8	1.380	0.048
12880384	FBXW9	F-box and WD repeat domain containing 9	1.530	0.007
12842770	FCER1G	Fc fragment of IgE receptor Ig	1.390	0.007
12758621	FCGBP	Fc fragment of IgG binding protein	-1.070	0.046
12842777	FCGR1A	Fc fragment of IgG receptor Ia	1.310	0.027
12749627	FCGRT	Fc fragment of IgG receptor and transporter	1.130	0.028
12888292	FCHSD1	FCH and double SH3 domains 1	1.190	0.010
12733127	FCHSD2	FCH and double SH3 domains 2	-1.970	0.000
12838711	FCRL1	Fc receptor like 1	1.170	0.019
12845442	FCRL6	Fc receptor like 6	1.400	0.002
12845313	FCRLB	Fc receptor like B	1.240	0.046
12726690	FDX1	ferredoxin 1	1.160	0.050
12691273	FEM1B	fem-1 homolog B	-1.350	0.002
12696936	FEM1C	fem-1 homolog C	-1.950	0.000
12831867	FEN1	flap structure-specific endonuclease 1	-1.430	0.001
12792023	FES	FES proto-oncogene, tyrosine kinase	1.130	0.036
12782380	FEV	FEV, ETS transcription factor	1.300	0.039
12853924	FEZF1	FEZ family zinc finger 1	1.420	0.023
12820353	FFAR4	free fatty acid receptor 4	1.670	0.000
12746203	FGB	fibrinogen beta chain	1.400	0.006
12864575	FGD4	FYVE, RhoGEF and PH domain containing 4	-1.850	0.000
12867839	FGD6	FYVE, RhoGEF and PH domain containing 6	-1.780	0.001
12785032	FGF10	fibroblast growth factor 10	-1.630	0.017
12765234	FGF11	fibroblast growth factor 11	1.560	0.011
12786113	FGF18	fibroblast growth factor 18	-1.440	0.006
12745287	FGF2	fibroblast growth factor 2	-1.130	0.027
12879404	FGF22	fibroblast growth factor 22	1.100	0.048
12871862	FGF5	fibroblast growth factor 5	-2.080	0.015
12861946	FGF6	fibroblast growth factor 6	1.310	0.032
12821538	FGF8	fibroblast growth factor 8	1.360	0.003
12873258	FGFBP1	fibroblast growth factor binding protein 1	1.320	0.028
12824808	FGFR1	fibroblast growth factor receptor 1	-1.250	0.012
12866953	FGFR1OP2	FGFR1 oncogene partner 2	-1.690	0.001
12871549	FGFRL1	fibroblast growth factor receptor-like 1	-1.280	0.017
12823715	FGL1	fibrinogen like 1	2.000	0.022
12748328	FHDC1	FH2 domain containing 1	-2.150	0.000
12705085	FHL2	four and a half LIM domains 2	1.820	0.002
12836516	FHL3	four and a half LIM domains 3	-1.220	0.020
12706689	FIBCD1	fibrinogen C domain containing 1	1.130	0.047
12727230	FIBIN	fin bud initiation factor homolog (zebrafish)	1.150	0.038
12833499	FIBP	FGF1 intracellular binding protein	1.290	0.006
12745810	FICD	FIC domain containing	-1.060	0.049
12701115	FIGLA	folliculogenesis specific bHLH transcription factor	1.440	0.042
12778650	FIGN	fidgetin	-2.700	0.002
12859905	FIGNL2	fidgetin like 2	1.090	0.039
12869671	Fip1l1	FIP1 like 1 (S. cerevisiae)	1.250	0.033
12754846	FIZ1	FLT3 interacting zinc finger 1	-1.230	0.046
12851936	FKBP14	FK506 binding protein 14	-1.120	0.035
12895808	FKBP15	FK506 binding protein 15	-1.460	0.001
12817936	FKBP6	FK506 binding protein 6	1.360	0.033
12878865	FKBP8	FK506 binding protein 8	1.260	0.002
12831228	FLI1	Fli-1 proto-oncogene, ETS transcription factor	-1.420	0.004
12763243	FLII	flightless I actin binding protein	1.180	0.036
12832212	FLRT1	fibronectin leucine rich transmembrane protein 1	1.150	0.013
12720176	FLRT3	fibronectin leucine rich transmembrane protein 3	-3.190	0.008
12784724	FMNL2	formin like 2	-1.960	0.005
12861889	FMNL3	formin like 3	-1.380	0.019
12737017	FMO4	flavin containing monooxygenase 4	-1.370	0.011
12841958	FMO5	flavin containing monooxygenase 5	-1.410	0.009
12772816	FN3KRP	fructosamine 3 kinase related protein	-1.200	0.020
12707336	FNBP1	formin binding protein 1	-1.200	0.022
12686845	FNDC3B	fibronectin type III domain containing 3B	-1.460	0.000
12842429	FNDC7	fibronectin type III domain containing 7	8.710	0.000
12688226	FNTB	farnesyltransferase, CAAX box, beta	-1.560	0.001
12727223	FOLR2	folate receptor beta	1.220	0.017
12687887	FOS	FBJ murine osteosarcoma viral oncogene homolog	-2.160	0.008
12753541	FOSB	FBJ murine osteosarcoma viral oncogene homolog B	1.400	0.024
12791907	FOXA1	forkhead box A1	-2.460	0.000
12718280	FOXA2	forkhead box A2	-1.310	0.041
12750307	FOXC2	forkhead box C2	-2.350	0.000
12846069	FOXD3	forkhead box D3	1.240	0.028
12752351	FOXF1	forkhead box F1	-1.680	0.009
12761848	FOXJ1	forkhead box J1	1.380	0.008
12840651	FOXJ3	forkhead box J3	-1.130	0.039
12771502	FOXK2	forkhead box K2	-1.060	0.036
12753328	FOXL1	forkhead box L1	1.300	0.013
12678679	FOXL2	forkhead box L2	-1.830	0.018
12700657	FOXN2	forkhead box N2	-1.250	0.001
12742686	FOXN4	forkhead box N4	1.220	0.006
12709252	FOXO1	forkhead box O1	-1.760	0.003
12795759	Foxp1	forkhead box P1	-1.490	0.015
12730410	FOXR1	forkhead box R1	1.160	0.008
12720745	FOXS1	forkhead box S1	1.280	0.014
12699124	FPGS	folylpolyglutamate synthase	1.280	0.046
12842232	FPGT	fucose-1-phosphate guanylyltransferase	-1.950	0.000
12712221	FREM2	FRAS1 related extracellular matrix protein 2	1.260	0.033
12897014	FRK	fyn related Src family tyrosine kinase	-2.420	0.002
12793679	FRMD5	FERM domain containing 5	-1.830	0.001
12830796	FRMD8	FERM domain containing 8	-1.450	0.016
12891893	FRMPD1	FERM and PDZ domain containing 1	-1.770	0.006
12838662	FRRS1	ferric chelate reductase 1	-1.470	0.045
12842468	FRRS1	ferric chelate reductase 1	-1.670	0.010
12867745	FRS2	fibroblast growth factor receptor substrate 2	-1.500	0.001
12711493	FRY	FRY microtubule binding protein	-1.730	0.002
12873928	FRYL	FRY like transcription coactivator	-1.530	0.003
12774390	FRZB	frizzled-related protein	5.370	0.000
12890007	FSD1L	fibronectin type III and SPRY domain containing 1 like	-1.630	0.031
12887439	FSTL4	follistatin like 4	1.500	0.025
12754224	FTO	fat mass and obesity associated	1.250	0.002
12838206	FUBP1	far upstream element binding protein 1	-1.810	0.002
12702384	FUBP3	far upstream element binding protein 3	1.290	0.003
12900274	FUCA2	fucosidase, alpha-L- 2, plasma	-1.440	0.004
12820874	FUOM	fucose mutarotase	1.270	0.016
12811263	Fus	fused in sarcoma	1.320	0.011
12755650	FUT1	fucosyltransferase 1 (H blood group)	-1.620	0.008
12826891	FUT11	fucosyltransferase 11	-2.090	0.000
12730966	FUT4	fucosyltransferase 4	-1.420	0.031
12877357	FUT6	fucosyltransferase 6	1.180	0.030
12687970	FUT8	fucosyltransferase 8	-1.990	0.000
12889415	FXN	frataxin	-1.450	0.006
12773012	FXR2	FMR1 autosomal homolog 2	-1.310	0.004
12730818	FXYD2	FXYD domain containing ion transport regulator 2	1.110	0.050
12825686	FXYD4	FXYD domain containing ion transport regulator 4	1.310	0.029
12750095	FXYD5	FXYD domain containing ion transport regulator 5	1.320	0.010
12794130	FYCO1	FYVE and coiled-coil domain containing 1	-1.210	0.028
12683626	FYTTD1	forty-two-three domain containing 1	1.280	0.044
12849474	FZD1	frizzled class receptor 1	-1.380	0.026
12829673	FZD4	frizzled class receptor 4	-2.360	0.001
12777119	FZD7	frizzled class receptor 7	-1.790	0.001
12720971	FZD8	frizzled class receptor 8	-1.190	0.026
12886288	FZR1	fizzy/cell division cycle 20 related 1	-1.320	0.010
12789584	G2E3	G2/M-phase specific E3 ubiquitin protein ligase	-1.570	0.006
12875394	G3bp2	G3BP stress granule assembly factor 2	-1.300	0.015
12764872	G6PC	glucose-6-phosphatase catalytic subunit	2.150	0.006
12780680	G6PC2	glucose-6-phosphatase catalytic subunit 2	1.150	0.043
12747840	GAB1	GRB2 associated binding protein 1	-1.250	0.035
12831238	GAB2	GRB2 associated binding protein 2	-1.410	0.026
12749494	GABARAPL2	GABA type A receptor associated protein like 2	1.140	0.048
12790282	GABRA5	gamma-aminobutyric acid type A receptor alpha5 subunit	1.600	0.034
12871803	GABRB1	gamma-aminobutyric acid type A receptor beta1 subunit	1.260	0.005
12887415	GABRB2	gamma-aminobutyric acid type A receptor beta2 subunit	1.600	0.026
12793009	GABRB3	gamma-aminobutyric acid type A receptor beta3 subunit	1.350	0.018
12908846	GABRE	gamma-aminobutyric acid type A receptor epsilon subunit	-1.750	0.001
12904642	GABRQ	gamma-aminobutyric acid type A receptor theta subunit	-3.800	0.001
12896362	GABRR2	gamma-aminobutyric acid type A receptor rho2 subunit	2.470	0.000
12781790	GAD1	glutamate decarboxylase 1	1.660	0.022
12877563	GADD45GIP1	GADD45G interacting protein 1	1.140	0.013
12874008	GAK	cyclin G associated kinase	1.130	0.035
12776995	GALE	UDP-galactose-4-epimerase	1.400	0.000
12764195	GALK1	galactokinase 1	1.100	0.039
12696222	GALK2	galactokinase 2	-1.420	0.002
12882320	GALNT10	polypeptide N-acetylgalactosaminyltransferase 10	-1.480	0.042
12827131	GALNT2	polypeptide N-acetylgalactosaminyltransferase 2	1.130	0.015
12868074	GALNT8	polypeptide N-acetylgalactosaminyltransferase 8	1.240	0.027
12863253	GALR3	galanin receptor 3	1.430	0.022
12885460	GAMT	guanidinoacetate N-methyltransferase	1.120	0.005
12752120	GAN	gigaxonin	-1.780	0.009
12702089	GAPVD1	GTPase activating protein and VPS9 domains 1	-1.690	0.000
12807710	GAREM1	GRB2 associated regulator of MAPK1 subtype 1	-1.340	0.005
12699355	GARNL3	GTPase activating Rap/RanGAP domain like 3	1.330	0.012
12678593	GART	phosphoribosylglycinamide formyltransferase, phosphoribosylglycinamide synthetase, phosphoribosylaminoimidazole synthetase	-1.250	0.004
12862938	GAS2L3	growth arrest specific 2 like 3	-1.680	0.009
12760633	GAST	gastrin	1.210	0.041
12794741	GATA2	GATA binding protein 2	-1.630	0.009
12718361	GATA3	GATA binding protein 3	-1.440	0.002
12892819	GATA4	GATA binding protein 4	-2.150	0.000
12714064	GATA5	GATA binding protein 5	-1.610	0.009
12852446	GATAD1	GATA zinc finger domain containing 1	-1.280	0.007
12836562	GATAD2B	GATA zinc finger domain containing 2B	-1.540	0.039
12688316	GATM	glycine amidinotransferase	-2.040	0.001
12813150	GATSL2	GATS protein-like 2	-1.470	0.016
12892312	GBA2	glucosylceramidase beta 2	-1.510	0.018
12814450	GBAS	glioblastoma amplified sequence	1.340	0.029
12708304	GBGT1	globoside alpha-1,3-N-acetylgalactosaminyltransferase 1	-1.310	0.018
12837806	GBP1	guanylate binding protein 1	-2.440	0.022
12844407	GBP1	guanylate binding protein 1	-2.530	0.019
12838274	GBP6	guanylate binding protein family member 6	1.190	0.020
12780807	GCA	grancalcin	1.380	0.000
12857338	GCAT	glycine C-acetyltransferase	1.420	0.001
12707471	GCC2	GRIP and coiled-coil domain containing 2	-1.700	0.001
12700576	GCFC2	GC-rich sequence DNA-binding factor 2	-1.310	0.014
12774328	Gcg	glucagon	1.810	0.001
12852035	GCK	glucokinase	1.160	0.025
12801746	GCLC	glutamate-cysteine ligase catalytic subunit	-1.360	0.017
12839201	GCLM	glutamate-cysteine ligase modifier subunit	-1.340	0.014
12803215	GCM2	glial cells missing homolog 2	1.300	0.010
12888885	GCNT1	glucosaminyl (N-acetyl) transferase 1, core 2	-1.570	0.010
12889125	GCNT1	glucosaminyl (N-acetyl) transferase 1, core 2	-2.170	0.000
12693726	GCNT3	glucosaminyl (N-acetyl) transferase 3, mucin type	-1.180	0.013
12697609	GCNT4	glucosaminyl (N-acetyl) transferase 4, core 2	-2.490	0.000
12723396	GDAP1	ganglioside induced differentiation associated protein 1	-2.100	0.027
12716833	GDAP1L1	ganglioside induced differentiation associated protein 1-like 1	1.150	0.025
12837399	GDAP2	ganglioside induced differentiation associated protein 2	-1.450	0.016
12868064	GDF11	growth differentiation factor 11	-1.380	0.044
12888051	GDF15	growth differentiation factor 15	-1.550	0.021
12775325	GDF3	growth differentiation factor 3	1.930	0.014
12883336	GDF9	growth differentiation factor 9	1.570	0.026
12908277	GDPD2	glycerophosphodiester phosphodiesterase domain containing 2	1.730	0.001
12723272	GEM	GTP binding protein overexpressed in skeletal muscle	-1.570	0.007
12789671	GEMIN2	gem nuclear organelle associated protein 2	-1.240	0.017
12886579	GEMIN5	gem nuclear organelle associated protein 5	-1.480	0.029
12700573	GEMIN6	gem nuclear organelle associated protein 6	1.290	0.012
12700872	GEMIN6	gem nuclear organelle associated protein 6	-1.330	0.009
12754052	GEMIN7	gem nuclear organelle associated protein 7	-2.240	0.004
12708565	GEN1	GEN1, Holliday junction 5' flap endonuclease	-1.320	0.027
12814430	GET4	golgi to ER traffic protein 4	1.220	0.045
12767035	GFAP	glial fibrillary acidic protein	1.290	0.005
12756438	GFOD2	glucose-fructose oxidoreductase domain containing 2	-1.340	0.003
12703883	GFPT1	glutamine--fructose-6-phosphate transaminase 1	-1.190	0.016
12880314	GFPT2	glutamine-fructose-6-phosphate transaminase 2	-2.290	0.000
12822767	GFRA1	GDNF family receptor alpha 1	1.130	0.047
12893753	GFRA2	GDNF family receptor alpha 2	-1.600	0.005
12887319	GFRA3	GDNF family receptor alpha 3	1.210	0.038
12709585	GGACT	gamma-glutamylamine cyclotransferase	1.450	0.026
12851009	GGCT	gamma-glutamylcyclotransferase	-1.150	0.049
12748091	GGT1	gamma-glutamyltransferase 1	1.170	0.003
12786883	GHR	growth hormone receptor	-2.860	0.006
12797940	GHRL	ghrelin/obestatin prepropeptide	1.380	0.050
12680303	GHSR	growth hormone secretagogue receptor	1.600	0.001
12837087	GIGYF2	GRB10 interacting GYF protein 2	-2.340	0.000
12850948	GIMAP8	GTPase, IMAP family member 8	1.420	0.041
12753322	GINS3	GINS complex subunit 3	-2.420	0.002
12762746	GIP	gastric inhibitory polypeptide	1.480	0.045
12845091	GIPC2	GIPC PDZ domain containing family member 2	3.920	0.000
12754019	GIPR	gastric inhibitory polypeptide receptor	1.200	0.014
12742772	GIT2	GIT ArfGAP 2	-1.360	0.006
12899158	GJA10	gap junction protein alpha 10	1.480	0.004
12846830	GJA4	gap junction protein alpha 4	1.470	0.002
12769517	GJC1	gap junction protein gamma 1	-1.720	0.013
12705416	GKN2	gastrokine 2	1.310	0.041
12728245	GLB1L2	galactosidase beta 1 like 2	1.150	0.003
12851692	GLCCI1	glucocorticoid induced 1	-1.680	0.000
12687982	GLCE	glucuronic acid epimerase	-1.550	0.001
12852454	GLI3	GLI family zinc finger 3	-1.160	0.014
12725357	GLI4	GLI family zinc finger 4	-1.330	0.028
12890715	GLIS3	GLIS family zinc finger 3	-1.430	0.006
12806550	GLO1	glyoxalase I	1.280	0.028
12735535	GLRX2	glutaredoxin 2	1.180	0.040
12819480	GLRX3	glutaredoxin 3	1.480	0.023
12777203	GLS	glutaminase	-1.240	0.017
12861747	GLS2	glutaminase 2	-1.250	0.020
12706598	GLT6D1	glycosyltransferase 6 domain containing 1	1.510	0.002
12795364	GLT8D1	glycosyltransferase 8 domain containing 1	-1.320	0.004
12866626	GLT8D2	glycosyltransferase 8 domain containing 2	1.270	0.010
12803343	GLTSCR1L	GLTSCR1 like	-1.180	0.018
12750188	GLTSCR2	glioma tumor suppressor candidate region gene 2	1.190	0.023
12732114	GLYATL2	glycine-N-acyltransferase like 2	1.210	0.037
12804014	GLYATL3	glycine-N-acyltransferase like 3	4.260	0.002
12892110	Gm34653	predicted gene, 34653	1.260	0.022
12717381	Gm38434	predicted gene, 38434	1.960	0.003
12689136	Gm6657	predicted gene 6657	1.200	0.029
12805984	GMNN	geminin, DNA replication inhibitor	-1.330	0.040
12775302	GMPPA	GDP-mannose pyrophosphorylase A	1.150	0.035
12886424	GNA15	G protein subunit alpha 15	1.070	0.006
12894797	GNAQ	G protein subunit alpha q	-1.210	0.015
12797958	GNAT1	G protein subunit alpha transducin 1	1.180	0.047
12690792	GNB5	G protein subunit beta 5	-1.350	0.011
12895744	GNE	glucosamine (UDP-N-acetyl)-2-epimerase/N-acetylmannosamine kinase	-2.410	0.000
12891722	GNG10	G protein subunit gamma 10	1.340	0.006
12841951	GNG11	G protein subunit gamma 11	-1.470	0.005
12759604	GNG8	G protein subunit gamma 8	1.330	0.021
12837199	GNL2	G protein nucleolar 2	1.230	0.011
12798554	GNL3	G protein nucleolar 3	1.490	0.010
12803164	GNMT	glycine N-methyltransferase	1.350	0.038
12828674	GNPAT	glyceronephosphate O-acyltransferase	1.270	0.000
12689068	GNPNAT1	glucosamine-phosphate N-acetyltransferase 1	-1.740	0.004
12865137	GNPTAB	N-acetylglucosamine-1-phosphate transferase alpha and beta subunits	-1.290	0.006
[truncated: 3,937 more rows]
