# Supplementary material for: Differential Gene Expression Analysis of Bovine Macrophages after Exposure to the Penicillium Mycotoxins Citrinin and/or Ochratoxin A
Source: Toxins (Basel). 2017 Nov 13;9(11):366. doi: 10.3390/toxins9110366 (PMC5705981; doi:10.3390/toxins9110366)
Supplement: Supplementary file 1 [file toxins-09-00366-s001.zip › toxins-234919-supplementary/Brennan et al Toxins Supplemental File 2 Table S2.xlsx]

## Sheet: CIT
Supplemental File 2	Differentially expressed genes between bovine macrophage (BoMac) cells after 24 hours of exposure to citrinin (CIT), ochratoxin A (OTA), or citrinin + ochratoxin A (CIT+OTA)
Spreadsheet 1. Differentially expressed genes in BoMac cells exposed to CIT
Transcript Cluster ID	Gene Symbol	Entrez Gene Name	Exp Fold Change	Exp p-value
12745778	AACS	acetoacetyl-CoA synthetase	-1.300	0.015
12894099	AADAT	aminoadipate aminotransferase	1.560	0.036
12893194	AADAT	aminoadipate aminotransferase	-1.740	0.039
12834440	AAMDC	adipogenesis associated, Mth938 domain containing	1.050	0.030
12750986	AARS	alanyl-tRNA synthetase	1.630	0.000
12698154	ABCA2	ATP binding cassette subfamily A member 2	-1.290	0.002
12764677	ABCA6	ATP binding cassette subfamily A member 6	1.440	0.004
12904893	ABCB7	ATP binding cassette subfamily B member 7	-1.170	0.047
12811348	ABCC1	ATP binding cassette subfamily C member 1	1.210	0.022
12771616	ABCC3	ATP binding cassette subfamily C member 3	-1.380	0.038
12789601	ABHD2	abhydrolase domain containing 2	1.520	0.002
12808543	ABHD3	abhydrolase domain containing 3	1.190	0.006
12798391	ABHD6	abhydrolase domain containing 6	1.310	0.050
12702351	ABL1	ABL proto-oncogene 1, non-receptor tyrosine kinase	1.220	0.021
12739306	ABL2	ABL proto-oncogene 2, non-receptor tyrosine kinase	1.460	0.002
12767240	ACACA	acetyl-CoA carboxylase alpha	-1.220	0.039
12742553	ACAD10	acyl-CoA dehydrogenase family member 10	1.410	0.019
12843399	ACADM	acyl-CoA dehydrogenase, C-4 to C-12 straight chain	1.090	0.006
12897137	ACAT2	acetyl-CoA acetyltransferase 2	-1.260	0.035
12718810	ACBD7	acyl-CoA binding domain containing 7	1.480	0.035
12813833	ACHE	acetylcholinesterase (Cartwright blood group)	1.610	0.017
12769528	ACLY	ATP citrate lyase	-1.410	0.004
12893532	ACO1	aconitase 1	1.100	0.021
12804884	ACOT13	acyl-CoA thioesterase 13	1.210	0.037
12692494	ACOT2	acyl-CoA thioesterase 2	1.080	0.040
12735623	ACOT7	acyl-CoA thioesterase 7	-1.250	0.026
12904656	ACOT9	acyl-CoA thioesterase 9	-1.190	0.003
12763160	ACOX1	acyl-CoA oxidase 1, palmitoyl	-1.250	0.016
12750604	ACSF3	acyl-CoA synthetase family member 3	-1.320	0.010
12825420	ACSL1	acyl-CoA synthetase long-chain family member 1	-1.120	0.027
12909544	ACSL4	acyl-CoA synthetase long-chain family member 4	-1.190	0.027
12714225	ACSS2	acyl-CoA synthetase short-chain family member 2	-1.810	0.008
12831584	Actn3	actinin alpha 3	-1.650	0.002
12852007	ACTR3B	ARP3 actin-related protein 3 homolog B (yeast)	-1.210	0.046
12800604	ACY1	aminoacylase 1	-1.740	0.009
12688112	ADAM10	ADAM metallopeptidase domain 10	-1.190	0.043
12700297	ADAM17	ADAM metallopeptidase domain 17	-1.130	0.026
12892106	ADAM29	ADAM metallopeptidase domain 29	-1.130	0.018
12823486	ADAM9	ADAM metallopeptidase domain 9	1.270	0.001
12861279	ADAMTS20	ADAM metallopeptidase with thrombospondin type 1 motif 20	1.330	0.029
12786416	ADAMTS6	ADAM metallopeptidase with thrombospondin type 1 motif 6	1.320	0.031
12789270	ADAMTS7	ADAM metallopeptidase with thrombospondin type 1 motif 7	-1.160	0.035
12771716	ADAP2	ArfGAP with dual PH domains 2	1.320	0.002
12723165	ADCY8	adenylate cyclase 8 (brain)	-1.410	0.016
12897680	ADGB	androglobin	1.440	0.007
12875557	ADGRA3	adhesion G protein-coupled receptor A3	-1.260	0.016
12747120	ADGRD1	adhesion G protein-coupled receptor D1	1.510	0.038
12870509	ADH5	alcohol dehydrogenase 5 (class III), chi polypeptide	-1.190	0.016
12827256	ADK	adenosine kinase	-1.450	0.021
12862666	ADM2	adrenomedullin 2	1.510	0.002
12748166	ADORA2A	adenosine A2a receptor	1.290	0.007
12771351	ADORA2B	adenosine A2b receptor	-1.630	0.002
12695111	ADPGK	ADP-dependent glucokinase	-1.280	0.024
12876951	ADRB2	adrenoceptor beta 2	1.780	0.030
12736239	ADSS	adenylosuccinate synthase	-1.590	0.009
12877681	AES	amino-terminal enhancer of split	-1.190	0.001
12875048	AFAP1	actin filament associated protein 1	1.240	0.028
12809751	AFG3L2	AFG3 like matrix AAA peptidase subunit 2	-1.140	0.005
12816222	AGFG2	ArfGAP with FG repeats 2	-1.380	0.006
12845704	AGO4	argonaute 4, RISC catalytic component	1.460	0.024
12705450	AGPAT2	1-acylglycerol-3-phosphate O-acyltransferase 2	-1.210	0.017
12739953	AGRN	agrin	-1.270	0.031
12683322	AGTR1	angiotensin II receptor type 1	1.340	0.039
12718784	AHCY	adenosylhomocysteinase	-1.110	0.049
12843338	AHCYL1	adenosylhomocysteinase like 1	-1.240	0.015
12848811	AHR	aryl hydrocarbon receptor	-1.390	0.045
12701187	Ahsa2	AHA1, activator of heat shock protein ATPase 2	1.390	0.006
12739073	AIDA	axin interactor, dorsalization associated	1.100	0.048
12909443	AIFM1	apoptosis inducing factor, mitochondria associated 1	-1.260	0.030
12896561	AIG1	androgen-induced 1	1.360	0.009
12896573	AIG1	androgen-induced 1	1.280	0.025
12812973	AIMP2	aminoacyl tRNA synthetase complex-interacting multifunctional protein 2	-1.180	0.045
12829610	AIP	aryl hydrocarbon receptor interacting protein	-1.290	0.041
12741252	AJAP1	adherens junctions associated protein 1	1.270	0.041
12689774	AJUBA	ajuba LIM protein	-1.410	0.049
12889092	AK3	adenylate kinase 3	-1.080	0.034
12845002	AK4	adenylate kinase 4	-1.410	0.030
12789747	AK7	adenylate kinase 7	1.340	0.004
12881182	AKAP8L	A-kinase anchoring protein 8 like	1.140	0.016
12847418	AKIRIN1	akirin 1	1.190	0.010
12758675	AKT2	v-akt murine thymoma viral oncogene homolog 2	-1.200	0.004
12893324	ALAD	aminolevulinate dehydratase	-1.310	0.024
12822230	ALDH18A1	aldehyde dehydrogenase 18 family member A1	-1.380	0.023
12892676	ALDH1A1	aldehyde dehydrogenase 1 family member A1	-1.210	0.045
12866308	ALDH1L2	aldehyde dehydrogenase 1 family member L2	2.890	0.019
12770208	ALDH3A2	aldehyde dehydrogenase 3 family member A2	-1.190	0.009
12900136	ALDH8A1	aldehyde dehydrogenase 8 family member A1	1.190	0.004
12816154	ALDOA	aldolase, fructose-bisphosphate A	-1.150	0.036
12811960	ALG1	ALG1, chitobiosyldiphosphodolichol beta-mannosyltransferase	1.120	0.039
12886892	ALKBH7	alkB homolog 7	-1.260	0.025
12899433	AMD1	adenosylmethionine decarboxylase 1	-1.130	0.007
12839104	AMIGO1	adhesion molecule with Ig-like domain 1	1.430	0.021
12859490	AMIGO2	adhesion molecule with Ig-like domain 2	-1.530	0.000
12733332	AMOTL1	angiomotin like 1	-1.140	0.029
12844675	AMPD2	adenosine monophosphate deaminase 2	-1.240	0.000
12732292	AMPD3	adenosine monophosphate deaminase 3	1.210	0.004
12701607	ANAPC1	anaphase promoting complex subunit 1	-1.080	0.018
12772859	ANAPC11	anaphase promoting complex subunit 11	-1.180	0.028
12826946	ANAPC16	anaphase promoting complex subunit 16	-1.580	0.002
12697507	Ang4	angiogenin, ribonuclease A family, member 4	-1.330	0.009
12697629	Ang4	angiogenin, ribonuclease A family, member 4	-1.460	0.042
12721644	ANGPT1	angiopoietin 1	-1.260	0.015
12705423	ANGPTL2	angiopoietin like 2	-2.480	0.003
12849542	ANKIB1	ankyrin repeat and IBR domain containing 1	1.100	0.028
12853733	ANKMY2	ankyrin repeat and MYND domain containing 2	1.120	0.046
12758448	ANKRD11	ankyrin repeat domain 11	1.360	0.014
12808216	ANKRD12	ankyrin repeat domain 12	1.310	0.005
12821704	ANKRD22	ankyrin repeat domain 22	1.600	0.002
12694952	ANKRD31	ankyrin repeat domain 31	1.640	0.007
12840458	ANKRD34A	ankyrin repeat domain 34A	-1.600	0.002
12763675	ANKRD40	ankyrin repeat domain 40	1.210	0.008
12817513	ANKS3	ankyrin repeat and sterile alpha motif domain containing 3	1.190	0.045
12854287	ANLN	anillin actin binding protein	-1.220	0.026
12866524	ANO6	anoctamin 6	-1.080	0.049
12696472	ANP32A	acidic nuclear phosphoprotein 32 family member A	-1.430	0.002
12892524	ANP32B	acidic nuclear phosphoprotein 32 family member B	-1.140	0.004
12825927	ANXA11	annexin A11	-1.240	0.012
12883402	ANXA6	annexin A6	-1.160	0.034
12828451	ANXA7	annexin A7	-1.300	0.000
12883673	AP1M1	adaptor related protein complex 1 mu 1 subunit	-1.210	0.006
12885496	AP1M2	adaptor related protein complex 1 mu 2 subunit	-1.310	0.037
12793941	AP3B2	adaptor related protein complex 3 beta 2 subunit	1.290	0.039
12791258	AP4S1	adaptor related protein complex 4 sigma 1 subunit	-1.100	0.020
12807757	APCDD1	adenomatosis polyposis coli down-regulated 1	1.400	0.008
12731471	APIP	APAF1 interacting protein	-1.300	0.017
12857775	APOBEC3B	apolipoprotein B mRNA editing enzyme catalytic subunit 3B	-1.240	0.046
12869420	Apol3	apolipoprotein L, 3	1.650	0.020
12903951	APOO	apolipoprotein O	-1.370	0.032
12799210	APPL1	adaptor protein, phosphotyrosine interacting with PH domain and leucine zipper 1	-1.370	0.042
12905482	ARAF	A-Raf proto-oncogene, serine/threonine kinase	-1.390	0.009
12722584	ARC	activity-regulated cytoskeleton-associated protein	1.600	0.018
12728889	ARCN1	archain 1	-1.140	0.008
12872030	AREG	amphiregulin	1.600	0.002
12687646	ARF6	ADP ribosylation factor 6	-1.230	0.013
12718593	ARFGAP1	ADP ribosylation factor GTPase activating protein 1	1.190	0.029
12866916	ARFGAP3	ADP ribosylation factor GTPase activating protein 3	1.070	0.018
12731936	ARHGAP1	Rho GTPase activating protein 1	-1.300	0.035
12900030	ARHGAP18	Rho GTPase activating protein 18	-1.440	0.005
12822520	ARHGAP19	Rho GTPase activating protein 19	-1.460	0.025
12763715	ARHGAP23	Rho GTPase activating protein 23	-1.400	0.001
12872153	ARHGAP24	Rho GTPase activating protein 24	1.340	0.038
12680487	ARHGAP31	Rho GTPase activating protein 31	1.130	0.025
12903979	ARHGAP36	Rho GTPase activating protein 36	1.250	0.044
12731455	ARHGAP42	Rho GTPase activating protein 42	1.310	0.032
12762418	ARHGAP44	Rho GTPase activating protein 44	1.200	0.005
12761308	ARHGDIA	Rho GDP dissociation inhibitor alpha	-1.320	0.001
12836852	ARHGEF2	Rho/Rac guanine nucleotide exchange factor 2	1.560	0.009
12857994	ARHGEF25	Rho guanine nucleotide exchange factor 25	1.280	0.043
12685559	ARHGEF26	Rho guanine nucleotide exchange factor 26	-1.190	0.001
12880033	ARHGEF37	Rho guanine nucleotide exchange factor 37	1.500	0.012
12909234	ARHGEF6	Rac/Cdc42 guanine nucleotide exchange factor 6	1.400	0.001
12708762	ARHGEF7	Rho guanine nucleotide exchange factor 7	1.460	0.011
12709812	ARHGEF7	Rho guanine nucleotide exchange factor 7	1.270	0.010
12828537	ARID4B	AT-rich interaction domain 4B	1.210	0.012
12798403	ARIH2	ariadne RBR E3 ubiquitin protein ligase 2	1.160	0.022
12830387	ARL2	ADP ribosylation factor like GTPase 2	-1.410	0.002
12852248	ARL4A	ADP ribosylation factor like GTPase 4A	1.270	0.019
12848299	ARL4C	ADP ribosylation factor like GTPase 4C	-1.550	0.003
12715823	ARMC4	armadillo repeat containing 4	1.390	0.001
12816081	ARPC1A	actin related protein 2/3 complex subunit 1A	-1.040	0.041
12815296	ARPC1B	actin related protein 2/3 complex subunit 1B	1.200	0.035
12767297	ARRB2	arrestin beta 2	-1.220	0.037
12885849	ARRDC2	arrestin domain containing 2	1.260	0.010
12887514	ARRDC3	arrestin domain containing 3	-1.180	0.004
12887373	ARSI	arylsulfatase family member I	-1.400	0.023
12872205	ARSJ	arylsulfatase family member J	-1.550	0.002
12880522	ARSK	arylsulfatase family member K	1.350	0.029
12730077	ART5	ADP-ribosyltransferase 5	-1.310	0.026
12841407	ASB1	ankyrin repeat and SOCS box containing 1	1.200	0.043
12792043	ASB7	ankyrin repeat and SOCS box containing 7	1.190	0.016
12854099	ASNS	asparagine synthetase (glutamine-hydrolyzing)	2.160	0.000
12744314	ASPHD2	aspartate beta-hydroxylase domain containing 2	1.190	0.009
12766760	ASPSCR1	alveolar soft part sarcoma chromosome region, candidate 1	1.140	0.049
12698356	ASS1	argininosuccinate synthase 1	1.280	0.000
12715587	ASXL1	additional sex combs like 1, transcriptional regulator	1.160	0.014
12700376	ATAD2B	ATPase family, AAA domain containing 2B	1.290	0.004
12739608	ATF3	activating transcription factor 3	2.440	0.001
12858656	ATF4	activating transcription factor 4	2.610	0.000
12751837	ATF5	activating transcription factor 5	1.450	0.019
12727205	ATG13	autophagy related 13	1.260	0.013
12903177	ATG4A	autophagy related 4A cysteine peptidase	-1.380	0.012
12881762	ATG4D	autophagy related 4D cysteine peptidase	1.280	0.005
12797616	ATG7	autophagy related 7	1.220	0.039
12775434	ATIC	5-aminoimidazole-4-carboxamide ribonucleotide formyltransferase/IMP cyclohydrolase	-1.290	0.003
12703439	ATL2	atlastin GTPase 2	1.090	0.036
12833774	ATL3	atlastin GTPase 3	-1.190	0.049
12754423	ATMIN	ATM interactor	1.080	0.012
12865683	ATN1	atrophin 1	-1.080	0.041
12708078	ATOH8	atonal bHLH transcription factor 8	-1.280	0.028
12680976	ATP13A3	ATPase 13A3	1.330	0.038
12761176	ATP1B2	ATPase Na+/K+ transporting subunit beta 2	1.540	0.008
12864163	ATP2B1	ATPase plasma membrane Ca2+ transporting 1	-1.250	0.002
12809219	ATP5A1	ATP synthase, H+ transporting, mitochondrial F1 complex, alpha subunit 1, cardiac muscle	-1.240	0.006
12857355	ATP5B	ATP synthase, H+ transporting, mitochondrial F1 complex, beta polypeptide	-1.140	0.002
12778603	ATP5G3	ATP synthase, H+ transporting, mitochondrial Fo complex subunit C3 (subunit 9)	-1.220	0.003
12761220	ATP5H	ATP synthase, H+ transporting, mitochondrial Fo complex subunit D	-1.180	0.023
12678822	ATP5J	ATP synthase, H+ transporting, mitochondrial Fo complex subunit F6	-1.170	0.019
12761235	ATP6V0A1	ATPase H+ transporting V0 subunit a1	1.220	0.023
12843378	ATP6V0B	ATPase H+ transporting V0 subunit b	1.420	0.002
12813885	ATP6V0C	ATPase H+ transporting V0 subunit c	1.310	0.039
12864273	ATP6V1E1	ATPase H+ transporting V1 subunit E1	1.430	0.000
12862825	ATXN10	ataxin 10	-1.260	0.000
12757823	ATXN1L	ataxin 1 like	1.390	0.007
12799988	ATXN7	ataxin 7	1.280	0.006
12767740	AURKB	aurora kinase B	-1.100	0.038
12855006	AVL9	AVL9 cell migration associated	1.180	0.023
12722987	AZIN1	antizyme inhibitor 1	1.080	0.027
12692448	B2M	beta-2-microglobulin	-1.330	0.016
12827415	B3GALNT2	beta-1,3-N-acetylgalactosaminyltransferase 2	1.210	0.005
12892724	B4GALT1	beta-1,4-galactosyltransferase 1	-1.220	0.019
12883689	BABAM1	BRISC and BRCA1 A complex member 1	-1.140	0.023
12733407	BACE1	beta-site APP-cleaving enzyme 1	1.190	0.021
12898447	BACH2	BTB domain and CNC homolog 2	1.460	0.008
12821078	BAG3	BCL2 associated athanogene 3	1.930	0.039
12792851	BAG5	BCL2 associated athanogene 5	1.070	0.014
12813989	BAIAP2L1	BAI1 associated protein 2 like 1	-1.200	0.020
12872909	BANK1	B-cell scaffold protein with ankyrin repeats 1	1.240	0.041
12855169	BBS9	Bardet-Biedl syndrome 9	1.160	0.029
12749545	BCAM	basal cell adhesion molecule (Lutheran blood group)	-1.220	0.024
12758194	BCAR1	BCAR1, Cas family scaffolding protein	-1.290	0.014
12770967	BCAS3	breast carcinoma amplified sequence 3	1.210	0.040
12857973	BCAT1	branched chain amino acid transaminase 1	1.890	0.001
12681523	BCHE	butyrylcholinesterase	-1.320	0.019
12896683	BCKDHB	branched chain keto acid dehydrogenase E1, beta polypeptide	-1.270	0.044
12718083	BCL2L1	BCL2 like 1	-1.320	0.010
12862560	BCL2L13	BCL2 like 13	1.150	0.039
12752709	BCL3	B-cell CLL/lymphoma 3	-1.820	0.001
12733108	BCL9L	B-cell CLL/lymphoma 9-like	-1.210	0.020
12727815	BCO2	beta-carotene oxygenase 2	1.170	0.013
12871075	BDH2	3-hydroxybutyrate dehydrogenase, type 2	-1.180	0.038
12718301	BEND7	BEN domain containing 7	1.180	0.022
12910377	BEX2	brain expressed X-linked 2	2.570	0.001
12902267	BHLHB9	basic helix-loop-helix domain containing, class B, 9	1.340	0.012
12798575	BHLHE40	basic helix-loop-helix family member e40	-1.620	0.005
12826845	BICC1	BicC family RNA binding protein 1	-1.360	0.007
12859605	BIN2	bridging integrator 2	-1.400	0.026
12732071	BIRC3	baculoviral IAP repeat containing 3	1.390	0.038
12822387	BLOC1S2	biogenesis of lysosomal organelles complex 1 subunit 2	1.130	0.021
12755702	BLVRB	biliverdin reductase B	1.660	0.047
12734971	BLZF1	basic leucine zipper nuclear factor 1	1.190	0.022
12716976	BMP2	bone morphogenetic protein 2	1.470	0.002
12870519	BMP2K	BMP2 inducible kinase	1.110	0.019
12693777	BMP4	bone morphogenetic protein 4	-1.490	0.005
12716781	BMP7	bone morphogenetic protein 7	-1.590	0.016
12790295	BNC1	basonuclin 1	1.080	0.026
12873825	BOD1L1	biorientation of chromosomes in cell division 1 like 1	1.230	0.043
12843959	BOLA1	bolA family member 1	-1.090	0.001
12702578	BOLA3	bolA family member 3	-1.240	0.010
12855223	BRAF	B-Raf proto-oncogene, serine/threonine kinase	1.140	0.029
12801346	BRD2	bromodomain containing 2	1.170	0.024
12887281	BRD8	bromodomain containing 8	-1.170	0.020
12825103	BRF2	BRF2, RNA polymerase III transcription initiation factor 50 kDa subunit	1.480	0.031
12736550	BRINP3	BMP/retinoic acid inducible neural specific 3	1.350	0.016
12800094	BRK1	BRICK1, SCAR/WAVE actin nucleating complex subunit	1.270	0.034
12736176	BROX	BRO1 domain and CAAX motif containing	1.110	0.003
12775358	BSDC1	BSD domain containing 1	1.270	0.016
12819785	BTBD16	BTB domain containing 16	-1.180	0.039
12786923	BTF3	basic transcription factor 3	-1.200	0.003
12690910	BUB1B	BUB1 mitotic checkpoint serine/threonine kinase B	-1.350	0.012
12820733	BUB3	BUB3, mitotic checkpoint protein	-1.140	0.022
12826173	C10orf107	chromosome 10 open reading frame 107	-1.130	0.048
12829004	C10orf54	chromosome 10 open reading frame 54	-1.600	0.002
12823214	C10orf88	chromosome 10 open reading frame 88	1.330	0.031
12729417	C11orf1	chromosome 11 open reading frame 1	1.410	0.026
12733728	C11orf42	chromosome 11 open reading frame 42	1.200	0.016
12733686	C11orf70	chromosome 11 open reading frame 70	1.250	0.038
12830378	C11orf80	chromosome 11 open reading frame 80	1.230	0.008
12726388	C11orf96	chromosome 11 open reading frame 96	1.320	0.015
12834959	C11orf98	chromosome 11 open reading frame 98	-1.200	0.050
12864801	C12orf10	chromosome 12 open reading frame 10	-1.060	0.027
12856580	C12orf4	chromosome 12 open reading frame 4	1.130	0.039
12859641	C12orf4	chromosome 12 open reading frame 4	1.130	0.039
12746023	C12orf65	chromosome 12 open reading frame 65	-1.120	0.015
12861253	C12orf66	chromosome 12 open reading frame 66	-1.400	0.005
12696623	C14orf1	chromosome 14 open reading frame 1	-1.200	0.001
12689126	C14orf166	chromosome 14 open reading frame 166	-1.180	0.045
12694170	C14orf37	chromosome 14 open reading frame 37	1.230	0.031
12697567	C14orf39	chromosome 14 open reading frame 39	1.140	0.045
12688491	C14orf93	chromosome 14 open reading frame 93	-1.470	0.024
12690776	C15orf61	chromosome 15 open reading frame 61	-1.380	0.009
12816697	C16orf13	chromosome 16 open reading frame 13	-1.260	0.014
12814091	C16orf45	chromosome 16 open reading frame 45	1.540	0.012
12813703	C16orf72	chromosome 16 open reading frame 72	1.130	0.032
12763019	C17orf49	chromosome 17 open reading frame 49	-1.400	0.024
12766703	C17orf67	chromosome 17 open reading frame 67	1.180	0.049
12733599	C19orf53	chromosome 19 open reading frame 53	-1.350	0.034
12838722	C1orf123	chromosome 1 open reading frame 123	-1.180	0.022
12836387	C1orf189	chromosome 1 open reading frame 189	-1.590	0.001
12837452	C1orf210	chromosome 1 open reading frame 210	-1.550	0.044
12847330	C1orf56	chromosome 1 open reading frame 56	1.110	0.046
12763530	C1QBP	complement component 1, q subcomponent binding protein	-1.370	0.033
12781719	C1QL2	complement component 1, q subcomponent-like 2	1.750	0.018
12769736	C1QTNF1	C1q and tumor necrosis factor related protein 1	-1.250	0.037
12714756	C20orf24	chromosome 20 open reading frame 24	1.190	0.002
12714927	C20orf96	chromosome 20 open reading frame 96	-1.040	0.012
12682117	C21orf91	chromosome 21 open reading frame 91	1.250	0.035
12866478	C22orf23	chromosome 22 open reading frame 23	1.150	0.036
12727606	C2CD2L	C2CD2 like	1.350	0.037
12690238	C2CD4B	C2 calcium-dependent domain containing 4B	1.530	0.032
12702132	C2orf49	chromosome 2 open reading frame 49	1.160	0.031
12779719	C2orf72	chromosome 2 open reading frame 72	1.460	0.021
12779724	C2orf72	chromosome 2 open reading frame 72	-1.900	0.003
12682289	C3orf52	chromosome 3 open reading frame 52	1.420	0.020
12797303	C3orf84	chromosome 3 open reading frame 84	1.150	0.027
12746496	C4orf33	chromosome 4 open reading frame 33	-1.210	0.016
12744739	C4orf46	chromosome 4 open reading frame 46	-1.310	0.046
12785597	C5orf34	chromosome 5 open reading frame 34	1.270	0.025
12896090	C6orf120	chromosome 6 open reading frame 120	-1.480	0.034
12804225	C6orf201	chromosome 6 open reading frame 201	1.300	0.003
12812327	C7orf43	chromosome 7 open reading frame 43	1.200	0.033
12824688	C8orf48	chromosome 8 open reading frame 48	-1.450	0.006
12723302	C8orf76	chromosome 8 open reading frame 76	1.200	0.026
12891912	C9orf135	chromosome 9 open reading frame 135	-1.190	0.019
12895307	C9orf152	chromosome 9 open reading frame 152	-1.960	0.004
12708169	C9orf50	chromosome 9 open reading frame 50	1.210	0.035
12843918	CA14	carbonic anhydrase 14	1.230	0.043
12908260	CA5B	carbonic anhydrase 5B	-2.230	0.000
12711992	CAB39L	calcium binding protein 39 like	-1.110	0.039
12767490	CACNA1G	calcium voltage-gated channel subunit alpha1 G	1.440	0.013
12811513	CACNA1H	calcium voltage-gated channel subunit alpha1 H	1.190	0.020
12799234	CACNA2D3	calcium voltage-gated channel auxiliary subunit alpha2delta 3	1.250	0.021
12761288	CACNB1	calcium voltage-gated channel auxiliary subunit beta 1	1.880	0.000
12713901	CACNB2	calcium voltage-gated channel auxiliary subunit beta 2	1.170	0.047
12704229	CAD	carbamoyl-phosphate synthetase 2, aspartate transcarbamylase, and dihydroorotase	-1.250	0.038
12777248	CALCRL	calcitonin receptor like receptor	1.170	0.015
12848949	CALD1	caldesmon 1	1.610	0.009
12822873	CALHM2	calcium homeostasis modulator 2	-1.340	0.009
12850660	CAMK2B	calcium/calmodulin dependent protein kinase II beta	1.290	0.017
12871571	CAMK2D	calcium/calmodulin dependent protein kinase II delta	-1.430	0.002
12779313	CAMK2N1	calcium/calmodulin dependent protein kinase II inhibitor 1	1.310	0.024
12881775	CAMLG	calcium modulating ligand	1.250	0.033
12867644	CAND1	cullin associated and neddylation dissociated 1	-1.230	0.016
12829410	CAPN1	calpain 1	-1.170	0.040
12700109	CAPN14	calpain 14	1.240	0.047
12749351	CAPNS1	calpain small subunit 1	-1.100	0.001
12729238	CAPRIN1	cell cycle associated protein 1	-1.140	0.020
12891778	CARD19	caspase recruitment domain family member 19	-1.170	0.010
12882248	CARM1	coactivator associated arginine methyltransferase 1	-1.160	0.001
12830844	CARS	cysteinyl-tRNA synthetase	1.750	0.004
12764229	CASC3	cancer susceptibility candidate 3	-1.180	0.021
12850971	CASD1	CAS1 domain containing 1	-1.270	0.025
12843834	CASQ1	calsequestrin 1	1.250	0.025
12728839	CAT	catalase	-1.330	0.002
12887956	CATSPERD	cation channel sperm associated auxiliary subunit delta	1.180	0.003
12852904	CAV1	caveolin 1	-2.050	0.002
12853353	CAV2	caveolin 2	-1.710	0.000
12888265	Cbarp	calcium channel, voltage-dependent, beta subunit associated regulatory protein	1.380	0.031
12715916	CBFA2T2	CBFA2/RUNX1 translocation partner 2	1.270	0.005
12690224	CBLN3	cerebellin 3 precursor	1.550	0.008
12828899	CCAR1	cell division cycle and apoptosis regulator 1	1.160	0.002
12810048	CCDC102B	coiled-coil domain containing 102B	-1.310	0.041
12759608	CCDC106	coiled-coil domain containing 106	-1.320	0.050
12744488	CCDC117	coiled-coil domain containing 117	1.200	0.021
12785638	CCDC125	coiled-coil domain containing 125	1.140	0.032
12881692	CCDC130	coiled-coil domain containing 130	1.100	0.019
12851954	CCDC136	coiled-coil domain containing 136	1.220	0.004
12775915	CCDC150	coiled-coil domain containing 150	1.460	0.008
12819987	CCDC172	coiled-coil domain containing 172	1.250	0.022
12798953	CCDC174	coiled-coil domain containing 174	1.190	0.033
12818251	CCDC189	coiled-coil domain containing 189	1.220	0.027
12681492	CCDC39	coiled-coil domain containing 39	4.480	0.001
12868256	CCDC53	coiled-coil domain containing 53	1.110	0.041
12763545	CCDC57	coiled-coil domain containing 57	1.140	0.043
12828220	CCDC6	coiled-coil domain containing 6	-1.180	0.020
12743916	CCDC64	coiled-coil domain containing 64	-1.230	0.001
12815840	CCDC64B	coiled-coil domain containing 64B	1.220	0.043
12834624	CCDC67	coiled-coil domain containing 67	1.290	0.013
12860511	CCDC77	coiled-coil domain containing 77	1.200	0.028
12816337	CCDC78	coiled-coil domain containing 78	1.220	0.004
12684718	CCDC80	coiled-coil domain containing 80	-2.200	0.006
12831548	CCDC89	coiled-coil domain containing 89	-1.170	0.012
12753910	CCDC9	coiled-coil domain containing 9	1.150	0.046
12784390	CCDC93	coiled-coil domain containing 93	1.110	0.011
12802046	CCHCR1	coiled-coil alpha-helical rod protein 1	1.250	0.025
12748765	CCL17	C-C motif chemokine ligand 17	-1.600	0.019
12774476	CCL20	C-C motif chemokine ligand 20	-1.190	0.026
12881782	CCL25	C-C motif chemokine ligand 25	1.210	0.047
12763846	CCL3	C-C motif chemokine ligand 3	1.320	0.032
12693465	CCNB2	cyclin B2	-1.130	0.020
12692130	CCNDBP1	cyclin D1 binding protein 1	1.090	0.009
12778346	CCNYL1	cyclin Y like 1	1.340	0.025
12844899	CD1A	CD1a molecule	-1.290	0.049
12838165	CD244	CD244 molecule	1.130	0.005
12894605	CD274	CD274 molecule	1.170	0.024
12802810	CD2AP	CD2-associated protein	-1.090	0.037
12883799	CD320	CD320 molecule	-1.130	0.049
12863892	CD9	CD9 molecule	-1.210	0.009
12907746	CD99	CD99 molecule	-1.240	0.001
12719385	CDC123	cell division cycle 123	-1.070	0.022
12844886	CDC20	cell division cycle 20	-1.440	0.006
12895626	CDC26	cell division cycle 26	-1.230	0.025
12772455	CDC27	cell division cycle 27	-1.260	0.025
12900172	CDC40	cell division cycle 40	1.190	0.040
12784210	CDCA7	cell division cycle associated 7	-1.510	0.020
12749523	CDH1	cadherin 1	-1.150	0.027
12827296	CDH23	cadherin-related 23	1.170	0.048
12690735	CDH24	cadherin 24	1.350	0.028
12829049	CDHR5	cadherin related family member 5	1.210	0.037
12890045	CDK20	cyclin-dependent kinase 20	1.420	0.006
12858932	CDK4	cyclin-dependent kinase 4	-1.190	0.002
12853903	CDK6	cyclin-dependent kinase 6	-1.110	0.031
12700508	CDK9	cyclin-dependent kinase 9	-1.160	0.004
12887538	CDKL3	cyclin dependent kinase like 3	1.170	0.038
12705990	CDKL4	cyclin dependent kinase like 4	-1.180	0.037
12909691	CDKL5	cyclin dependent kinase like 5	1.240	0.015
12801900	CDKN1A	cyclin-dependent kinase inhibitor 1A	2.190	0.001
12865627	CDKN1B	cyclin-dependent kinase inhibitor 1B	-1.160	0.013
12891889	CDKN2A	cyclin-dependent kinase inhibitor 2A	-1.280	0.016
12823949	CDKN2AIP	CDKN2A interacting protein	1.290	0.031
12843388	CDKN2C	cyclin-dependent kinase inhibitor 2C	-1.400	0.011
12834537	CDON	cell adhesion associated, oncogene regulated	-1.400	0.000
12867589	CDPF1	cysteine rich DPF motif domain containing 1	-1.210	0.001
12772567	CDR2L	cerebellar degeneration related protein 2 like	1.350	0.012
12716939	CDS2	CDP-diacylglycerol synthase 2	1.160	0.042
12806463	CDYL	chromodomain protein, Y-like	1.140	0.041
12753926	CEBPG	CCAAT/enhancer binding protein gamma	1.650	0.000
12780249	CELA3B	chymotrypsin like elastase family member 3B	1.650	0.011
12824564	CENPA	centromere protein A	-1.240	0.006
12880617	CEP120	centrosomal protein 120	1.300	0.001
12695752	CEP128	centrosomal protein 128	1.290	0.023
12864199	CEP290	centrosomal protein 290	1.280	0.036
12834394	CEP295	centrosomal protein 295	1.270	0.014
12868668	CEP83	centrosomal protein 83	1.720	0.047
12791099	CERS3	ceramide synthase 3	3.120	0.002
12910294	CFAP47	cilia and flagella associated protein 47	1.180	0.021
12761832	CFAP52	cilia and flagella associated protein 52	1.160	0.042
12755719	CFDP1	craniofacial development protein 1	-1.340	0.008
12775239	CFLAR	CASP8 and FADD like apoptosis regulator	1.420	0.000
12846227	CGN	cingulin	-1.160	0.033
12688416	CHAC1	ChaC glutathione-specific gamma-glutamylcyclotransferase 1	6.260	0.000
12679896	CHAF1B	chromatin assembly factor 1 subunit B	1.510	0.006
12708732	CHAMP1	chromosome alignment maintaining phosphoprotein 1	-1.210	0.001
12744424	CHFR	checkpoint with forkhead and ring finger domains, E3 ubiquitin protein ligase	1.120	0.011
12789006	CHGA	chromogranin A	1.200	0.002
12875717	CHIC2	cysteine rich hydrophobic domain 2	1.250	0.031
12904333	CHM	CHM, Rab escort protein 1	1.310	0.019
12724566	CHMP4C	charged multivesicular body protein 4C	1.170	0.000
12853629	Chn2	chimerin 2	-1.380	0.029
12829760	CHORDC1	cysteine and histidine rich domain containing 1	1.300	0.008
12791755	CHRNA3	cholinergic receptor nicotinic alpha 3 subunit	1.140	0.036
12760968	CHRNB1	cholinergic receptor nicotinic beta 1 subunit	-1.220	0.011
12824104	CHRNB3	cholinergic receptor nicotinic beta 3 subunit	1.150	0.010
12705319	CHST10	carbohydrate sulfotransferase 10	1.150	0.027
12758764	CHST6	carbohydrate sulfotransferase 6	1.400	0.001
12847582	CHTOP	chromatin target of PRMT1	-1.170	0.009
12793656	CINP	cyclin-dependent kinase 2 interacting protein	1.070	0.032
12902925	CITED1	Cbp/p300 interacting transactivator with Glu/Asp rich carboxy-terminal domain 1	1.840	0.017
12704554	CKAP2L	cytoskeleton associated protein 2 like	-1.230	0.030
12866165	CKAP4	cytoskeleton-associated protein 4	-1.310	0.003
12838807	CLCC1	chloride channel CLIC like 1	1.370	0.011
12783474	CLCNKB	chloride voltage-gated channel Kb	-1.120	0.028
12816326	CLDN6	claudin 6	-1.250	0.045
12684748	CLDND1	claudin domain containing 1	1.170	0.008
12802146	CLIC1	chloride intracellular channel 1	-1.200	0.006
12804519	CLIC5	chloride intracellular channel 5	-1.380	0.001
12791944	CLK3	CDC like kinase 3	-1.070	0.005
12815439	CLN3	ceroid-lipofuscinosis, neuronal 3	1.250	0.025
12831776	CLNS1A	chloride nucleotide-sensitive channel 1A	-1.180	0.010
12785216	CLPTM1L	CLPTM1-like	-1.180	0.024
12735556	CLSTN1	calsyntenin 1	-1.130	0.001
12685523	CLSTN2	calsyntenin 2	1.340	0.008
12889007	CLU	clusterin	1.390	0.005
12785671	CMBL	carboxymethylenebutenolidase homolog (Pseudomonas)	-1.100	0.005
12703212	CMPK2	cytidine/uridine monophosphate kinase 2	1.120	0.048
12698500	CNGA3	cyclic nucleotide gated channel alpha 3	1.240	0.026
12880668	CNN1	calponin 1	2.030	0.004
12881080	CNN2	calponin 2	-1.150	0.018
12880456	CNOT8	CCR4-NOT transcription complex subunit 8	1.060	0.002
12778169	CNOT9	CCR4-NOT transcription complex subunit 9	1.180	0.032
12760627	CNP	2',3'-cyclic nucleotide 3' phosphodiesterase	-1.250	0.050
12801630	CNPY3	canopy FGF signaling regulator 3	-1.210	0.042
12815612	CNPY4	canopy FGF signaling regulator 4	-1.160	0.002
12707497	CNRIP1	cannabinoid receptor interacting protein 1	-1.130	0.030
12740915	CNST	consortin, connexin sorting protein	1.700	0.001
12799334	CNTN4	contactin 4	1.370	0.019
12772378	COA3	cytochrome c oxidase assembly factor 3	-1.150	0.028
12851732	COBL	cordon-bleu WH2 repeat protein	1.300	0.005
12770563	COG1	component of oligomeric golgi complex 1	-1.180	0.007
12759679	COG8	component of oligomeric golgi complex 8	-1.200	0.036
12836122	COL11A1	collagen type XI alpha 1	-1.970	0.003
12848984	COL1A2	collagen type I alpha 2	-1.340	0.023
12840647	COL8A2	collagen type VIII alpha 2	-1.170	0.037
12885268	COLGALT1	collagen beta(1-O)galactosyltransferase 1	-1.210	0.036
12684671	COLQ	collagen-like tail subunit (single strand of homotrimer) of asymmetric acetylcholinesterase	-1.340	0.041
12887125	COMMD10	COMM domain containing 10	-1.060	0.039
12793762	COMMD4	COMM domain containing 4	1.150	0.013
12873712	COMMD8	COMM domain containing 8	1.930	0.007
12876857	COMP	cartilage oligomeric matrix protein	1.240	0.045
12864037	COPZ1	coatomer protein complex subunit zeta 1	-1.200	0.028
12873520	COQ2	coenzyme Q2, polyprenyltransferase	-1.260	0.012
12699747	COQ4	coenzyme Q4	-1.170	0.021
12752551	COQ9	coenzyme Q9	-1.130	0.004
12815240	CORO1A	coronin 1A	1.200	0.017
12742723	CORO1C	coronin 1C	1.190	0.004
12895494	CORO2A	coronin 2A	-1.300	0.002
12759360	COTL1	coactosin like F-actin binding protein 1	1.220	0.014
12741140	COX20	COX20 cytochrome c oxidase assembly factor	-1.160	0.031
12789204	COX5A	cytochrome c oxidase subunit 5A	-1.260	0.003
12876544	COX7B	cytochrome c oxidase subunit 7B	-1.340	0.021
12906547	COX7B	cytochrome c oxidase subunit 7B	-1.360	0.017
12786685	COX8A	cytochrome c oxidase subunit 8A	-1.180	0.050
12680283	CP	ceruloplasmin (ferroxidase)	1.290	0.005
12741898	CPE	carboxypeptidase E	1.500	0.026
12872049	CPEB2	cytoplasmic polyadenylation element binding protein 2	1.140	0.040
12786245	CPEB4	cytoplasmic polyadenylation element binding protein 4	1.420	0.003
12852081	CPED1	cadherin like and PC-esterase domain containing 1	-1.750	0.006
12682338	CPN2	carboxypeptidase N subunit 2	-1.200	0.032
12868913	CPSF6	cleavage and polyadenylation specific factor 6	-1.200	0.032
12774511	CREB1	cAMP responsive element binding protein 1	-1.320	0.048
12889108	CREB3	cAMP responsive element binding protein 3	1.270	0.044
12727699	CREB3L1	cAMP responsive element binding protein 3-like 1	-1.220	0.005
12785577	CREBRF	CREB3 regulatory factor	1.340	0.012
12859629	CRELD2	cysteine rich with EGF like domains 2	-1.160	0.048
12720762	CREM	cAMP responsive element modulator	1.310	0.006
12793632	CRIP1	cysteine rich protein 1	-1.270	0.025
12750022	CRISPLD2	cysteine rich secretory protein LCCL domain containing 2	2.320	0.003
12835489	CRNN	cornulin	1.700	0.024
12821180	CRTAC1	cartilage acidic protein 1	1.350	0.036
12773269	CRTAP	cartilage associated protein	-1.520	0.021
12840964	CRTC2	CREB regulated transcription coactivator 2	1.090	0.037
12793571	CRTC3	CREB regulated transcription coactivator 3	1.130	0.008
12867467	CRY1	cryptochrome circadian clock 1	1.290	0.020
12730813	CRYAB	crystallin alpha B	2.180	0.001
12856701	CS	citrate synthase	-1.190	0.018
12860403	CSDC2	cold shock domain containing C2	-1.470	0.023
12842594	CSF1	colony stimulating factor 1	-1.650	0.015
12883080	CSF2	colony stimulating factor 2	1.600	0.014
12883341	CSNK1A1	casein kinase 1 alpha 1	1.370	0.001
12794684	CSPG5	chondroitin sulfate proteoglycan 5	-1.340	0.012
12741105	CSRP1	cysteine and glycine rich protein 1	1.600	0.002
12867807	CSRP2	cysteine and glycine rich protein 2	1.330	0.038
12769014	CTDNEP1	CTD nuclear envelope phosphatase 1	-1.280	0.004
12776719	CTDSP1	CTD small phosphatase 1	-1.100	0.015
12796617	CTDSPL	CTD small phosphatase like	-1.270	0.043
12899445	CTGF	connective tissue growth factor	2.030	0.006
12882714	CTH	cystathionine gamma-lyase	2.190	0.001
12846849	CTH	cystathionine gamma-lyase	2.020	0.001
12796682	CTNNB1	catenin beta 1	-1.130	0.032
12785831	CTNND2	catenin delta 2	1.170	0.012
12765241	CTNS	cystinosin, lysosomal cystine transporter	1.280	0.050
12905937	CTPS2	CTP synthase 2	-1.090	0.023
12889066	CTSB	cathepsin B	1.180	0.036
12753634	CTU2	cytosolic thiouridylase subunit 2	-1.240	0.022
12719803	CUBN	cubilin	1.350	0.021
12822300	CUEDC2	CUE domain containing 2	-1.190	0.004
12869838	CXCL8	C-X-C motif chemokine ligand 8	2.840	0.000
12774525	CXCR4	C-X-C motif chemokine receptor 4	1.610	0.008
12905755	CXorf38	chromosome X open reading frame 38	-1.330	0.004
12908368	CXorf58	chromosome X open reading frame 58	1.210	0.034
12834915	CYB561A3	cytochrome b561 family member A3	1.350	0.008
12750181	CYB5B	cytochrome b5 type B	-1.230	0.032
12762051	CYB5D1	cytochrome b5 domain containing 1	1.170	0.040
12724971	CYC1	cytochrome c1	-1.390	0.001
12762598	CYGB	cytoglobin	1.340	0.039
12753088	CYLD	CYLD lysine 63 deubiquitinase	1.170	0.001
12789146	CYP11A1	cytochrome P450 family 11 subfamily A member 1	-1.250	0.040
12821429	CYP17A1	cytochrome P450 family 17 subfamily A member 1	-1.720	0.015
12688063	CYP19A1	cytochrome P450 family 19 subfamily A member 1	-1.080	0.022
12720728	CYP24A1	cytochrome P450 family 24 subfamily A member 1	1.640	0.007
12702344	CYP26B1	cytochrome P450 family 26 subfamily B member 1	-1.220	0.014
12861772	CYP27B1	cytochrome P450 family 27 subfamily B member 1	1.100	0.007
12820783	CYP2C9	cytochrome P450 family 2 subfamily C member 9	-1.520	0.027
12821506	CYP2E1	cytochrome P450 family 2 subfamily E member 1	1.360	0.025
12839540	CYP2J2	cytochrome P450 family 2 subfamily J member 2	1.240	0.049
12751687	CYP2S1	cytochrome P450 family 2 subfamily S member 1	-1.450	0.012
12884605	CYP4F2	cytochrome P450 family 4 subfamily F member 2	1.450	0.023
12843892	CYR61	cysteine rich angiogenic inducer 61	1.540	0.031
12754353	CYTH2	cytohesin 2	1.120	0.044
12785383	DAB2	DAB2, clathrin adaptor protein	-1.360	0.002
12796132	DALRD3	DALR anticodon binding domain containing 3	-1.230	0.035
12786607	DAP	death-associated protein	-1.210	0.031
12879927	DAPK3	death-associated protein kinase 3	1.590	0.002
12776037	DARS	aspartyl-tRNA synthetase	-1.290	0.021
12736974	DARS2	aspartyl-tRNA synthetase 2, mitochondrial	-1.270	0.048
12779585	DBI	diazepam binding inhibitor (GABA receptor modulator, acyl-CoA binding protein)	-1.380	0.000
12883887	DBN1	drebrin 1	-1.260	0.003
12714434	DBNDD2	dysbindin domain containing 2	-1.250	0.007
12835724	DBT	dihydrolipoamide branched chain transacylase E2	1.370	0.006
12845452	DCAF6	DDB1 and CUL4 associated factor 6	-1.150	0.035
12837617	DCAF8	DDB1 and CUL4 associated factor 8	-1.120	0.046
12685136	DCBLD2	discoidin, CUB and LCCL domain containing 2	-1.230	0.005
12728040	DCHS1	dachsous cadherin-related 1	1.380	0.047
12863901	DCN	decorin	-1.790	0.035
12829466	DCPS	decapping enzyme, scavenger	-1.140	0.024
12818178	DCTPP1	dCTP pyrophosphatase 1	-1.260	0.031
12713011	DCUN1D2	defective in cullin neddylation 1 domain containing 2	1.350	0.010
12840336	DDAH1	dimethylarginine dimethylaminohydrolase 1	-1.290	0.009
12803382	DDAH2	dimethylarginine dimethylaminohydrolase 2	-1.740	0.001
12835088	DDIAS	DNA damage induced apoptosis suppressor	1.220	0.030
12862848	DDIT3	DNA damage inducible transcript 3	2.340	0.009
12896602	DDO	D-aspartate oxidase	-1.320	0.044
12846183	DDR2	discoidin domain receptor tyrosine kinase 2	2.350	0.004
12865887	DDX17	DEAD-box helicase 17	-1.450	0.001
12757460	DDX19B	DEAD-box helicase 19B	1.300	0.028
12861406	DDX23	DEAD-box helicase 23	-1.220	0.007
12830142	DDX25	DEAD-box helicase 25	1.320	0.019
12803360	DDX39B	DEAD-box helicase 39B	-1.450	0.016
12867269	DDX47	DEAD-box helicase 47	-1.320	0.018
12830155	DEAF1	DEAF1, transcription factor	-1.080	0.034
12751411	DEF8	differentially expressed in FDCP 8 homolog (mouse)	1.350	0.006
12803419	DEK	DEK proto-oncogene	-1.190	0.022
12853963	DENND2A	DENN domain containing 2A	1.190	0.012
12730301	DENND5A	DENN domain containing 5A	1.700	0.000
12743008	DEPDC5	DEP domain containing 5	1.320	0.013
12867258	DERA	deoxyribose-phosphate aldolase	-1.140	0.003
12762234	DERL2	derlin 2	1.180	0.029
12774318	DES	desmin	-1.260	0.022
12868324	DESI1	desumoylating isopeptidase 1	2.170	0.000
12894567	DFNB31	deafness, autosomal recessive 31	1.480	0.001
12726914	DGAT2	diacylglycerol O-acyltransferase 2	1.610	0.007
12764767	DGKE	diacylglycerol kinase epsilon	1.410	0.046
12839924	DHCR24	24-dehydrocholesterol reductase	-1.230	0.030
12833750	DHCR7	7-dehydrocholesterol reductase	-1.380	0.015
12753939	DHDH	dihydrodiol dehydrogenase	1.140	0.016
12758530	DHODH	dihydroorotate dehydrogenase (quinone)	-1.260	0.027
12734323	DHRS3	dehydrogenase/reductase (SDR family) member 3	-1.540	0.001
12874084	DHX15	DEAH-box helicase 15	-1.300	0.033
12800567	DHX30	DEAH-box helicase 30	-1.220	0.045
12822648	DHX32	DEAH-box helicase 32 (putative)	1.180	0.003
12707691	DHX57	DEAH-box helicase 57	1.130	0.044
12768779	DHX58	DEXH-box helicase 58	-1.510	0.021
12785401	DIMT1	DIM1 dimethyladenosine transferase 1 homolog	-1.330	0.035
12680623	DIP2A	disco interacting protein 2 homolog A	-1.220	0.014
12716382	DIP2C	disco interacting protein 2 homolog C	1.160	0.008
12908880	DKC1	dyskerin pseudouridine synthase 1	-1.430	0.046
12872256	DKK2	dickkopf WNT signaling pathway inhibitor 2	-2.500	0.002
12851031	DLD	dihydrolipoamide dehydrogenase	-1.170	0.050
12687289	DLG1	discs large homolog 1, scribble cell polarity complex component	-1.330	0.022
12828627	DLG5	discs large homolog 5	1.160	0.048
12806536	DLK2	delta-like 2 homolog (Drosophila)	-1.200	0.048
12689684	DLL4	delta-like 4 (Drosophila)	1.720	0.018
12770578	DLX4	distal-less homeobox 4	-1.200	0.006
12905512	Dmd	dystrophin	-1.670	0.001
12869901	DMP1	dentin matrix acidic phosphoprotein 1	-1.300	0.042
12893790	DMRT2	doublesex and mab-3 related transcription factor 2	1.320	0.048
12890878	DNAJA1	DnaJ heat shock protein family (Hsp40) member A1	1.530	0.005
12790479	DNAJA4	DnaJ heat shock protein family (Hsp40) member A4	1.580	0.018
12880985	DNAJB1	DnaJ heat shock protein family (Hsp40) member B1	1.960	0.002
12828466	DNAJB12	DnaJ heat shock protein family (Hsp40) member B12	-1.310	0.031
12777779	DNAJB2	DnaJ heat shock protein family (Hsp40) member B2	1.540	0.000
12827658	DNAJC12	DnaJ heat shock protein family (Hsp40) member C12	1.150	0.034
12682794	DNAJC28	DnaJ heat shock protein family (Hsp40) member C28	-1.330	0.023
12834453	DNAJC4	DnaJ heat shock protein family (Hsp40) member C4	-1.470	0.040
12842868	DNAJC6	DnaJ heat shock protein family (Hsp40) member C6	1.290	0.029
12908337	DNASE1L1	deoxyribonuclease I-like 1	1.400	0.022
12814563	DNASE1L2	deoxyribonuclease I-like 2	-1.240	0.015
12877025	DNASE2	deoxyribonuclease II, lysosomal	-1.200	0.035
12820602	DOCK1	dedicator of cytokinesis 1	1.120	0.010
12712905	DOCK9	dedicator of cytokinesis 9	-1.140	0.003
12809073	DOK6	docking protein 6	1.850	0.047
12699001	DOLPP1	dolichyldiphosphatase 1	-1.220	0.029
12757376	DPF1	double PHD fingers 1	1.340	0.012
12697497	DPH6	diphthamine biosynthesis 6	-1.360	0.040
12720437	DPM1	dolichyl-phosphate mannosyltransferase polypeptide 1, catalytic subunit	1.110	0.022
12830275	DPP3	dipeptidyl peptidase 3	-1.070	0.039
12879490	DPP9	dipeptidyl peptidase 9	1.190	0.048
12891069	DPYSL2	dihydropyrimidinase like 2	-1.410	0.003
12884669	DPYSL3	dihydropyrimidinase like 3	-1.590	0.001
12786344	DROSHA	drosha ribonuclease III	-1.230	0.016
12683103	DSCAM	Down syndrome cell adhesion molecule	1.160	0.027
12683999	DSCR3	DSCR3 arrestin fold containing	-1.130	0.002
12900189	DSE	dermatan sulfate epimerase	-1.210	0.040
12715092	DTD1	D-tyrosyl-tRNA deacylase 1	-1.190	0.001
12860371	DTX3	deltex 3, E3 ubiquitin ligase	1.220	0.036
12788100	DUSP1	dual specificity phosphatase 1	2.550	0.010
12740926	DUSP10	dual specificity phosphatase 10	1.480	0.042
12762080	DUSP14	dual specificity phosphatase 14	1.480	0.007
12819271	DUSP5	dual specificity phosphatase 5	1.710	0.003
12866101	DUSP6	dual specificity phosphatase 6	1.290	0.023
12797497	DUSP7	dual specificity phosphatase 7	-1.430	0.005
12757700	DYNC1LI2	dynein cytoplasmic 1 light intermediate chain 2	1.220	0.001
12765094	DYNLL2	dynein light chain LC8-type 2	1.280	0.035
12714973	DYNLRB1	dynein light chain roadblock-type 1	-1.360	0.004
12792761	EAPP	E2F associated phosphoprotein	1.210	0.011
12718575	EBF4	early B-cell factor 4	1.270	0.048
12904168	EBP	emopamil binding protein (sterol isomerase)	-1.210	0.012
12818928	ECHS1	enoyl-CoA hydratase, short chain, 1, mitochondrial	-1.430	0.001
12894613	ECM2	extracellular matrix protein 2	-1.700	0.030
12910270	Eda	ectodysplasin-A	-1.170	0.012
12887066	EDIL3	EGF like repeats and discoidin domains 3	1.080	0.034
12804444	EDN1	endothelin 1	2.130	0.033
12813045	EEF2K	eukaryotic elongation factor 2 kinase	-1.330	0.021
12724383	EFCAB1	EF-hand calcium binding domain 1	1.280	0.007
12741146	EFCAB2	EF-hand calcium binding domain 2	1.240	0.010
12834503	EFEMP2	EGF containing fibulin-like extracellular matrix protein 2	-1.270	0.018
12685483	EFHB	EF-hand domain family member B	1.420	0.027
12843663	EFNA1	ephrin A1	-1.420	0.024
12710948	EFNB2	ephrin B2	1.310	0.019
12793341	EGLN3	egl-9 family hypoxia-inducible factor 3	-1.680	0.000
12698206	EHBP1	EH domain binding protein 1	-1.300	0.003
12753213	EHD2	EH domain containing 2	-1.630	0.011
12705093	EHD3	EH domain containing 3	1.100	0.043
12727038	EHF	ETS homologous factor	1.330	0.014
12831379	EI24	EI24, autophagy associated transmembrane protein	-1.190	0.030
12858430	EID3	EP300 interacting inhibitor of differentiation 3	1.630	0.005
12762513	EIF1	eukaryotic translation initiation factor 1	1.310	0.033
12795463	EIF1B	eukaryotic translation initiation factor 1B	1.150	0.003
12866085	EIF3D	eukaryotic translation initiation factor 3 subunit D	-1.120	0.012
12782050	EIF3I	eukaryotic translation initiation factor 3 subunit I	-1.230	0.021
12763356	EIF4A3	eukaryotic translation initiation factor 4A3	-1.340	0.014
12797118	EIF4E3	eukaryotic translation initiation factor 4E family member 3	1.240	0.036
12683637	EIF4G1	eukaryotic translation initiation factor 4 gamma 1	-1.260	0.019
12777883	EIF4G3	eukaryotic translation initiation factor 4 gamma 3	-1.300	0.019
12761420	EIF5A	eukaryotic translation initiation factor 5A	-1.330	0.002
12885681	ELAVL3	ELAV like neuron-specific RNA binding protein 3	1.440	0.007
12740756	ELK4	ELK4, ETS transcription factor	-1.120	0.019
12849825	ELMO1	engulfment and cell motility 1	-1.160	0.017
12693943	ELMSAN1	ELM2 and Myb/SANT domain containing 1	-1.090	0.044
12840805	ELOVL1	ELOVL fatty acid elongase 1	-1.420	0.001
12820742	ELOVL3	ELOVL fatty acid elongase 3	1.180	0.047
12900812	ELOVL4	ELOVL fatty acid elongase 4	1.410	0.010
12806809	ELOVL5	ELOVL fatty acid elongase 5	-1.200	0.006
12871633	ELOVL6	ELOVL fatty acid elongase 6	-1.600	0.004
12786553	ELOVL7	ELOVL fatty acid elongase 7	1.290	0.038
12786697	EMB	embigin	-1.340	0.045
12794982	EMC3	ER membrane protein complex subunit 3	1.380	0.005
12807909	EMILIN2	elastin microfibril interfacer 2	1.350	0.010
12756943	EML2	echinoderm microtubule associated protein like 2	-1.100	0.043
12698732	ENDOG	endonuclease G	-1.320	0.039
12860430	ENDOU	endonuclease, poly(U) specific	-1.070	0.000
12734464	ENO1	enolase 1	-1.190	0.031
12772434	ENO3	enolase 3	-1.220	0.035
12818985	ENTPD1	ectonucleoside triphosphate diphosphohydrolase 1	1.260	0.017
12697941	ENTPD2	ectonucleoside triphosphate diphosphohydrolase 2	-1.120	0.011
12818789	ENTPD7	ectonucleoside triphosphate diphosphohydrolase 7	1.200	0.047
12798928	EOMES	eomesodermin	1.510	0.029
12854769	EPHA1	EPH receptor A1	-1.120	0.028
12681732	EPHA3	EPH receptor A3	-1.150	0.024
12898500	EPHA7	EPH receptor A7	-1.370	0.039
12736792	EPHX1	epoxide hydrolase 1	1.330	0.044
12890086	EPHX2	epoxide hydrolase 2	1.190	0.008
12796734	EPM2AIP1	EPM2A (laforin) interacting protein 1	-1.370	0.014
12712760	EPSTI1	epithelial stromal interaction 1 (breast)	-1.240	0.018
12869248	ERBB3	erb-b2 receptor tyrosine kinase 3	1.120	0.043
12859963	ERC1	ELKS/RAB6-interacting/CAST family member 1	1.150	0.009
12759268	ERCC1	excision repair cross-complementation group 1	-1.230	0.032
12869555	EREG	epiregulin	1.520	0.001
12786613	ERGIC1	endoplasmic reticulum-golgi intermediate compartment 1	-1.190	0.030
12897181	ERMARD	ER membrane-associated RNA degradation	1.250	0.013
12771139	ERN1	endoplasmic reticulum to nucleus signaling 1	1.310	0.023
12687495	ERO1A	endoplasmic reticulum oxidoreductase alpha	1.300	0.004
12747925	ERP29	endoplasmic reticulum protein 29	-1.350	0.014
12735710	ERRFI1	ERBB receptor feedback inhibitor 1	1.300	0.000
12740480	ESRRG	estrogen related receptor gamma	1.110	0.041
12685459	ESYT3	extended synaptotagmin protein 3	1.190	0.004
12792826	ETFA	electron transfer flavoprotein alpha subunit	-1.180	0.012
12748242	ETFDH	electron transfer flavoprotein dehydrogenase	-1.600	0.002
12834727	ETS1	ETS proto-oncogene 1, transcription factor	1.610	0.013
12840580	ETV3	ETS variant 3	1.280	0.044
12682223	ETV5	ETS variant 5	1.570	0.002
12701121	EVA1A	eva-1 homolog A, regulator of programmed cell death	1.540	0.002
12880759	EVI5L	ecotropic viral integration site 5 like	1.370	0.050
12743614	Ewsr1	EWS RNA-binding protein 1	-1.160	0.013
12691180	EXD2	exonuclease 3'-5' domain containing 2	1.440	0.043
12870461	EXOC1	exocyst complex component 1	-1.130	0.029
12801856	EXOC2	exocyst complex component 2	1.270	0.001
12796050	EXOG	endo/exonuclease (5'-3'), endonuclease G-like	1.330	0.026
12726127	EXOSC4	exosome component 4	-1.200	0.022
12755115	EXOSC5	exosome component 5	-1.250	0.003
12895926	EXTL3	exostosin like glycosyltransferase 3	-1.210	0.005
12898481	EYA4	EYA transcriptional coactivator and phosphatase 4	1.200	0.019
12899459	EZR	ezrin	1.160	0.014
12726595	F2	coagulation factor II, thrombin	1.160	0.045
12694625	F2RL2	coagulation factor II thrombin receptor like 2	1.610	0.002
12902334	F8	coagulation factor VIII	1.210	0.019
12846976	FAAH	fatty acid amide hydrolase	1.240	0.041
12774529	FABP3	fatty acid binding protein 3	-2.260	0.000
12725318	FABP9	fatty acid binding protein 9	-1.100	0.029
12831035	FADS2	fatty acid desaturase 2	-3.090	0.002
12763768	FADS6	fatty acid desaturase 6	1.160	0.028
12765359	FAM104A	family with sequence similarity 104 member A	1.310	0.006
12720518	FAM107B	family with sequence similarity 107 member B	1.220	0.045
12723640	FAM110B	family with sequence similarity 110 member B	-1.330	0.042
12762540	FAM117A	family with sequence similarity 117 member A	1.200	0.049
12857869	FAM118A	family with sequence similarity 118 member A	2.610	0.000
12889735	FAM120A	family with sequence similarity 120A	-1.100	0.003
12780750	FAM124B	family with sequence similarity 124 member B	1.170	0.049
12855532	FAM126A	family with sequence similarity 126 member A	1.250	0.027
12741058	FAM129A	family with sequence similarity 129 member A	1.250	0.017
12835389	FAM132B	family with sequence similarity 132 member B	1.490	0.045
12910066	FAM155B	family with sequence similarity 155 member B	1.320	0.040
12706731	FAM161A	family with sequence similarity 161 member A	1.110	0.014
12682512	FAM162A	family with sequence similarity 162 member A	-1.080	0.028
12733016	FAM168A	family with sequence similarity 168 member A	-1.110	0.042
12813370	FAM173A	family with sequence similarity 173 member A	-1.140	0.023
12805186	FAM177A1	family with sequence similarity 177 member A1	-1.480	0.008
12720625	FAM188A	family with sequence similarity 188 member A	1.300	0.010
12791492	FAM189A1	family with sequence similarity 189 member A1	1.170	0.007
12786773	FAM196B	family with sequence similarity 196 member B	-1.320	0.018
12763615	FAM20A	family with sequence similarity 20 member A	-1.380	0.028
12817842	FAM20C	family with sequence similarity 20 member C	-1.210	0.001
12800513	FAM212A	family with sequence similarity 212 member A	-1.180	0.001
12826638	FAM213A	family with sequence similarity 213 member A	1.180	0.032
12689859	FAM214A	family with sequence similarity 214 member A	1.400	0.028
12893285	FAM214B	family with sequence similarity 214 member B	1.300	0.028
12803635	FAM217A	family with sequence similarity 217 member A	1.180	0.042
12895296	FAM219A	family with sequence similarity 219 member A	1.380	0.014
12680435	FAM3B	family with sequence similarity 3 member B	-1.350	0.020
12845084	FAM46C	family with sequence similarity 46 member C	1.410	0.035
12880555	FAM53C	family with sequence similarity 53 member C	1.510	0.003
12851621	FAM71F1	family with sequence similarity 71 member F1	1.760	0.003
12806528	FAM83B	family with sequence similarity 83 member B	1.380	0.003
12714562	FAM83D	family with sequence similarity 83 member D	-1.490	0.037
12760288	FAM83G	family with sequence similarity 83 member G	1.200	0.019
12830395	FAM89B	family with sequence similarity 89 member B	1.260	0.034
12689119	FAM96A	family with sequence similarity 96 member A	-1.220	0.043
12759146	FAM96B	family with sequence similarity 96 member B	-1.120	0.045
12790238	FANCI	Fanconi anemia complementation group I	1.110	0.017
12879603	FARSA	phenylalanyl-tRNA synthetase alpha subunit	-1.150	0.048
12819033	FAS	Fas cell surface death receptor	-1.250	0.026
12760706	FASN	fatty acid synthase	-1.940	0.002
12885827	FAT2	FAT atypical cadherin 2	-1.360	0.045
12899051	FAXC	failed axon connections homolog	1.360	0.021
12893648	FBP1	fructose-bisphosphatase 1	-1.330	0.014
12893765	FBP2	fructose-bisphosphatase 2	-2.100	0.014
12787588	FBXL7	F-box and leucine-rich repeat protein 7	1.370	0.032
12895727	FBXO10	F-box protein 10	1.180	0.004
12681995	FBXO25	F-box protein 25	1.150	0.031
12901144	FBXO30	F-box protein 30	1.360	0.002
12681358	FBXO45	F-box protein 45	1.130	0.044
12708630	FBXO48	F-box protein 48	1.270	0.010
12700287	FBXW5	F-box and WD repeat domain containing 5	1.150	0.034
12892713	FDFT1	farnesyl-diphosphate farnesyltransferase 1	-1.650	0.002
12842607	FDPS	farnesyl diphosphate synthase	-1.750	0.009
12885540	FEM1A	fem-1 homolog A	1.240	0.030
12725544	FER1L6	fer-1 like family member 6	-1.410	0.012
12683740	FETUB	fetuin B	1.410	0.001
12833525	FEZ1	fasciculation and elongation protein zeta 1	1.100	0.035
12796882	FEZF2	FEZ family zinc finger 2	-1.120	0.039
12906314	FGD1	FYVE, RhoGEF and PH domain containing 1	1.440	0.003
12785032	FGF10	fibroblast growth factor 10	-1.520	0.027
12754619	FGF21	fibroblast growth factor 21	2.150	0.010
12824808	FGFR1	fibroblast growth factor receptor 1	1.260	0.027
12896890	FGFR1OP	FGFR1 oncogene partner	1.320	0.013
12821546	FGFR2	fibroblast growth factor receptor 2	-1.490	0.001
12735966	FH	fumarate hydratase	-1.110	0.048
12797263	FHIT	fragile histidine triad	1.090	0.050
12903568	FHL1	four and a half LIM domains 1	2.010	0.000
12705085	FHL2	four and a half LIM domains 2	1.220	0.010
12727230	FIBIN	fin bud initiation factor homolog (zebrafish)	1.080	0.039
12833499	FIBP	FGF1 intracellular binding protein	-1.150	0.044
12778650	FIGN	fidgetin	1.120	0.024
12726408	FJX1	four jointed box 1	-1.830	0.018
12764558	FKBP10	FK506 binding protein 10	-1.240	0.016
12857986	FKBP11	FK506 binding protein 11	-1.720	0.003
12895808	FKBP15	FK506 binding protein 15	1.320	0.042
12708558	FKBP1B	FK506 binding protein 1B	1.240	0.027
12907047	FLNA	filamin A	1.210	0.015
12800263	FLNB	filamin B	1.280	0.036
12772774	FLOT2	flotillin 2	-1.370	0.005
12691236	FLRT2	fibronectin leucine rich transmembrane protein 2	-1.090	0.039
12709373	FNDC3A	fibronectin type III domain containing 3A	-1.090	0.040
12703109	FNDC4	fibronectin type III domain containing 4	-1.380	0.003
12744994	FNIP2	folliculin interacting protein 2	1.380	0.009
12892982	FOCAD	focadhesin	-1.220	0.049
12687887	FOS	FBJ murine osteosarcoma viral oncogene homolog	-1.380	0.015
12753541	FOSB	FBJ murine osteosarcoma viral oncogene homolog B	1.510	0.008
12834336	FOSL1	FOS like antigen 1	1.620	0.027
12795759	Foxp1	forkhead box P1	1.230	0.005
12853453	FOXP2	forkhead box P2	-1.490	0.015
12907501	FOXP3	forkhead box P3	-1.170	0.012
12866943	FOXRED2	FAD dependent oxidoreductase domain containing 2	1.280	0.012
12830796	FRMD8	FERM domain containing 8	1.270	0.027
12832622	FTH1	ferritin, heavy polypeptide 1	1.450	0.017
12749595	FTL	ferritin, light polypeptide	1.470	0.002
12807182	FTL	ferritin, light polypeptide	1.410	0.000
12754224	FTO	fat mass and obesity associated	-1.130	0.044
12838206	FUBP1	far upstream element binding protein 1	-1.230	0.001
12775963	FUCA1	fucosidase, alpha-L- 1, tissue	-1.190	0.030
12826891	FUT11	fucosyltransferase 11	-1.230	0.049
12730966	FUT4	fucosyltransferase 4	-1.270	0.006
12687970	FUT8	fucosyltransferase 8	-1.460	0.017
12773012	FXR2	FMR1 autosomal homolog 2	1.330	0.011
12731703	FXYD6	FXYD domain containing ion transport regulator 6	-1.420	0.002
12897625	FYN	FYN proto-oncogene, Src family tyrosine kinase	1.640	0.003
12764798	FZD2	frizzled class receptor 2	-1.220	0.024
12892865	FZD3	frizzled class receptor 3	1.370	0.024
12864320	GABARAPL1	GABA type A receptor associated protein like 1	1.400	0.018
12749494	GABARAPL2	GABA type A receptor associated protein like 2	1.330	0.030
12873270	GABRA4	gamma-aminobutyric acid type A receptor alpha4 subunit	-1.140	0.028
12904642	GABRQ	gamma-aminobutyric acid type A receptor theta subunit	1.400	0.018
12843331	GADD45A	growth arrest and DNA damage inducible alpha	1.960	0.004
12892887	GADD45G	growth arrest and DNA damage inducible gamma	1.790	0.010
12776995	GALE	UDP-galactose-4-epimerase	-1.220	0.011
12882320	GALNT10	polypeptide N-acetylgalactosaminyltransferase 10	1.250	0.033
12778005	GALNT3	polypeptide N-acetylgalactosaminyltransferase 3	-1.520	0.002
12858349	GALNT6	polypeptide N-acetylgalactosaminyltransferase 6	-1.190	0.004
12773150	GALR2	galanin receptor 2	1.250	0.019
12889567	GALT	galactose-1-phosphate uridylyltransferase	1.120	0.002
12752120	GAN	gigaxonin	1.320	0.009
12690268	GANC	glucosidase alpha, neutral C	1.450	0.014
12699355	GARNL3	GTPase activating Rap/RanGAP domain like 3	-1.340	0.037
12853311	GARS	glycyl-tRNA synthetase	1.750	0.003
12711284	GAS6	growth arrest specific 6	-1.620	0.038
12794741	GATA2	GATA binding protein 2	1.430	0.010
12718361	GATA3	GATA binding protein 3	1.210	0.016
12892819	GATA4	GATA binding protein 4	1.200	0.028
12836562	GATAD2B	GATA zinc finger domain containing 2B	-1.250	0.000
12813150	GATSL2	GATS protein-like 2	-1.140	0.043
12745970	GATSL3	GATS protein-like 3	-1.240	0.045
12840292	GBA	glucosylceramidase beta	1.280	0.039
12892312	GBA2	glucosylceramidase beta 2	1.320	0.047
12814450	GBAS	glioblastoma amplified sequence	-1.510	0.007
12686922	GBE1	glucan (1,4-alpha-), branching enzyme 1	1.480	0.014
12780807	GCA	grancalcin	-1.470	0.015
12693630	GCH1	GTP cyclohydrolase 1	1.230	0.026
12801746	GCLC	glutamate-cysteine ligase catalytic subunit	1.650	0.000
12839201	GCLM	glutamate-cysteine ligase modifier subunit	1.790	0.008
12888885	GCNT1	glucosaminyl (N-acetyl) transferase 1, core 2	-1.250	0.001
12889125	GCNT1	glucosaminyl (N-acetyl) transferase 1, core 2	-1.350	0.041
12693726	GCNT3	glucosaminyl (N-acetyl) transferase 3, mucin type	-1.290	0.017
12723396	GDAP1	ganglioside induced differentiation associated protein 1	1.360	0.013
12888051	GDF15	growth differentiation factor 15	1.800	0.009
12714605	GDI2	GDP dissociation inhibitor 2	-1.090	0.008
12723272	GEM	GTP binding protein overexpressed in skeletal muscle	1.320	0.021
12764957	GEMIN4	gem nuclear organelle associated protein 4	-1.180	0.006
12708565	GEN1	GEN1, Holliday junction 5' flap endonuclease	1.360	0.015
12701920	GFI1B	growth factor independent 1B transcription repressor	1.280	0.004
12880314	GFPT2	glutamine-fructose-6-phosphate transaminase 2	1.500	0.003
12893753	GFRA2	GDNF family receptor alpha 2	1.130	0.041
12717203	GFRA4	GDNF family receptor alpha 4	-1.410	0.046
12827204	GGPS1	geranylgeranyl diphosphate synthase 1	1.310	0.000
12703901	Ggta1	glycoprotein galactosyltransferase alpha 1, 3	-1.140	0.002
12825959	GHITM	growth hormone inducible transmembrane protein	1.750	0.001
12854021	GIMAP1	GTPase, IMAP family member 1	-1.180	0.049
12899452	GJA1	gap junction protein alpha 1	-1.700	0.023
12782756	GLB1L	galactosidase beta 1 like	-1.140	0.035
12852454	GLI3	GLI family zinc finger 3	1.220	0.023
12813277	GLIS2	GLIS family zinc finger 2	-1.740	0.001
12902398	GLOD5	glyoxalase domain containing 5	1.180	0.012
12745292	GLRB	glycine receptor beta	-1.210	0.028
12735535	GLRX2	glutaredoxin 2	1.140	0.003
12789412	GLRX5	glutaredoxin 5	-1.300	0.020
12827732	GLUD1	glutamate dehydrogenase 1	-1.220	0.012
12797948	GNAI2	G protein subunit alpha i2	-1.260	0.012
12681063	GNB4	G protein subunit beta 4	-1.140	0.049
12881991	GNG7	G protein subunit gamma 7	1.420	0.047
12802708	GNL1	G protein nucleolar 1 (putative)	1.100	0.026
12803164	GNMT	glycine N-methyltransferase	-1.090	0.047
12885809	GNPDA1	glucosamine-6-phosphate deaminase 1	-1.390	0.039
12743540	GOLGA3	golgin A3	1.270	0.013
12789688	GOLGA5	golgin A5	1.170	0.017
12893979	GOLM1	golgi membrane protein 1	-1.200	0.024
12786013	GOLPH3	golgi phosphoprotein 3	-1.080	0.032
12866171	GOLT1B	golgi transport 1B	1.210	0.002
12768279	GOSR2	golgi SNAP receptor complex member 2	1.100	0.017
12871228	GPAT3	glycerol-3-phosphate acyltransferase 3	1.710	0.002
12836746	GPBP1L1	GC-rich promoter binding protein 1 like 1	1.330	0.001
12719694	GPCPD1	glycerophosphocholine phosphodiesterase 1	1.430	0.008
12690764	GPHN	gephyrin	-1.310	0.033
12749256	GPI	glucose-6-phosphate isomerase	-1.190	0.006
12702883	GPR107	G protein-coupled receptor 107	1.380	0.009
12908863	GPR119	G protein-coupled receptor 119	-1.180	0.013
12778460	GPR155	G protein-coupled receptor 155	1.680	0.037
12736958	GPR157	G protein-coupled receptor 157	1.370	0.007
12736368	GPR37L1	G protein-coupled receptor 37 like 1	-1.150	0.012
12757043	GPR4	G protein-coupled receptor 4	-1.220	0.002
12816911	GPRC5B	G protein-coupled receptor class C group 5 member B	-1.260	0.001
12861168	GPRC5D	G protein-coupled receptor class C group 5 member D	-1.110	0.041
12844648	GPSM2	G-protein signaling modulator 2	1.050	0.047
12845367	GPX7	glutathione peroxidase 7	-1.780	0.001
12728164	GRAMD1B	GRAM domain containing 1B	-1.130	0.036
12864901	GRASP	GRP1 (general receptor for phosphoinositides 1)-associated scaffold protein	1.650	0.019
12849431	GRB10	growth factor receptor bound protein 10	1.520	0.012
12708178	GRHL1	grainyhead like transcription factor 1	1.230	0.016
12905032	GRIA3	glutamate ionotropic receptor AMPA type subunit 3	-1.400	0.005
12827532	GRID1	glutamate ionotropic receptor delta type subunit 1	1.280	0.003
12874104	GRK4	G protein-coupled receptor kinase 4	1.120	0.032
12816544	GS1-259H13.2	transmembrane protein 225-like	1.170	0.043
12725238	GSDMD	gasdermin D	-1.190	0.002
12891185	GSN	gelsolin	-1.140	0.015
12817696	GSPT1	G1 to S phase transition 1	-1.140	0.041
12909723	GSPT2	G1 to S phase transition 2	-1.170	0.043
12824957	GSR	glutathione reductase	1.780	0.001
12742874	Gstt1	glutathione S-transferase, theta 1	-1.430	0.026
12877784	GTF2F1	general transcription factor IIF subunit 1	1.160	0.005
12833644	GTF2H1	general transcription factor IIH subunit 1	1.330	0.013
12804092	GTF2H4	general transcription factor IIH subunit 4	-1.230	0.001
12817807	GTF2I	general transcription factor IIi	-1.510	0.003
12805515	GTPBP2	GTP binding protein 2	2.460	0.010
12844907	GUCA2B	guanylate cyclase activator 2B	1.130	0.019
12816811	GUSB	glucuronidase beta	1.170	0.021
12907457	GYG2	glycogenin 2	-1.100	0.049
12727451	GYLTL1B	glycosyltransferase-like 1B	-1.430	0.041
12801783	H2-T24	histocompatibility 2, T region locus 24	1.360	0.025
12851741	H2AFV	H2A histone family member V	-1.210	0.004
12905770	H2BFWT	H2B histone family member W, testis specific	1.340	0.037
12874856	HADH	hydroxyacyl-CoA dehydrogenase	-1.230	0.000
12698515	HADHA	hydroxyacyl-CoA dehydrogenase/3-ketoacyl-CoA thiolase/enoyl-CoA hydratase (trifunctional protein), alpha subunit	-1.150	0.049
12883172	HAPLN1	hyaluronan and proteoglycan link protein 1	1.140	0.035
12691847	HAUS4	HAUS augmin like complex subunit 4	-1.490	0.035
12878630	HAUS8	HAUS augmin like complex subunit 8	-1.220	0.015
12885817	HBEGF	heparin binding EGF like growth factor	1.250	0.044
12810979	HBM	hemoglobin subunit mu	1.180	0.012
12817906	HCFC1R1	host cell factor C1 regulator 1	-1.580	0.002
12905500	HDAC8	histone deacetylase 8	-1.230	0.023
12836211	HDGF	hepatoma-derived growth factor	-1.370	0.002
12893339	HDHD3	haloacid dehalogenase like hydrolase domain containing 3	-1.430	0.002
12897007	HEBP2	heme binding protein 2	-1.250	0.038
12899126	HECA	hdc homolog, cell cycle regulator	1.230	0.026
12820806	HELLS	helicase, lymphoid-specific	-1.370	0.018
12875415	HELQ	helicase, POLQ-like	1.270	0.016
12838581	HENMT1	HEN1 methyltransferase homolog 1	1.290	0.012
12834006	HEPHL1	hephaestin like 1	1.270	0.037
12873900	HERC3	HECT and RLD domain containing E3 ubiquitin protein ligase 3	-1.270	0.020
12874633	HERC6	HECT and RLD domain containing E3 ubiquitin protein ligase family member 6	-1.300	0.031
12753593	HERPUD1	homocysteine inducible ER protein with ubiquitin like domain 1	1.570	0.000
12850057	HERPUD2	HERPUD family member 2	-1.090	0.021
12801285	HFE	hemochromatosis	-1.600	0.011
12788686	HHIPL1	HHIP like 1	1.090	0.043
12850047	HIBADH	3-hydroxyisobutyrate dehydrogenase	-1.360	0.007
12688075	HIF1A	hypoxia inducible factor 1 alpha subunit	-1.250	0.002
12806854	HIST1H1E	histone cluster 1, H1e	-1.730	0.004
12777117	HIST1H2AB	histone cluster 1, H2ab	-1.780	0.002
12807066	HIST1H2AJ	histone cluster 1, H2aj	-1.500	0.008
12786562	HIST1H2BB	histone cluster 1, H2bb	-1.480	0.004
12765661	HIST1H2BF	histone cluster 1, H2bf	-2.250	0.007
12806041	HIST1H2BK	histone cluster 1, H2bk	-1.130	0.045
12804005	HIST1H2BN	histone cluster 1, H2bn	-1.830	0.002
12840420	HIST1H2BO	histone cluster 1, H2bo	-2.250	0.017
12841924	HIST1H3H	histone cluster 1, H3h	-1.570	0.001
12847763	HIST1H3H	histone cluster 1, H3h	-1.570	0.001
12836443	HIST1H3H	histone cluster 1, H3h	-1.580	0.010
12832612	HIST1H4D	histone cluster 1, H4d	-1.980	0.002
12840980	HIST2H2AC	histone cluster 2, H2ac	-1.480	0.002
12842410	HIST2H2AC	histone cluster 2, H2ac	-1.480	0.002
12830490	HIST2H2BE	histone cluster 2, H2be	-1.670	0.002
12802623	HIST2H4A	histone cluster 2, H4a	-1.750	0.001
12681106	HIST2H4A	histone cluster 2, H4a	-1.780	0.010
12801056	HIST2H4A	histone cluster 2, H4a	-1.830	0.034
12805834	HIST2H4A	histone cluster 2, H4a	-1.830	0.010
12802575	HIST2H4A	histone cluster 2, H4a	-2.310	0.001
12728515	HIST2H4B	histone cluster 2, H4b	-1.930	0.005
12744443	HIST3H2A	histone cluster 3, H2a	-1.640	0.004
12825884	HK1	hexokinase 1	-1.210	0.037
12825774	HK1	hexokinase 1	-1.280	0.042
12805748	HLA-B	major histocompatibility complex, class I, B	-1.220	0.036
12895062	HMGB2	high mobility group box 2	-1.520	0.007
12688271	HMGCR	3-hydroxy-3-methylglutaryl-CoA reductase	-1.180	0.050
12785196	HMGCS1	3-hydroxy-3-methylglutaryl-CoA synthase 1	-1.890	0.002
12857905	HMGXB4	HMG-box containing 4	-1.180	0.015
12859274	HMOX1	heme oxygenase 1	1.520	0.003
12688908	HNRNPC	heterogeneous nuclear ribonucleoprotein C (C1/C2)	-1.350	0.044
12756160	HNRNPL	heterogeneous nuclear ribonucleoprotein L	-1.070	0.035
12752835	HNRNPUL1	heterogeneous nuclear ribonucleoprotein U like 1	-1.200	0.031
12873208	HOPX	HOP homeobox	-1.210	0.026
12850605	HOXA2	homeobox A2	-1.220	0.046
12849853	HOXA3	homeobox A3	-1.260	0.039
12867757	HOXC13	homeobox C13	-1.490	0.005
12868265	HOXC4	homeobox C4	-1.130	0.041
12839611	HPCAL4	hippocalcin like 4	1.510	0.012
12687149	HPS3	HPS3, biogenesis of lysosomal organelles complex 2 subunit 1	-1.080	0.043
12813407	HS3ST2	heparan sulfate-glucosamine 3-sulfotransferase 2	2.070	0.008
12843282	HSD17B7	hydroxysteroid (17-beta) dehydrogenase 7	-1.610	0.004
12802698	HSD17B8	hydroxysteroid (17-beta) dehydrogenase 8	-1.190	0.001
12813814	HSD3B7	hydroxy-delta-5-steroid dehydrogenase, 3 beta- and steroid delta-isomerase 7	-1.270	0.027
12756272	HSDL1	hydroxysteroid dehydrogenase like 1	-1.180	0.012
12791662	HSP90AA1	heat shock protein 90kDa alpha family class A member 1	1.220	0.005
12857285	HSP90B1	heat shock protein 90kDa beta family member 1	-1.250	0.024
12822975	HSPA12A	heat shock protein family A (Hsp70) member 12A	-1.180	0.013
12745816	HSPA4L	heat shock protein family A (Hsp70) member 4 like	1.310	0.018
12704208	HSPA5	heat shock protein family A (Hsp70) member 5	1.110	0.022
12846968	HSPA6	heat shock protein family A (Hsp70) member 6	2.620	0.009
12885558	HSPA9	heat shock protein family A (Hsp70) member 9	1.380	0.012
12747823	HSPB8	heat shock protein family B (small) member 8	2.540	0.001
12709282	HSPH1	heat shock protein family H (Hsp110) member 1	1.780	0.002
12834682	HTATIP2	HIV-1 Tat interactive protein 2	1.240	0.019
12899527	HTR1B	5-hydroxytryptamine receptor 1B	3.000	0.002
12901422	HTR1E	5-hydroxytryptamine receptor 1E	-1.160	0.024
12678864	HTR1F	5-hydroxytryptamine receptor 1F	1.360	0.017
12818997	HTRA1	HtrA serine peptidase 1	-1.340	0.018
12730938	HYOU1	hypoxia up-regulated 1	1.240	0.019
12893230	IARS	isoleucyl-tRNA synthetase	1.560	0.000
12736622	IARS2	isoleucyl-tRNA synthetase 2, mitochondrial	-1.150	0.016
12876963	ICAM1	intercellular adhesion molecule 1	1.200	0.018
12805021	ICK	intestinal cell (MAK-like) kinase	-1.130	0.027
12704320	ID2	inhibitor of DNA binding 2, HLH protein	1.340	0.013
12778449	ID3	inhibitor of DNA binding 3, HLH protein	-1.280	0.027
12780165	IDH1	isocitrate dehydrogenase (NADP(+)) 1, cytosolic	-1.460	0.006
12791768	IDH2	isocitrate dehydrogenase (NADP(+)) 2, mitochondrial	-1.220	0.022
12716858	IDH3B	isocitrate dehydrogenase 3 (NAD(+)) beta	-1.150	0.019
12910088	IDH3G	isocitrate dehydrogenase 3 (NAD(+)) gamma	-1.250	0.005
12715074	IDI1	isopentenyl-diphosphate delta isomerase 1	-1.450	0.001
12801358	IER3	immediate early response 3	1.310	0.035
12736300	IER5	immediate early response 5	1.480	0.015
12789530	Ifi27	interferon, alpha-inducible protein 27	-1.290	0.008
12776406	IFI6	interferon alpha inducible protein 6	-1.610	0.004
12819421	IFIT3	interferon induced protein with tetratricopeptide repeats 3	-1.190	0.039
12819727	IFIT5	interferon induced protein with tetratricopeptide repeats 5	-1.240	0.034
12708045	IFITM1	interferon induced transmembrane protein 1	1.600	0.001
12698604	Ifitm7	interferon induced transmembrane protein 7	-2.630	0.001
12895535	IFNA16	interferon, alpha 16	1.520	0.022
12799953	IFT122	intraflagellar transport 122	1.250	0.028
12767851	IFT20	intraflagellar transport 20	1.200	0.015
12812817	IFT22	intraflagellar transport 22	1.170	0.018
12731272	IFT46	intraflagellar transport 46	1.280	0.044
12680732	IGF2BP2	insulin like growth factor 2 mRNA binding protein 2	1.360	0.000
12849044	IGFBP3	insulin like growth factor binding protein 3	1.370	0.011
12864393	IGFBP6	insulin like growth factor binding protein 6	-1.490	0.006
12784696	IKZF2	IKAROS family zinc finger 2	-1.340	0.014
12883212	IL12B	interleukin 12B	1.210	0.012
12879818	IL12RB1	interleukin 12 receptor subunit beta 1	1.070	0.007
12860390	IL17RA	interleukin 17 receptor A	1.320	0.010
12736385	IL19	interleukin 19	-1.210	0.032
12700517	IL1RL1	interleukin 1 receptor like 1	-1.180	0.008
12899931	IL20RA	interleukin 20 receptor subunit alpha	-1.430	0.000
12685777	IL20RB	interleukin 20 receptor subunit beta	1.390	0.007
12742108	IL21	interleukin 21	-1.360	0.024
12775732	IL22RA1	interleukin 22 receptor subunit alpha 1	-1.380	0.013
12885382	IL27RA	interleukin 27 receptor subunit alpha	-1.300	0.006
12881706	ILF3	interleukin enhancer binding factor 3	-1.110	0.024
12699444	IMMT	inner membrane mitochondrial protein	-1.130	0.021
12725675	IMPAD1	inositol monophosphatase domain containing 1	-1.110	0.022
12853402	IMPDH1	IMP (inosine 5'-monophosphate) dehydrogenase 1	-1.220	0.014
12850129	ING3	inhibitor of growth family member 3	-1.670	0.042
12848966	INHBA	inhibin beta A	-2.160	0.000
12866349	INHBE	inhibin beta E	4.310	0.003
12808177	INO80C	INO80 complex subunit C	-1.370	0.006
12701582	INPP4A	inositol polyphosphate-4-phosphatase type I A	1.300	0.004
12704394	INPP5E	inositol polyphosphate-5-phosphatase E	1.380	0.001
12770228	INPP5K	inositol polyphosphate-5-phosphatase K	1.420	0.001
12850024	INSIG1	insulin induced gene 1	-1.500	0.016
12871159	INTS12	integrator complex subunit 12	1.210	0.000
12764468	INTS2	integrator complex subunit 2	1.190	0.039
12906109	INTS6L	integrator complex subunit 6 like	1.310	0.040
12890911	INVS	inversin	1.090	0.040
12688814	IPO4	importin 4	-1.440	0.015
12735669	IPO9	importin 9	-1.310	0.030
12899023	IRAK1BP1	interleukin 1 receptor associated kinase 1 binding protein 1	1.320	0.040
12799059	IRAK2	interleukin 1 receptor associated kinase 2	1.990	0.001
12867092	IRAK4	interleukin 1 receptor associated kinase 4	-1.110	0.023
12824864	IRF2	interferon regulatory factor 2	-1.330	0.003
12851909	IRF5	interferon regulatory factor 5	1.230	0.027
12783512	IRS1	insulin receptor substrate 1	-1.440	0.001
12711013	IRS2	insulin receptor substrate 2	1.450	0.047
12752780	Irx5	Iroquois related homeobox 5 (Drosophila)	1.140	0.007
12878376	ISYNA1	inositol-3-phosphate synthase 1	-1.630	0.015
12858363	ITGA7	integrin subunit alpha 7	-1.140	0.049
12683496	ITGB5	integrin subunit beta 5	-1.270	0.006
12851249	ITGB8	integrin subunit beta 8	-2.430	0.031
12856546	ITPR2	inositol 1,4,5-trisphosphate receptor type 2	1.300	0.004
12739578	IVNS1ABP	influenza virus NS1A binding protein	-1.510	0.005
12792634	JAG2	jagged 2	-1.180	0.027
12886071	JAKMIP2	janus kinase and microtubule interacting protein 2	-1.310	0.021
12820916	JAKMIP3	Janus kinase and microtubule interacting protein 3	1.160	0.048
12686165	JAM2	junctional adhesion molecule 2	1.380	0.014
12852052	JAZF1	JAZF zinc finger 1	-1.150	0.013
12690344	JDP2	Jun dimerization protein 2	1.310	0.005
12762225	JMJD6	arginine demethylase and lysine hydroxylase	1.150	0.006
12865396	JOSD1	Josephin domain containing 1	1.150	0.040
12692254	JPH4	junctophilin 4	1.190	0.007
12838334	JTB	jumping translocation breakpoint	1.180	0.018
12835737	JUN	jun proto-oncogene	2.210	0.004
12879314	JUND	jun D proto-oncogene	1.280	0.034
12767860	JUP	junction plakoglobin	-1.390	0.012
12771930	KANSL1	KAT8 regulatory NSL complex subunit 1	1.300	0.004
12716818	KAT14	lysine acetyltransferase 14	1.410	0.001
12768724	KAT7	lysine acetyltransferase 7	-1.070	0.016
12807918	KATNAL2	katanin catalytic subunit A1 like 2	1.420	0.002
12712593	KBTBD6	kelch repeat and BTB domain containing 6	-2.490	0.009
12799567	KBTBD8	kelch repeat and BTB domain containing 8	1.390	0.022
12840686	KCNA2	potassium voltage-gated channel subfamily A member 2	-1.220	0.007
12723226	KCNB2	potassium voltage-gated channel subfamily B member 2	-1.240	0.004
12771902	KCNH4	potassium voltage-gated channel subfamily H member 4	-1.140	0.033
12753538	KCNJ14	potassium voltage-gated channel subfamily J member 14	1.200	0.013
12767314	KCNJ2	potassium voltage-gated channel subfamily J member 2	1.500	0.001
12807029	KCNK5	potassium two pore domain channel subfamily K member 5	-1.130	0.016
12827793	KCNMA1	potassium calcium-activated channel subfamily M alpha 1	1.410	0.032
12681898	KCNMB3	potassium calcium-activated channel subfamily M regulatory beta subunit 3	1.160	0.025
12883582	KCNN1	potassium calcium-activated channel subfamily N member 1	1.300	0.048
12737644	KCNT2	potassium sodium-activated channel subfamily T member 2	2.200	0.006
12757993	KCTD19	potassium channel tetramerization domain containing 19	1.360	0.041
12773728	KCTD2	potassium channel tetramerization domain containing 2	1.220	0.002
12759479	KDELR1	KDEL endoplasmic reticulum protein retention receptor 1	-1.130	0.049
12844440	KDM4A	lysine demethylase 4A	1.550	0.000
12854591	KDM7A	lysine demethylase 7A	1.270	0.017
12809270	KDSR	3-ketodihydrosphingosine reductase	1.060	0.047
12886453	KEAP1	kelch like ECH associated protein 1	1.300	0.020
12726011	KHDRBS3	KH domain containing, RNA binding, signal transduction associated 3	1.630	0.045
12692778	KHNYN	KH and NYN domain containing	-1.110	0.046
12770679	KIAA0100	KIAA0100	1.090	0.038
12878998	KIAA0141	KIAA0141	-1.140	0.042
12871021	KIAA0232	KIAA0232	-1.110	0.011
12802333	KIAA0319	KIAA0319	1.300	0.009
12815778	KIAA0430	KIAA0430	1.320	0.015
12750321	KIAA0513	KIAA0513	1.230	0.005
12887893	KIAA0825	KIAA0825	1.420	0.016
12888589	KIAA1024L	KIAA1024-like	1.150	0.015
12688699	KIAA1191	KIAA1191	1.240	0.044
12848067	KIAA1324	KIAA1324	1.420	0.003
12850418	KIAA1324L	KIAA1324-like	-1.130	0.010
12784753	KIAA1522	KIAA1522	-1.110	0.042
12701783	KIDINS220	kinase D-interacting substrate 220kDa	1.340	0.011
12845655	KIF1A	kinesin family member 1A	1.540	0.002
12865417	KIF5A	kinesin family member 5A	1.270	0.001
12783523	KIF5C	kinesin family member 5C	1.330	0.008
12793494	KIF7	kinesin family member 7	1.260	0.009
12739733	KIFAP3	kinesin associated protein 3	1.160	0.016
12758852	KIFC3	kinesin family member C3	1.110	0.004
12864062	KITLG	KIT ligand	1.770	0.043
12714994	KIZ	kizuna centrosomal protein	1.310	0.003
12871053	KLB	klotho beta	-1.240	0.019
12830941	KLC2	kinesin light chain 2	1.260	0.045
12722742	KLF10	Kruppel-like factor 10	-1.480	0.000
12871490	KLF3	Kruppel-like factor 3 (basic)	-1.240	0.027
12894113	KLF4	Kruppel-like factor 4 (gut)	1.710	0.003
12710229	KLF5	Kruppel-like factor 5 (intestinal)	-1.190	0.044
12714168	KLF6	Kruppel-like factor 6	2.140	0.002
12690820	KLHDC2	kelch domain containing 2	-1.230	0.025
12735421	KLHL20	kelch like family member 20	1.290	0.021
12735167	KLHL21	kelch like family member 21	1.720	0.006
12792860	KLHL28	kelch like family member 28	1.240	0.002
12904350	KLHL34	kelch like family member 34	1.180	0.009
12780724	KLHL41	kelch like family member 41	1.370	0.024
12758131	KLK10	kallikrein related peptidase 10	-1.260	0.029
12758435	KLK6	kallikrein related peptidase 6	-1.470	0.021
12681589	KPNA4	karyopherin subunit alpha 4	1.550	0.010
12699294	KRCC1	lysine-rich coiled-coil 1	1.230	0.006
12743174	KREMEN1	kringle containing transmembrane protein 1	-1.110	0.039
12856449	KRT1	keratin 1	-1.260	0.021
12770284	KRT19	keratin 19	-1.200	0.004
12773661	KRT28	keratin 28	1.160	0.037
12771970	KRT35	keratin 35	-1.220	0.033
12856642	KRT76	keratin 76	-1.210	0.013
12856851	KRT8	keratin 8	-1.690	0.002
12860246	KRT80	keratin 80	1.490	0.032
12770355	KRTAP1-1	keratin associated protein 1-1	-1.470	0.019
12760237	KSR1	kinase suppressor of ras 1	-1.300	0.004
12854492	LAMB1	laminin subunit beta 1	-1.120	0.013
12864750	LARGE	like-glycosyltransferase	1.260	0.003
12697831	LARP6	La ribonucleoprotein domain family member 6	1.130	0.021
12764377	LASP1	LIM and SH3 protein 1	-1.150	0.029
12708072	LBH	limb bud and heart development	-1.650	0.033
12714733	LBP	lipopolysaccharide binding protein	-1.200	0.031
12712708	LCP1	lymphocyte cytosolic protein 1	1.740	0.000
12856863	LDHB	lactate dehydrogenase B	-1.340	0.037
12876921	LDLR	low density lipoprotein receptor	-1.180	0.040
12781280	LDLRAP1	low density lipoprotein receptor adaptor protein 1	-1.380	0.006
12738241	LEFTY2	left-right determination factor 2	1.420	0.017
12805821	LEMD2	LEM domain containing 2	1.240	0.007
12823923	LEPROTL1	leptin receptor overlapping transcript-like 1	-1.270	0.013
12859545	LETMD1	LETM1 domain containing 1	1.310	0.025
12700202	LGALSL	lectin, galactoside binding like	1.150	0.002
12737187	LHX4	LIM homeobox 4	1.190	0.046
12861991	LIMA1	LIM domain and actin binding 1	-1.770	0.003
12871741	LIMCH1	LIM and calponin homology domains 1	-1.320	0.030
12707543	LIMS1	LIM zinc finger domain containing 1	-1.170	0.050
12776671	LIMS2	LIM zinc finger domain containing 2	1.350	0.002
12692195	LIN52	lin-52 DREAM MuvB core complex component	1.460	0.005
12807778	LIPG	lipase G, endothelial type	-1.590	0.012
12773289	LLGL1	LLGL1, scribble cell polarity complex component	-1.120	0.046
12772286	LLGL2	LLGL2, scribble cell polarity complex component	-1.380	0.007
12858928	LLPH	LLP homolog, long-term synaptic facilitation	-1.390	0.045
12707445	LMAN2L	lectin, mannose binding 2 like	1.160	0.011
12800112	LMCD1	LIM and cysteine rich domains 1	1.420	0.030
12683191	LMLN	leishmanolysin like peptidase	1.220	0.026
12887402	LMNB1	lamin B1	-1.490	0.003
12879253	LMNB2	lamin B2	-1.270	0.006
12710385	LMO7	LIM domain 7	1.110	0.013
12816414	LMTK2	lemur tyrosine kinase 2	1.340	0.004
12773855	LOC100366216	nuclear antigen Sp100-like	-1.770	0.015
12803572	LOC102724334	histone H2B type F-S-like	-1.810	0.025
12872726	LOC285556	uncharacterized LOC285556	1.920	0.001
12753547	LONP2	lon peptidase 2, peroxisomal	-1.350	0.006
12903516	LONRF3	LON peptidase N-terminal domain and ring finger 3	1.450	0.010
12876752	LOX	lysyl oxidase	-1.210	0.027
12909803	LPAR4	lysophosphatidic acid receptor 4	-1.240	0.017
12859656	LPCAT3	lysophosphatidylcholine acyltransferase 3	-1.670	0.002
12688893	LPCAT4	lysophosphatidylcholine acyltransferase 4	-1.430	0.011
12809702	LPIN2	lipin 2	1.360	0.035
12715499	LPIN3	lipin 3	1.300	0.038
12889017	LPL	lipoprotein lipase	-1.410	0.022
12685065	LPP	LIM domain containing preferred translocation partner in lipoma	1.380	0.004
12813251	LRCH4	leucine-rich repeats and calponin homology (CH) domain containing 4	-1.260	0.002
12840607	LRIF1	ligand dependent nuclear receptor interacting factor 1	1.390	0.029
12831438	LRP5	LDL receptor related protein 5	-1.260	0.003
12830994	LRRC10B	leucine rich repeat containing 10B	1.300	0.012
12679157	LRRC3	leucine rich repeat containing 3	-1.370	0.003
12842922	LRRC41	leucine rich repeat containing 41	-1.390	0.025
12846428	LRRC42	leucine rich repeat containing 42	-1.120	0.043
12694181	LRRC57	leucine rich repeat containing 57	1.280	0.003
12844178	LRRC71	leucine rich repeat containing 71	1.370	0.014
12846866	LRRC8D	leucine-rich repeat containing 8 family member D	1.330	0.005
12795215	Lrrfip2	leucine rich repeat (in FLII) interacting protein 2	1.230	0.009
12867385	LRRK2	leucine-rich repeat kinase 2	1.170	0.036
12835272	LRRN4CL	LRRN4 C-terminal like	1.130	0.033
12700568	LRRTM4	leucine rich repeat transmembrane neuronal 4	-2.830	0.000
12803177	LSM2	LSM2 homolog, U6 small nuclear RNA and mRNA degradation associated	-1.180	0.025
12881518	LSM4	LSM4 homolog, U6 small nuclear RNA and mRNA degradation associated	-1.160	0.001
12851854	LSM5	LSM5 homolog, U6 small nuclear RNA and mRNA degradation associated	1.120	0.040
12855706	LSMEM1	leucine rich single-pass membrane protein 1	1.890	0.008
12864875	LTA4H	leukotriene A4 hydrolase	-1.560	0.007
12680771	LTN1	listerin E3 ubiquitin protein ligase 1	1.080	0.041
12863917	LUM	lumican	2.290	0.000
12776740	LUZP1	leucine zipper protein 1	1.240	0.015
12682682	LXN	latexin	-1.220	0.013
12801799	Ly6g6e	lymphocyte antigen 6 complex, locus G6E	-1.360	0.012
12729022	MADD	MAP kinase activating death domain	-1.200	0.000
12862571	MAFF	v-maf avian musculoaponeurotic fibrosarcoma oncogene homolog F	1.440	0.001
12763370	MAFG	v-maf avian musculoaponeurotic fibrosarcoma oncogene homolog G	1.350	0.007
12910481	MAGEB17	MAGE family member B17	2.030	0.013
12910465	MAGEB17	MAGE family member B17	1.620	0.016
12910536	MAGEB17	MAGE family member B17	1.290	0.013
12909152	MAGEB18	MAGE family member B18	1.350	0.041
12910787	MAGEB2	MAGE family member B2	-1.870	0.020
12908168	MAGED1	MAGE family member D1	-1.280	0.041
12903992	MAGED2	MAGE family member D2	-1.280	0.006
12724911	MAL2	mal, T-cell differentiation protein 2 (gene/pseudogene)	-1.330	0.029
12807635	MALT1	MALT1 paracaspase	1.240	0.006
12892238	MAMDC2	MAM domain containing 2	-1.290	0.021
12728360	Maml2	mastermind like 2 (Drosophila)	-1.360	0.014
12744286	MAML3	mastermind like transcriptional coactivator 3	-1.150	0.021
12879542	MAN2A1	mannosidase alpha class 2A member 1	1.080	0.048
12792883	MAN2A2	mannosidase alpha class 2A member 2	1.180	0.026
12800106	MANF	mesencephalic astrocyte derived neurotrophic factor	-1.270	0.038
12859265	MANSC1	MANSC domain containing 1	-1.360	0.001
12907114	MAOA	monoamine oxidase A	1.160	0.044
12774409	MAP2	microtubule associated protein 2	1.530	0.000
12763440	MAP2K3	mitogen-activated protein kinase kinase 3	-1.100	0.027
12687663	MAP2K5	mitogen-activated protein kinase kinase 5	1.290	0.003
12767584	MAP2K6	mitogen-activated protein kinase kinase 6	-1.310	0.042
12897095	MAP3K4	mitogen-activated protein kinase kinase kinase 4	1.160	0.014
12744369	MAP9	microtubule associated protein 9	1.220	0.043
12813389	MAPK3	mitogen-activated protein kinase 3	-1.320	0.009
12706892	MAPKAP1	mitogen-activated protein kinase associated protein 1	1.190	0.001
12714474	MAPRE1	microtubule associated protein RP/EB family member 1	-1.250	0.049
12879457	MARCH3	membrane associated ring-CH-type finger 3	1.440	0.003
12752408	MARK4	microtubule affinity regulating kinase 4	1.290	0.019
12865601	MARS	methionyl-tRNA synthetase	1.370	0.001
12820993	MARVELD1	MARVEL domain containing 1	-1.560	0.002
12899040	MAS1	MAS1 proto-oncogene, G protein-coupled receptor	1.140	0.016
12886148	MAU2	MAU2 sister chromatid cohesion factor	1.210	0.012
12680768	MB21D2	Mab-21 domain containing 2	-1.220	0.029
12783933	MBD5	methyl-CpG binding domain protein 5	1.450	0.000
12687120	MBNL1	muscleblind like splicing regulator 1	-1.230	0.009
12709963	MBNL2	muscleblind like splicing regulator 2	1.320	0.003
12809192	MC4R	melanocortin 4 receptor	1.220	0.031
12678189	MCF2L2	MCF.2 cell line derived transforming sequence-like 2	1.250	0.006
12715895	MCM10	minichromosome maintenance 10 replication initiation factor	1.290	0.010
12798786	MCM2	minichromosome maintenance complex component 2	-1.260	0.004
12804452	MCM3	minichromosome maintenance complex component 3	-1.270	0.017
12858387	MCM5	minichromosome maintenance complex component 5	-1.320	0.021
12813792	MCM7	minichromosome maintenance complex component 7	-1.200	0.003
12877798	MCOLN1	mucolipin 1	1.170	0.007
12823295	MCPH1	microcephalin 1	1.250	0.003
12859495	MCRS1	microspherule protein 1	-1.230	0.048
12715172	Mcts2	malignant T cell amplified sequence 2	-1.230	0.018
12805303	MDC1	mediator of DNA damage checkpoint 1	1.190	0.015
12854541	MDFIC	MyoD family inhibitor domain containing	1.280	0.031
12806269	MDGA1	MAM domain containing glycosylphosphatidylinositol anchor 1	1.340	0.028
12701552	MDH1	malate dehydrogenase 1	-1.250	0.003
12735542	MDM4	MDM4, p53 regulator	1.240	0.015
12807737	ME2	malic enzyme 2	-1.140	0.008
12786564	MED10	mediator complex subunit 10	1.530	0.010
12769692	MED11	mediator complex subunit 11	-1.460	0.001
12742836	MED13L	mediator complex subunit 13 like	1.240	0.046
12884997	MEF2C	myocyte enhancer factor 2C	-1.670	0.019
12852857	MET	MET proto-oncogene, receptor tyrosine kinase	-1.490	0.001
12771754	METRNL	meteorin, glial cell differentiation regulator-like	-1.470	0.003
12859097	METTL1	methyltransferase like 1	-1.380	0.022
12812133	METTL22	methyltransferase like 22	1.370	0.006
12774541	MFAP2	microfibrillar associated protein 2	-1.510	0.008
12894398	MFAP3L	microfibrillar associated protein 3 like	-1.220	0.013
12857056	MFAP5	microfibrillar associated protein 5	1.360	0.019
12791683	MFGE8	milk fat globule-EGF factor 8 protein	1.330	0.007
12825608	MFHAS1	malignant fibrous histiocytoma amplified sequence 1	1.500	0.000
12870602	MFSD10	major facilitator superfamily domain containing 10	-1.300	0.005
12844977	MFSD14A	major facilitator superfamily domain containing 14A	-1.120	0.026
12890020	MFSD14B	major facilitator superfamily domain containing 14B	1.140	0.044
12782974	MFSD6	major facilitator superfamily domain containing 6	1.170	0.028
12772708	MFSD6L	major facilitator superfamily domain containing 6 like	1.170	0.005
12822938	MGEA5	meningioma expressed antigen 5 (hyaluronidase)	1.470	0.003
12864461	MGST1	microsomal glutathione S-transferase 1	-2.100	0.009
12843681	MGST3	microsomal glutathione S-transferase 3	-1.140	0.036
12740543	MIB2	mindbomb E3 ubiquitin protein ligase 2	1.120	0.005
12859798	MICALL1	MICAL like 1	1.180	0.050
12812179	MICALL2	MICAL like 2	-1.180	0.025
12905017	MID1	midline 1	-1.420	0.003
12741927	MIF	macrophage migration inhibitory factor (glycosylation-inhibiting factor)	-1.480	0.008
12709719	MIPEP	mitochondrial intermediate peptidase	-1.120	0.005
12877673	MISP	mitotic spindle positioning	-2.160	0.001
12839187	MKNK1	MAP kinase interacting serine/threonine kinase 1	1.230	0.018
12881001	MKNK2	MAP kinase interacting serine/threonine kinase 2	1.660	0.004
12854164	Mkrn1	makorin ring finger protein 1	1.490	0.001
12715490	MKX	mohawk homeobox	1.320	0.001
12742678	MLEC	malectin	-1.340	0.034
12799774	MLH1	mutL homolog 1	-1.120	0.044
12846912	MLLT11	myeloid/lymphoid or mixed-lineage leukemia; translocated to, 11	1.550	0.016
12813624	MLST8	MTOR associated protein, LST8 homolog	-1.420	0.046
12746300	MMAA	methylmalonic aciduria (cobalamin deficiency) cblA type	-1.260	0.011
12728608	MMP12	matrix metallopeptidase 12	1.440	0.021
12773114	MNT	MAX network transcriptional repressor	-1.440	0.000
12785358	MOCS2	molybdenum cofactor synthesis 2	1.110	0.015
12795916	MON1A	MON1 homolog A, secretory trafficking associated	-1.190	0.042
12745623	MORC2	MORC family CW-type zinc finger 2	1.390	0.002
12823052	MORN4	MORN repeat containing 4	1.320	0.002
12899842	MOXD1	monooxygenase DBH like 1	1.810	0.010
12841329	MPC2	mitochondrial pyruvate carrier 2	-1.210	0.021
12792441	MPI	mannose phosphate isomerase	-1.250	0.025
12849736	MPLKIP	M-phase specific PLK1 interacting protein	-1.110	0.019
12714816	MPP7	membrane palmitoylated protein 7	1.160	0.046
12699114	MPV17	MPV17, mitochondrial inner membrane protein	-1.330	0.013
12814112	MPV17L	MPV17 mitochondrial inner membrane protein like	1.250	0.017
12733246	MPZL2	myelin protein zero like 2	-1.310	0.023
12880677	MRI1	methylthioribose-1-phosphate isomerase 1	-1.370	0.013
12732989	MRPL16	mitochondrial ribosomal protein L16	-1.150	0.020
12888287	MRPL34	mitochondrial ribosomal protein L34	-1.210	0.031
12729965	MRPL48	mitochondrial ribosomal protein L48	-1.500	0.006
12836901	MRPL9	mitochondrial ribosomal protein L9	-1.160	0.013
12837441	MRPS15	mitochondrial ribosomal protein S15	1.220	0.021
12719506	MRPS26	mitochondrial ribosomal protein S26	-1.270	0.003
12785611	MRPS27	mitochondrial ribosomal protein S27	-1.200	0.024
12725747	MRPS28	mitochondrial ribosomal protein S28	-1.170	0.022
12787509	MRPS30	mitochondrial ribosomal protein S30	-1.260	0.033
12710173	MRPS31	mitochondrial ribosomal protein S31	1.240	0.012
12727527	MSANTD4	Myb/SANT DNA binding domain containing 4 with coiled-coils	1.170	0.007
12701269	MSH2	mutS homolog 2	-1.420	0.047
12761717	MSI2	musashi RNA binding protein 2	1.110	0.025
12681049	MSL2	male-specific lethal 2 homolog (Drosophila)	1.190	0.031
12812824	MSLN	mesothelin	-2.360	0.001
12742161	MSMO1	methylsterol monooxygenase 1	-1.390	0.029
12909899	MSN	moesin	1.240	0.021
12892631	MSRA	methionine sulfoxide reductase A	1.220	0.020
12818411	MSRB1	methionine sulfoxide reductase B1	1.740	0.001
12868625	MSRB3	methionine sulfoxide reductase B3	1.270	0.031
12827916	MSS51	MSS51 mitochondrial translational activator	-1.450	0.013
12846488	MSTO1	misato 1, mitochondrial distribution and morphology regulator	-1.350	0.030
12833813	MTA2	metastasis associated 1 family member 2	-1.270	0.014
12731007	MTCH2	mitochondrial carrier 2	-1.180	0.032
12869142	MTERF2	mitochondrial transcription termination factor 2	-1.480	0.001
12780959	MTFR1L	mitochondrial fission regulator 1 like	-1.220	0.027
12900926	MTFR2	mitochondrial fission regulator 2	1.320	0.000
12690641	MTHFD1	methylenetetrahydrofolate dehydrogenase (NADP+ dependent) 1, methenyltetrahydrofolate cyclohydrolase, formyltetrahydrofolate synthetase	-1.900	0.017
12706002	MTHFD2	methylenetetrahydrofolate dehydrogenase (NADP+ dependent) 2, methenyltetrahydrofolate cyclohydrolase	2.080	0.000
12847765	MTX1	metaxin 1	-1.300	0.015
12756748	MVD	mevalonate diphosphate decarboxylase	-1.580	0.017
12745765	MVK	mevalonate kinase	-1.260	0.044
12769980	MYBBP1A	MYB binding protein 1a	-1.310	0.025
12840815	MYCL	v-myc avian myelocytomatosis viral oncogene lung carcinoma derived homolog	1.350	0.013
12877415	MYDGF	myeloid-derived growth factor	-1.180	0.022
12745756	MYL2	myosin light chain 2	1.120	0.032
12806585	MYLIP	myosin regulatory light chain interacting protein	1.220	0.017
12857067	MYO1A	myosin IA	1.390	0.022
12778245	MYO1B	myosin IB	1.100	0.019
12767359	MYO1C	myosin IC	-1.250	0.013
12763690	MYO1D	myosin ID	1.180	0.003
12689890	MYO1E	myosin IE	1.110	0.017
12898166	MYO6	myosin VI	1.160	0.046
12885292	MYO9B	myosin IXB	1.130	0.022
12826475	MYPN	myopalladin	1.200	0.021
12868937	MYRFL	myelin regulatory factor-like	1.320	0.038
12686803	N6AMT1	N-6 adenine-specific DNA methyltransferase 1 (putative)	-1.270	0.039
12772161	NAA38	N(alpha)-acetyltransferase 38, NatC auxiliary subunit	-1.120	0.043
12830931	NAA40	N(alpha)-acetyltransferase 40, NatD catalytic subunit	1.270	0.046
12683171	NAALADL2	N-acetylated alpha-linked acidic dipeptidase-like 2	1.320	0.014
12781710	NAB1	NGFI-A binding protein 1	-1.130	0.035
12864496	NAB2	NGFI-A binding protein 2	-1.370	0.049
12779057	NABP1	nucleic acid binding protein 1	2.100	0.006
12867117	NABP2	nucleic acid binding protein 2	1.240	0.009
12785308	NADK2	NAD kinase 2, mitochondrial	-1.220	0.003
12764948	NAGLU	N-acetyl-alpha-glucosaminidase	-1.390	0.004
12816825	NAGPA	N-acetylglucosamine-1-phosphodiester alpha-N-acetylglucosaminidase	1.320	0.029
12829728	NARS2	asparaginyl-tRNA synthetase 2, mitochondrial (putative)	-1.270	0.046
12842977	NAXE	NAD(P)HX epimerase	-1.120	0.001
12869291	NCAPD2	non-SMC condensin I complex subunit D2	-1.240	0.026
12698951	NCAPH	non-SMC condensin I complex subunit H	-1.330	0.000
12684298	NCBP2	nuclear cap binding protein subunit 2	-1.190	0.002
12843413	NCDN	neurochondrin	1.440	0.025
12828291	NCOA4	nuclear receptor coactivator 4	-1.100	0.017
12901247	NCOA7	nuclear receptor coactivator 7	1.140	0.016
12721948	NDRG1	N-myc downstream regulated 1	1.410	0.029
12751697	NDRG4	NDRG family member 4	1.280	0.021
12879017	NDST1	N-deacetylase/N-sulfotransferase 1	-1.150	0.006
12827823	NDST2	N-deacetylase/N-sulfotransferase 2	-1.220	0.007
12842930	NDUFA10	NADH:ubiquinone oxidoreductase subunit A10	-1.050	0.018
12883428	NDUFA2	NADH:ubiquinone oxidoreductase subunit A2	-1.160	0.006
12864400	NDUFA9	NADH:ubiquinone oxidoreductase subunit A9	-1.110	0.025
12798935	NDUFAF3	NADH:ubiquinone oxidoreductase complex assembly factor 3	-1.160	0.015
12849337	NDUFB2	NADH:ubiquinone oxidoreductase subunit B2	-1.250	0.002
12842896	NDUFS2	NADH:ubiquinone oxidoreductase core subunit S2	-1.150	0.004
12726865	NDUFS3	NADH:ubiquinone oxidoreductase core subunit S3	-1.230	0.020
12877364	NDUFS7	NADH:ubiquinone oxidoreductase core subunit S7	-1.260	0.040
12829542	NDUFS8	NADH:ubiquinone oxidoreductase core subunit S8	-1.340	0.016
12807792	NEDD4L	neural precursor cell expressed, developmentally down-regulated 4-like, E3 ubiquitin protein ligase	1.260	0.004
12799357	Nek10	NIMA (never in mitosis gene a)- related kinase 10	1.360	0.002
12795238	NEK4	NIMA related kinase 4	1.190	0.032
12696165	NEK9	NIMA related kinase 9	1.290	0.004
12719399	NELFCD	negative elongation factor complex member C/D	-1.310	0.032
12861056	NEMP1	nuclear envelope integral membrane protein 1	1.220	0.024
12757751	NETO2	neuropilin and tolloid like 2	1.710	0.005
12819437	NEURL1	neuralized E3 ubiquitin protein ligase 1	1.230	0.047
12744191	NF2	neurofibromin 2 (merlin)	1.270	0.049
12847452	NFIA	nuclear factor I A	-1.390	0.010
12887575	NFIC	nuclear factor I C	-1.200	0.011
12889469	NFIL3	nuclear factor, interleukin 3 regulated	1.490	0.004
12875758	NFKB1	nuclear factor kappa B subunit 1	-1.200	0.033
12820145	NFKB2	nuclear factor kappa B subunit 2	1.100	0.048
12805611	NFKBIL1	NFKB inhibitor like 1	1.170	0.016
12708063	NFU1	NFU1 iron-sulfur cluster scaffold	-1.110	0.023
12846329	NFYC	nuclear transcription factor Y subunit gamma	-1.320	0.002
12780982	NHEJ1	non-homologous end joining factor 1	1.110	0.022
12900404	NHSL1	NHS like 1	1.370	0.009
12778496	NIPA1	non imprinted in Prader-Willi/Angelman syndrome 1	1.310	0.017
12775629	NIPA2	non imprinted in Prader-Willi/Angelman syndrome 2	1.160	0.027
12748024	NIPSNAP1	nipsnap homolog 1 (C. elegans)	-1.210	0.013
12891116	NIPSNAP3A	nipsnap homolog 3A	-1.800	0.003
12797819	NISCH	nischarin	1.100	0.007
12762400	NKIRAS2	NFKB inhibitor interacting Ras like 2	1.470	0.023
12788050	NLN	neurolysin	-1.650	0.001
12729563	NLRX1	NLR family member X1	-1.350	0.007
12851927	NME2	NME/NM23 nucleoside diphosphate kinase 2	-1.600	0.026
12739249	NMNAT2	nicotinamide nucleotide adenylyltransferase 2	1.310	0.005
12884090	NMUR2	neuromedin U receptor 2	1.630	0.027
12786894	NNT	nicotinamide nucleotide transhydrogenase	-1.230	0.028
12875437	NOA1	nitric oxide associated 1	-1.550	0.010
12821917	NOC3L	NOC3 like DNA replication regulator	-1.220	0.040
12862361	NOL12	nucleolar protein 12	1.060	0.032
12819558	NOLC1	nucleolar and coiled-body phosphoprotein 1	-1.320	0.037
12910154	NONO	non-POU domain containing, octamer-binding	-1.260	0.008
12724433	NOV	nephroblastoma overexpressed	-1.420	0.009
12694950	NOXRED1	NADP-dependent oxidoreductase domain containing 1	-1.760	0.029
12771729	NPEPPS	aminopeptidase puromycin sensitive	-1.380	0.020
12871498	NPFFR2	neuropeptide FF receptor 2	-1.380	0.017
12762243	NPLOC4	NPL4 homolog, ubiquitin recognition factor	1.150	0.036
12786533	NPM1	nucleophosmin (nucleolar phosphoprotein B23, numatrin)	-1.310	0.046
12821651	NPM3	nucleophosmin/nucleoplasmin 3	-1.610	0.013
12735300	NPPB	natriuretic peptide B	4.030	0.016
12780177	NPPC	natriuretic peptide C	2.510	0.001
12786931	NPR3	natriuretic peptide receptor 3	-1.450	0.022
12794992	NPRL2	NPR2-like, GATOR1 complex subunit	-1.320	0.029
12757637	NQO1	NAD(P)H quinone dehydrogenase 1	2.490	0.000
12825318	NR1D2	nuclear receptor subfamily 1 group D member 2	1.250	0.012
12900712	NR2E1	nuclear receptor subfamily 2 group E member 1	1.490	0.016
12877273	NR2F1	nuclear receptor subfamily 2 group F member 1	-2.070	0.003
12778619	NR4A2	nuclear receptor subfamily 4 group A member 2	1.340	0.011
12800496	Nradd	neurotrophin receptor associated death domain	-1.450	0.013
12698197	NRARP	NOTCH-regulated ankyrin repeat protein	1.450	0.012
12827189	NRBF2	nuclear receptor binding factor 2	1.230	0.012
12823470	NRG1	neuregulin 1	-1.500	0.001
12831896	Nrgn	neurogranin	-1.250	0.045
12805296	NRM	nurim (nuclear envelope membrane protein)	-1.690	0.004
12716651	NRP1	neuropilin 1	-1.260	0.011
12779003	NRP2	neuropilin 2	-1.670	0.000
12721043	NRSN2	neurensin 2	1.350	0.037
12905830	NSDHL	NAD(P) dependent steroid dehydrogenase-like	-1.560	0.003
12764304	NT5C	5', 3'-nucleotidase, cytosolic	-1.380	0.006
12899142	NT5DC1	5'-nucleotidase domain containing 1	-1.670	0.022
12817899	NTHL1	nth-like DNA glycosylase 1	-1.390	0.003
12867595	NTN4	netrin 4	-1.590	0.000
12848262	NTNG1	netrin G1	1.260	0.020
12826371	NTPCR	nucleoside-triphosphatase, cancer-related	-1.150	0.006
12856728	NTS	neurotensin	1.120	0.045
12849921	NUB1	negative regulator of ubiquitin-like proteins 1	1.360	0.008
12811942	NUBP1	nucleotide binding protein 1	-1.140	0.033
12738858	NUCKS1	nuclear casein kinase and cyclin-dependent kinase substrate 1	-1.620	0.012
12886438	NUDCD2	NudC domain containing 2	-1.080	0.002
12751999	NUDT21	nudix hydrolase 21	-1.150	0.008
12756857	NUMBL	NUMB like, endocytic adaptor protein	-1.120	0.050
12750731	NUP93	nucleoporin 93kDa	-1.370	0.015
12806978	OARD1	O-acyl-ADP-ribose deacylase 1	1.210	0.026
12748219	OAS1	2'-5'-oligoadenylate synthetase 1	-4.280	0.022
12689950	OAZ2	ornithine decarboxylase antizyme 2	1.140	0.032
12855097	OGDH	oxoglutarate dehydrogenase	-1.160	0.032
12757239	OGFOD1	2-oxoglutarate and iron dependent oxygenase domain containing 1	-1.190	0.030
12897426	OGFRL1	opioid growth factor receptor-like 1	1.150	0.042
12776020	OLA1	Obg-like ATPase 1	-1.190	0.010
12700208	OLFML2A	olfactomedin like 2A	-1.270	0.004
12732354	Olfr1178	olfactory receptor 1178	1.350	0.041
12900065	Olfr1239	olfactory receptor 1239	-2.020	0.015
12727916	Olfr1270	olfactory receptor 1270	-1.440	0.011
12692607	Olfr1277	olfactory receptor 1277	-1.380	0.007
12807064	Olfr1535	olfactory receptor 1535	1.190	0.006
12864927	Olfr285	olfactory receptor 285	-1.370	0.038
12876467	Olfr30	olfactory receptor 30	-1.230	0.015
12733865	Olfr613	olfactory receptor 613	1.180	0.048
12729942	Olfr672	olfactory receptor 672	1.290	0.016
12885072	Olfr850	olfactory receptor 850	-1.270	0.000
12856897	OLR1	oxidized low density lipoprotein receptor 1	1.740	0.004
12836937	OMA1	OMA1 zinc metallopeptidase	-1.110	0.019
12721874	OPLAH	5-oxoprolinase (ATP-hydrolysing)	1.170	0.035
12716247	OPTN	optineurin	1.150	0.032
12831377	OR10G9	olfactory receptor family 10 subfamily G member 9	-2.070	0.046
12887370	OR10H4	olfactory receptor family 10 subfamily H member 4	-1.230	0.027
12802414	OR11A1	olfactory receptor family 11 subfamily A member 1	3.240	0.004
12906188	OR13H1	olfactory receptor family 13 subfamily H member 1	-1.150	0.043
12772404	OR1A1	olfactory receptor family 1 subfamily A member 1	1.530	0.007
12899963	OR4C6	olfactory receptor family 4 subfamily C member 6	-1.290	0.029
12731526	OR52D1	olfactory receptor family 52 subfamily D member 1	-1.390	0.039
12733988	OR52N2	olfactory receptor family 52 subfamily N member 2	1.450	0.023
12826198	OR5D14	olfactory receptor family 5 subfamily D member 14	1.150	0.026
12847761	OR6B2	olfactory receptor family 6 subfamily B member 2	-1.450	0.023
12882308	OR7G3	olfactory receptor family 7 subfamily G member 3	1.270	0.011
12733926	OR8K3	olfactory receptor family 8 subfamily K member 3 (gene/pseudogene)	1.580	0.015
12727811	OR8K3	olfactory receptor family 8 subfamily K member 3 (gene/pseudogene)	-1.300	0.001
12838179	ORC1	origin recognition complex subunit 1	-1.100	0.041
12889299	ORM1	orosomucoid 1	1.200	0.033
12772761	ORMDL3	ORMDL sphingolipid biosynthesis regulator 3	1.180	0.006
12864535	OS9	osteosarcoma amplified 9, endoplasmic reticulum lectin	1.140	0.007
12686108	OSBPL11	oxysterol binding protein like 11	1.270	0.008
12782852	OSBPL6	oxysterol binding protein like 6	1.160	0.004
12836534	OSCP1	organic solute carrier partner 1	1.240	0.032
12718919	OSER1	oxidative stress responsive serine rich 1	1.230	0.028
12754390	OSGIN1	oxidative stress induced growth inhibitor 1	2.310	0.007
12724640	OSR2	odd-skipped related transciption factor 2	1.350	0.036
12860749	OTOGL	otogelin like	1.380	0.016
12871379	OTOP1	otopetrin 1	1.230	0.001
12771272	OTOP2	otopetrin 2	1.340	0.020
12766901	OTOP3	otopetrin 3	1.220	0.008
12692787	OTP	orthopedia homeobox	1.130	0.040
12716096	OTUD1	OTU deubiquitinase 1	1.460	0.014
12743339	OTUD4	OTU deubiquitinase 4	-1.200	0.032
12839173	OTUD7B	OTU deubiquitinase 7B	1.150	0.020
12859943	OVCH1	ovochymase 1	1.090	0.016
12695229	OXA1L	oxidase (cytochrome c) assembly 1-like	-1.280	0.003
12679686	OXNAD1	oxidoreductase NAD binding domain containing 1	1.350	0.002
12745528	P2RX4	purinergic receptor P2X 4	-1.290	0.005
12745498	P2RX7	purinergic receptor P2X 7	-1.380	0.017
12726830	P2RY2	purinergic receptor P2Y2	-1.800	0.002
12840769	P3H1	prolyl 3-hydroxylase 1	-1.210	0.035
12679954	P3H2	prolyl 3-hydroxylase 2	-1.300	0.042
12693554	PABPN1	poly(A) binding protein nuclear 1	-1.130	0.043
12830667	PACS1	phosphofurin acidic cluster sorting protein 1	1.140	0.006
12732889	PACSIN3	protein kinase C and casein kinase substrate in neurons 3	-1.210	0.039
12726822	PAFAH1B2	platelet activating factor acetylhydrolase 1b catalytic subunit 2	-1.120	0.049
12749487	PAFAH1B3	platelet activating factor acetylhydrolase 1b catalytic subunit 3	-1.530	0.003
12774590	PAFAH2	platelet activating factor acetylhydrolase 2	1.100	0.034
12725999	PAG1	phosphoprotein membrane anchor with glycosphingolipid microdomains 1	1.260	0.021
12865324	PAH	phenylalanine hydroxylase	-1.240	0.049
12680212	PAK2	p21 protein (Cdc42/Rac)-activated kinase 2	-1.090	0.017
12904953	PAK3	p21 protein (Cdc42/Rac)-activated kinase 3	1.710	0.000
12902773	PAK3	p21 protein (Cdc42/Rac)-activated kinase 3	1.460	0.005
12753436	PAK4	p21 protein (Cdc42/Rac)-activated kinase 4	-1.300	0.029
12735588	PANK4	pantothenate kinase 4	-1.260	0.007
12889180	PAPPA	pappalysin 1	1.260	0.005
12870447	PAPSS1	3'-phosphoadenosine 5'-phosphosulfate synthase 1	-1.400	0.004
12875155	PAQR3	progestin and adipoQ receptor family member 3	1.310	0.015
12811954	PAQR4	progestin and adipoQ receptor family member 4	-1.120	0.039
12802652	PAQR8	progestin and adipoQ receptor family member 8	-1.130	0.015
12777956	PARD3B	par-3 family cell polarity regulator beta	1.140	0.020
12716694	PARD6B	par-6 family cell polarity regulator beta	1.250	0.003
12693927	PARP2	poly(ADP-ribose) polymerase 2	-1.300	0.046
12684285	PARP9	poly(ADP-ribose) polymerase family member 9	-2.020	0.044
12732940	PATL1	PAT1 homolog 1, processing body mRNA decay factor	-1.300	0.012
12790978	PAX9	paired box 9	-1.260	0.003
12794700	PBRM1	polybromo 1	-1.140	0.032
12684760	PCCB	propionyl-CoA carboxylase beta subunit	-1.300	0.008
12884529	PCDH1	protocadherin 1	-1.190	0.008
12711726	PCDH17	protocadherin 17	1.270	0.028
12709638	PCDH8	protocadherin 8	1.350	0.002
12879165	PCDHB11	protocadherin beta 11	-1.460	0.002
12882301	PCDHB3	protocadherin beta 3	-1.350	0.032
12882303	PCDHB4	protocadherin beta 4	-1.460	0.012
12882298	PCDHB5	protocadherin beta 5	-1.750	0.002
12882316	PCDHB7	protocadherin beta 7	-1.390	0.002
12876642	PCDHGA6	protocadherin gamma subfamily A, 6	-1.370	0.001
12768123	PCGF2	polycomb group ring finger 2	-1.180	0.006
12693599	PCK2	phosphoenolpyruvate carboxykinase 2, mitochondrial	1.910	0.034
12682420	PCNP	PEST proteolytic signal containing nuclear protein	-1.200	0.005
12689280	PCNX1	pecanex homolog 1 (Drosophila)	1.220	0.043
12828302	PCNX2	pecanex homolog 2 (Drosophila)	1.090	0.034
12680200	PCOLCE2	procollagen C-endopeptidase enhancer 2	-1.290	0.020
12762576	PCYT2	phosphate cytidylyltransferase 2, ethanolamine	-1.390	0.002
12897508	PDE7B	phosphodiesterase 7B	-1.410	0.016
12760014	PDF	peptide deformylase (mitochondrial)	-1.410	0.024
12811857	PDGFA	platelet derived growth factor subunit A	-1.510	0.003
12867949	PDGFB	platelet derived growth factor subunit B	-1.320	0.012
12744361	PDGFC	platelet derived growth factor C	-1.880	0.000
12728186	PDHX	pyruvate dehydrogenase complex component X	-1.370	0.016
12853330	PDIA4	protein disulfide isomerase family A member 4	-1.240	0.019
12679876	PDIA5	protein disulfide isomerase family A member 5	-1.420	0.010
12702478	PDIA6	protein disulfide isomerase family A member 6	-1.210	0.025
12782531	PDK1	pyruvate dehydrogenase kinase 1	-1.200	0.004
12907940	PDK3	pyruvate dehydrogenase kinase 3	-1.130	0.023
12890164	PDLIM2	PDZ and LIM domain 2	-1.270	0.015
12825451	Pdlim3	PDZ and LIM domain 3	-1.140	0.025
12748964	PDP2	pyruvate dehyrogenase phosphatase catalytic subunit 2	-1.370	0.026
12721144	PDRG1	p53 and DNA damage regulated 1	1.270	0.024
12787518	PDZD2	PDZ domain containing 2	1.220	0.030
12844085	PEA15	phosphoprotein enriched in astrocytes 15	1.360	0.014
12793983	PEAK1	pseudopodium enriched atypical kinase 1	1.380	0.017
12784427	PECR	peroxisomal trans-2-enoyl-CoA reductase	-1.210	0.016
12707062	PELI1	pellino E3 ubiquitin protein ligase 1	1.500	0.000
12724226	PENK	proenkephalin	-1.210	0.026
12881841	PET100	PET100 homolog	1.220	0.031
12837018	PEX11B	peroxisomal biogenesis factor 11 beta	-1.340	0.001
12897888	PEX7	peroxisomal biogenesis factor 7	-1.250	0.044
12836223	PFDN2	prefoldin subunit 2	-1.390	0.001
12734691	PFKFB2	6-phosphofructo-2-kinase/fructose-2,6-biphosphatase 2	1.340	0.003
12679509	PFKL	phosphofructokinase, liver type	-1.360	0.006
12864776	PFKM	phosphofructokinase, muscle	-1.110	0.007
12833011	Pga5	pepsinogen 5, group I	1.230	0.029
12770041	PGAP3	post-GPI attachment to proteins 3	-1.410	0.002
12694311	PGGT1B	protein geranylgeranyltransferase type I subunit beta	1.200	0.019
12887821	PGLS	6-phosphogluconolactonase	-1.410	0.010
12846391	PGM1	phosphoglucomutase 1	-1.440	0.003
12903047	PGRMC1	progesterone receptor membrane component 1	1.210	0.023
12743609	PGRMC2	progesterone receptor membrane component 2	-1.300	0.001
12806324	PHACTR1	phosphatase and actin regulator 1	1.490	0.011
12804290	PHACTR1	phosphatase and actin regulator 1	-1.170	0.006
12781589	PHACTR4	phosphatase and actin regulator 4	1.540	0.001
12859669	PHB2	prohibitin 2	-1.410	0.002
12894468	PHF19	PHD finger protein 19	-1.270	0.041
12716039	PHF20	PHD finger protein 20	1.140	0.020
12724917	PHF20L1	PHD finger protein 20-like 1	1.520	0.001
12772371	PHF23	PHD finger protein 23	-1.220	0.013
12891826	PHF24	PHD finger protein 24	1.320	0.039
12908237	PHF8	PHD finger protein 8	1.200	0.034
12843247	PHGDH	phosphoglycerate dehydrogenase	1.840	0.024
12832033	PHLDA2	pleckstrin homology like domain family A member 2	2.130	0.009
12728994	PHLDB1	pleckstrin homology like domain family B member 1	-1.280	0.034
12708342	PHPT1	phosphohistidine phosphatase 1	-1.510	0.007
12717844	PHYH	phytanoyl-CoA 2-hydroxylase	-1.520	0.021
12836092	PI4KB	phosphatidylinositol 4-kinase beta	1.220	0.049
12688752	PIAS1	protein inhibitor of activated STAT 1	-1.180	0.037
12840121	PIAS3	protein inhibitor of activated STAT 3	-1.270	0.007
12768436	PIGL	phosphatidylinositol glycan anchor biosynthesis class L	-1.170	0.010
12746367	PIK3IP1	phosphoinositide-3-kinase interacting protein 1	-1.400	0.040
12786990	PIK3R1	phosphoinositide-3-kinase regulatory subunit 1	-1.150	0.046
12779795	PIKFYVE	phosphoinositide kinase, FYVE-type zinc finger containing	1.340	0.018
12720338	PIP4K2A	phosphatidylinositol-5-phosphate 4-kinase type 2 alpha	1.140	0.011
12842096	PIP5K1A	phosphatidylinositol-4-phosphate 5-kinase type 1 alpha	1.110	0.010
12745724	PISD	phosphatidylserine decarboxylase	1.170	0.021
12775452	PITHD1	PITH domain containing 1	1.300	0.008
12773300	PITPNC1	phosphatidylinositol transfer protein, cytoplasmic 1	1.190	0.040
12713975	PKIG	protein kinase (cAMP-dependent, catalytic) inhibitor gamma	1.280	0.031
12827570	PLA2G12B	phospholipase A2 group XIIB	1.110	0.048
12833208	PLA2G16	phospholipase A2 group XVI	-1.260	0.008
12747110	PLA2G3	phospholipase A2 group III	-1.300	0.005
12736315	PLA2G4A	phospholipase A2 group IVA	-1.790	0.013
12889453	PLAA	phospholipase A2 activating protein	1.090	0.012
12901148	PLAGL1	PLAG1 like zinc finger 1	1.760	0.001
12719795	PLAGL2	PLAG1 like zinc finger 2	1.450	0.047
12825859	PLAU	plasminogen activator, urokinase	1.150	0.032
12746590	PLBD2	phospholipase B domain containing 2	1.210	0.032
12713650	PLCB4	phospholipase C beta 4	1.430	0.012
12713687	PLCG1	phospholipase C gamma 1	1.100	0.039
12749183	PLCG2	phospholipase C gamma 2	1.130	0.019
12681673	PLCXD2	phosphatidylinositol specific phospholipase C X domain containing 2	2.470	0.002
12855407	PLEKHA8	pleckstrin homology domain containing A8	1.390	0.034
12689784	PLEKHG3	pleckstrin homology and RhoGEF domain containing G3	-1.210	0.035
12739653	PLEKHM2	pleckstrin homology and RUN domain containing M2	1.270	0.050
12782828	PLEKHM3	pleckstrin homology domain containing M3	1.500	0.037
12890143	PLGRKT	plasminogen receptor with a C-terminal lysine	-1.610	0.001
12889041	PLIN2	perilipin 2	1.460	0.020
12813690	PLK1	polo like kinase 1	-1.420	0.002
12843108	PLK3	polo like kinase 3	1.420	0.027
12903123	PLP2	proteolipid protein 2 (colonic epithelium-enriched)	-1.120	0.007
12786629	Plpp1	phospholipid phosphatase 1	-1.160	0.014
12895189	PLPP6	phospholipid phosphatase 6	-1.310	0.036
12686981	PLS1	plastin 1	-1.300	0.027
12715188	PLXDC2	plexin domain containing 2	-1.250	0.028
12864995	PLXNB2	plexin B2	-1.260	0.029
12859857	PLXNC1	plexin C1	1.680	0.020
12856906	PMEL	premelanosome protein	1.230	0.028
12851113	PMPCB	peptidase, mitochondrial processing beta subunit	-1.200	0.035
12693791	PNP	purine nucleoside phosphorylase	1.590	0.019
12803994	PNPLA1	patatin like phospholipase domain containing 1	-1.380	0.000
12906167	PNPLA4	patatin like phospholipase domain containing 4	1.240	0.021
12769861	PNPO	pyridoxamine 5'-phosphate oxidase	1.220	0.007
12784489	PNRC2	proline rich nuclear receptor coactivator 2	-1.180	0.047
12846956	POGK	pogo transposable element with KRAB domain	1.250	0.008
12840103	POGZ	pogo transposable element with ZNF domain	-1.120	0.030
12848971	POLD2	polymerase (DNA) delta 2, accessory subunit	-1.210	0.000
12801905	POLH	polymerase (DNA) eta	-1.220	0.022
12807934	POLI	polymerase (DNA) iota	1.320	0.026
12871329	Poln	DNA polymerase N	-1.130	0.040
12698621	POLR1B	polymerase (RNA) I subunit B	-1.200	0.031
12761076	POLR2A	polymerase (RNA) II subunit A	2.110	0.002
12760617	POLR2A	polymerase (RNA) II subunit A	1.590	0.005
12749916	POLR2C	polymerase (RNA) II subunit C	1.160	0.039
12843638	POLR3C	polymerase (RNA) III subunit C	1.170	0.038
12853877	POT1	protection of telomeres 1	1.240	0.020
12844481	POU2F1	POU class 2 homeobox 1	-1.230	0.001
12860974	POU6F1	POU class 6 homeobox 1	1.270	0.035
12879645	PPAN	peter pan homolog (Drosophila)	-1.190	0.045
12879098	PPARGC1B	PPARG coactivator 1 beta	-1.200	0.011
12907420	PPEF1	protein phosphatase with EF-hand domain 1	1.610	0.026
12749995	PPFIA3	PTPRF interacting protein alpha 3	1.270	0.002
12864423	PPFIBP1	PPFIA binding protein 1	1.140	0.015
12792239	PPIP5K1	diphosphoinositol pentakisphosphate kinase 1	1.380	0.007
12817156	PPL	periplakin	-1.210	0.049
12844912	PPOX	protoporphyrinogen oxidase	1.730	0.013
12707355	PPP1CB	protein phosphatase 1 catalytic subunit beta	-1.200	0.050
12792315	PPP1R13B	protein phosphatase 1 regulatory subunit 13B	1.190	0.021
12730248	PPP1R14C	protein phosphatase 1 regulatory inhibitor subunit 14C	-1.430	0.049
12751650	PPP1R15A	protein phosphatase 1 regulatory subunit 15A	2.240	0.004
12740634	PPP1R15B	protein phosphatase 1 regulatory subunit 15B	1.650	0.000
12713738	PPP1R16B	protein phosphatase 1 regulatory subunit 16B	1.580	0.015
12803260	PPP1R18	protein phosphatase 1 regulatory subunit 18	-1.210	0.012
12825144	PPP1R3B	protein phosphatase 1 regulatory subunit 3B	1.190	0.020
12724441	PPP1R42	protein phosphatase 1 regulatory subunit 42	1.680	0.025
12836648	PPP1R7	protein phosphatase 1 regulatory subunit 7	-1.210	0.009
12825203	PPP2CB	protein phosphatase 2 catalytic subunit beta	1.360	0.010
12889795	PPP2R2A	protein phosphatase 2 regulatory subunit B, alpha	-1.200	0.041
12872694	PPP2R2C	protein phosphatase 2 regulatory subunit B, gamma	1.370	0.002
12740271	PPP2R5A	protein phosphatase 2 regulatory subunit B', alpha	-1.200	0.046
12750807	PPP5C	protein phosphatase 5 catalytic subunit	-1.190	0.002
12819574	PPRC1	peroxisome proliferator-activated receptor gamma, coactivator-related 1	-1.290	0.013
12805809	PPT2	palmitoyl-protein thioesterase 2	-1.580	0.006
12905059	PQBP1	polyglutamine binding protein 1	-1.220	0.017
12699728	PRADC1	protease-associated domain containing 1	1.510	0.013
12901108	PRDM1	PR domain 1	1.250	0.001
12833256	PRDM10	PR domain 10	-1.300	0.002
12723925	PRDM14	PR domain 14	1.290	0.038
12741577	PRDM2	PR domain 2	1.160	0.019
12868130	PRDM4	PR domain 4	1.080	0.001
12835988	PRDX1	peroxiredoxin 1	1.440	0.001
12821472	PRDX3	peroxiredoxin 3	-1.380	0.032
12879784	PRELID1	PRELI domain containing 1	-1.330	0.020
12863077	PRICKLE1	prickle planar cell polarity protein 1	-1.510	0.011
12858052	PRIM1	primase (DNA) subunit 1	-1.470	0.037
12747400	PRKAB1	protein kinase AMP-activated non-catalytic subunit beta 1	1.450	0.028
12727402	PRKCDBP	protein kinase C delta binding protein	-1.510	0.002
12685310	PRKCI	protein kinase C iota	1.200	0.009
12738665	PRKCZ	protein kinase C zeta	1.140	0.011
12818549	PRKRIP1	PRKR interacting protein 1 (IL11 inducible)	1.180	0.004
12903372	PRKX	protein kinase, X-linked	-1.220	0.023
12752079	PRMT1	protein arginine methyltransferase 1	-1.300	0.006
12847009	PRMT6	protein arginine methyltransferase 6	-1.150	0.016
12868490	PRMT8	protein arginine methyltransferase 8	-1.110	0.046
12743467	PRMT9	protein arginine methyltransferase 9	-1.160	0.030
12713731	PROCR	protein C receptor	1.660	0.009
12842420	PRPF38B	pre-mRNA processing factor 38B	-1.240	0.011
12910414	PRPS1	phosphoribosyl pyrophosphate synthetase 1	-1.220	0.009
12765398	PRR11	proline rich 11	-1.220	0.040
12748436	PRR14L	proline rich 14 like	1.190	0.014
12887796	PRR16	proline rich 16	1.220	0.037
12805944	PRR3	proline rich 3	-1.170	0.049
12727012	PRR5L	proline rich 5 like	-1.140	0.027
12884706	PRRC1	proline rich coiled-coil 1	-1.270	0.011
12806668	PRSS16	protease, serine 16	1.360	0.025
12834667	PRSS23	protease, serine 23	-1.620	0.011
12888045	PRSS38	protease, serine 38	1.310	0.030
12892081	Prss51	protease, serine 51	1.120	0.030
12893989	PRUNE2	prune homolog 2 (Drosophila)	-1.920	0.025
12891041	PSAT1	phosphoserine aminotransferase 1	2.570	0.001
12714079	PSMA7	proteasome subunit alpha 7	-1.180	0.025
12755826	PSMB10	proteasome subunit beta 10	-1.250	0.002
12838674	PSMB2	proteasome subunit beta 2	-1.220	0.004
12764414	PSMB3	proteasome subunit beta 3	-1.130	0.028
12843443	PSMB4	proteasome subunit beta 4	-1.110	0.024
12804571	PSMB8	proteasome subunit beta 8	-1.590	0.001
12801645	PSMB9	proteasome subunit beta 9	-1.580	0.000
12688429	PSMC1	proteasome 26S subunit, ATPase 1	-1.110	0.041
12731481	PSMC3	proteasome 26S subunit, ATPase 3	-1.190	0.006
12751335	PSMD8	proteasome 26S subunit, non-ATPase 8	1.170	0.029
12694398	PSME1	proteasome activator subunit 1	-1.330	0.019
12808197	PSMG2	proteasome assembly chaperone 2	-1.300	0.030
12817732	PSPH	phosphoserine phosphatase	3.050	0.003
12841028	PSRC1	proline and serine rich coiled-coil 1	-1.140	0.033
12809935	PSTPIP2	proline-serine-threonine phosphatase interacting protein 2	1.350	0.013
12776788	PTAFR	platelet activating factor receptor	-1.110	0.040
12876976	PTBP1	polypyrimidine tract binding protein 1	-1.150	0.020
12704969	PTCD3	pentatricopeptide repeat domain 3	-1.460	0.015
12894119	PTCH1	patched 1	-1.330	0.029
12906829	PTCHD1	patched domain containing 1	-1.240	0.029
12787006	PTGER4	prostaglandin E receptor 4	1.300	0.030
12703992	PTGES	prostaglandin E synthase	-1.820	0.016
12842705	PTGFR	prostaglandin F receptor	1.430	0.026
12893556	PTGR1	prostaglandin reductase 1	-1.540	0.031
12698549	PTGS1	prostaglandin-endoperoxide synthase 1	1.140	0.038
12722016	PTK2	protein tyrosine kinase 2	-1.190	0.010
12802073	PTK7	protein tyrosine kinase 7 (inactive)	-1.120	0.023
12723906	PTP4A3	protein tyrosine phosphatase type IVA, member 3	-1.250	0.020
12831850	PTPN5	protein tyrosine phosphatase, non-receptor type 5	1.330	0.001
12800121	PTPRG	protein tyrosine phosphatase, receptor type G	-1.340	0.001
12808262	PTPRM	protein tyrosine phosphatase, receptor type M	1.360	0.001
12861362	PTPRR	protein tyrosine phosphatase, receptor type R	1.220	0.002
12783227	PTPRU	protein tyrosine phosphatase, receptor type U	1.070	0.034
12770638	PTRH2	peptidyl-tRNA hydrolase 2	-1.250	0.018
12702823	PTRHD1	peptidyl-tRNA hydrolase domain containing 1	-1.290	0.012
12687032	PTTG1IP	pituitary tumor-transforming 1 interacting protein	1.240	0.049
12722301	PUF60	poly(U) binding splicing factor 60KDa	-1.370	0.049
12887334	PWWP2A	PWWP domain containing 2A	-1.200	0.049
12815278	PYCARD	PYD and CARD domain containing	1.300	0.026
12765029	PYCR1	pyrroline-5-carboxylate reductase 1	1.800	0.003
12693905	PYGL	phosphorylase, glycogen, liver	1.140	0.008
12863193	PYM1	PYM homolog 1, exon junction complex associated factor	-1.120	0.023
12870968	PYURF	PIGY upstream reading frame	1.260	0.001
12752659	QPCTL	glutaminyl-peptide cyclotransferase-like	1.360	0.009
12704174	QRFP	pyroglutamylated RFamide peptide	1.180	0.024
12729309	QSER1	glutamine and serine rich 1	1.200	0.027
12736255	QSOX1	quiescin sulfhydryl oxidase 1	1.210	0.041
12820985	R3HCC1L	R3H domain and coiled-coil containing 1 like	1.410	0.005
12880413	RAB11B	RAB11B, member RAS oncogene family	-1.430	0.005
12825175	RAB11FIP1	RAB11 family interacting protein 1	1.190	0.050
12838464	RAB13	RAB13, member RAS oncogene family	1.370	0.004
12894985	RAB14	RAB14, member RAS oncogene family	-1.190	0.019
12697094	Rab15	RAB15, member RAS oncogene family	-1.290	0.006
12721008	RAB22A	RAB22A, member RAS oncogene family	1.220	0.040
12767405	RAB34	RAB34, member RAS oncogene family	-1.350	0.011
12831416	RAB38	RAB38, member RAS oncogene family	-1.410	0.029
12905202	RAB39B	RAB39B, member RAS oncogene family	1.400	0.013
12798773	RAB7A	RAB7A, member RAS oncogene family	-1.030	0.031
12768071	RABEP1	rabaptin, RAB GTPase binding effector protein 1	1.290	0.037
12859695	RABL2B	RAB, member of RAS oncogene family-like 2B	1.300	0.023
12864295	RAC2	ras-related C3 botulinum toxin substrate 2 (rho family, small GTP binding protein Rac2)	-1.290	0.008
12888488	RAD50	RAD50 double strand break repair protein	-1.150	0.015
12865651	RAD52	RAD52 homolog, DNA repair protein	1.190	0.009
12842304	RAD54L	RAD54-like (S. cerevisiae)	1.240	0.040
12800716	RAD54L2	RAD54-like 2 (S. cerevisiae)	1.330	0.026
12717580	RALGAPB	Ral GTPase activating protein non-catalytic beta subunit	1.170	0.005
12698340	RALGPS1	Ral GEF with PH domain and SH3 binding motif 1	1.310	0.028
12757675	RANBP10	RAN binding protein 10	1.110	0.050
12873282	RAP1GDS1	Rap1 GTPase-GDP dissociation stimulator 1	-1.420	0.002
12709777	RAP2A	RAP2A, member of RAS oncogene family	1.300	0.037
12706135	RAPGEF1	Rap guanine nucleotide exchange factor 1	1.360	0.002
12745024	RAPGEF2	Rap guanine nucleotide exchange factor 2	1.260	0.011
12782200	RAPH1	Ras association (RalGDS/AF-6) and pleckstrin homology domains 1	1.200	0.031
12877903	RARS	arginyl-tRNA synthetase	-1.360	0.047
12873681	RASGEF1B	RasGEF domain family member 1B	1.310	0.031
12700783	RASGRP3	RAS guanyl releasing protein 3	1.160	0.018
12871419	RASL11B	RAS like family 11 member B	-1.330	0.046
12737061	RASSF5	Ras association domain family member 5	1.250	0.009
12905164	RBBP7	retinoblastoma binding protein 7	-1.300	0.011
12830417	RBM14	RNA binding motif protein 14	-1.440	0.019
12753470	RBM42	RNA binding motif protein 42	1.210	0.041
12779487	RBM43	RNA binding motif protein 43	-1.460	0.005
12865160	RBMS2	RNA binding motif single stranded interacting protein 2	-1.210	0.036
12797483	RBMS3	RNA binding motif single stranded interacting protein 3	-1.360	0.001
12795280	RBSN	rabenosyn, RAB effector	1.180	0.012
12708484	RC3H2	ring finger and CCCH-type domains 2	1.280	0.005
12752201	RCN3	reticulocalbin 3	-1.200	0.044
12688252	RDH12	retinol dehydrogenase 12 (all-trans/9-cis/11-cis)	-1.210	0.049
12860884	RECQL	RecQ like helicase	1.290	0.008
12727095	RELT	RELT tumor necrosis factor receptor	1.190	0.040
12908490	RENBP	renin binding protein	1.320	0.042
12737896	RER1	retention in endoplasmic reticulum sorting receptor 1	-1.050	0.013
12736829	RERE	arginine-glutamic acid dipeptide repeats	1.200	0.048
12702548	RETSAT	retinol saturase (all-trans-retinol 13,14-reductase)	1.380	0.008
12708147	REV1	REV1, DNA directed polymerase	-1.050	0.017
12764142	RFFL	ring finger and FYVE-like domain containing E3 ubiquitin protein ligase	1.740	0.002
12904737	RGAG4	retrotransposon gag domain containing 4	1.330	0.015
12736190	RGL1	ral guanine nucleotide dissociation stimulator like 1	-1.130	0.010
12804771	RGL2	ral guanine nucleotide dissociation stimulator like 2	-1.080	0.046
12881404	RGMB	repulsive guidance molecule family member b	1.570	0.010
12891500	RGP1	RGP1 homolog, RAB6A GEF complex partner 1	1.180	0.029
12723454	RGS20	regulator of G-protein signaling 20	1.440	0.031
12734523	RGS7	regulator of G-protein signaling 7	-1.360	0.039
12857424	RHEBL1	Ras homolog enriched in brain like 1	1.430	0.012
12794454	RHOA	ras homolog family member A	-1.190	0.012
12697991	RHOQ	ras homolog family member Q	1.320	0.002
12903869	RIBC1	RIB43A domain with coiled-coils 1	1.360	0.035
12721919	RIDA	reactive intermediate imine deaminase A homolog	1.110	0.028
12720696	RIMS4	regulating synaptic membrane exocytosis 4	1.260	0.007
12716554	RIN2	Ras and Rab interactor 2	-1.600	0.002
12809919	RIOK3	RIO kinase 3	1.250	0.039
12725693	RIPK2	receptor interacting serine/threonine kinase 2	1.200	0.016
12839908	RIT1	Ras-like without CAAX 1	1.400	0.007
12697204	RNASE4	ribonuclease A family member 4	-1.380	0.029
12885141	RNASEH2A	ribonuclease H2 subunit A	-1.200	0.029
12899892	RNASET2	ribonuclease T2	1.320	0.012
12858617	RND1	Rho family GTPase 1	1.500	0.048
12742973	RNF10	ring finger protein 10	1.460	0.003
12699741	RNF103	ring finger protein 103	1.290	0.018
12714986	RNF114	ring finger protein 114	1.380	0.000
12729672	RNF121	ring finger protein 121	1.120	0.046
12708268	RNF144A	ring finger protein 144A	1.280	0.004
12759102	RNF166	ring finger protein 166	1.240	0.004
12825564	RNF170	ring finger protein 170	-1.160	0.029
12743185	RNF185	ring finger protein 185	1.310	0.002
12723360	RNF19A	ring finger protein 19A, RBR E3 ubiquitin protein ligase	1.290	0.001
12775981	RNF19B	ring finger protein 19B	1.650	0.003
12890207	RNF20	ring finger protein 20	1.280	0.002
12813604	RNF216	ring finger protein 216	1.410	0.003
12734266	RNF223	ring finger protein 223	1.390	0.027
12717295	RNF24	ring finger protein 24	1.190	0.047
12801306	RNF39	ring finger protein 39	1.430	0.032
12773413	RNF43	ring finger protein 43	-1.340	0.028
12709957	RNF6	ring finger protein (C3H2C3 type) 6	1.370	0.006
12734616	RNPEP	arginyl aminopeptidase	-1.330	0.039
12815400	RNPS1	RNA binding protein with serine rich domain 1	-1.210	0.020
12892173	ROR2	receptor tyrosine kinase like orphan receptor 2	1.410	0.018
12690836	RORA	RAR related orphan receptor A	1.460	0.010
12845817	RPAP2	RNA polymerase II associated protein 2	1.380	0.015
12757517	RPGRIP1L	RPGRIP1-like	1.320	0.002
12829151	Rpl22l1	ribosomal protein L22 like 1	-1.910	0.032
12761361	RPL27	ribosomal protein L27	-1.140	0.008
12721264	RPL5	ribosomal protein L5	-1.280	0.000
12807586	RPRD1A	regulation of nuclear pre-mRNA domain containing 1A	-1.220	0.038
12759666	RPS15A	ribosomal protein S15a	-1.160	0.035
12691842	RPS27L	ribosomal protein S27 like	-1.440	0.009
12804713	RPS4Y2	ribosomal protein S4, Y-linked 2	-1.350	0.041
12782904	RPS6KA1	ribosomal protein S6 kinase A1	-1.160	0.019
12688501	RPUSD2	RNA pseudouridylate synthase domain containing 2	-1.170	0.002
12833892	RPUSD4	RNA pseudouridylate synthase domain containing 4	-1.280	0.013
12895525	RRAGA	Ras related GTP binding A	-1.390	0.008
12759295	RRAS	related RAS viral (r-ras) oncogene homolog	-1.270	0.027
12718512	Rrbp1	ribosome binding protein 1	1.200	0.031
12731246	RRM1	ribonucleotide reductase catalytic subunit M1	-1.260	0.031
12837328	RSBN1	round spermatid basic protein 1	-1.240	0.030
12816132	RSL1D1	ribosomal L1 domain containing 1	-1.400	0.031
12753258	RSPRY1	ring finger and SPRY domain containing 1	1.150	0.042
12679488	RUBCN	RUN and cysteine rich domain containing beclin 1 interacting protein	1.230	0.007
12685396	RUNX1	runt related transcription factor 1	1.390	0.021
12803139	RUNX2	runt related transcription factor 2	-1.110	0.036
12779474	RUNX3	runt related transcription factor 3	1.170	0.009
[truncated: 1,233 more rows]

## Sheet: OTA
Spreadsheet 2. Differentially expressed genes in BoMac cells exposed to OTA
Transcript Cluster ID	Gene Symbol	Entrez Gene Name	Exp Fold Change	Exp p-value
12794011	1700001K19Rik	RIKEN cDNA 1700001K19 gene		0.025
12779777	1700013G24Rik	RIKEN cDNA 1700013G24 gene		0.016
12854747	1700109H08Rik	RIKEN cDNA 1700109H08 gene		0.001
12757427	2410002F23Rik	RIKEN cDNA 2410002F23 gene		0.002
12728347	4833423E24Rik	RIKEN cDNA 4833423E24 gene		0.010
12896033	4921517D22Rik	RIKEN cDNA 4921517D22 gene		0.001
12904328	4930550L24Rik	RIKEN cDNA 4930550L24 gene		0.038
12855887	4931409K22Rik	RIKEN cDNA 4931409K22 gene		0.029
12866254	A2ML1	alpha-2-macroglobulin like 1		0.008
12858180	AAAS	aladin WD repeat nucleoporin		0.002
12745778	AACS	acetoacetyl-CoA synthetase		0.009
12740069	AADACL3	arylacetamide deacetylase-like 3		0.049
12894099	AADAT	aminoadipate aminotransferase		0.039
12893194	AADAT	aminoadipate aminotransferase		0.030
12694035	AAGAB	alpha- and gamma-adaptin binding protein		0.008
12716173	AAR2	AAR2 splicing factor homolog		0.007
12726059	AARD	alanine and arginine rich domain containing protein		0.033
12750986	AARS	alanyl-tRNA synthetase		0.000
12766503	AARSD1	alanyl-tRNA synthetase domain containing 1		0.004
12732310	AASDHPPT	aminoadipate-semialdehyde dehydrogenase-phosphopantetheinyl transferase		0.000
12854565	AASS	aminoadipate-semialdehyde synthase		0.001
12894704	ABCA1	ATP binding cassette subfamily A member 1		0.006
12761572	ABCA10	ATP binding cassette subfamily A member 10		0.036
12698154	ABCA2	ATP binding cassette subfamily A member 2		0.019
12815621	ABCA3	ATP binding cassette subfamily A member 3		0.013
12835903	ABCA4	ATP binding cassette subfamily A member 4		0.014
12764677	ABCA6	ATP binding cassette subfamily A member 6		0.024
12878719	ABCA7	ATP binding cassette subfamily A member 7		0.001
12848740	ABCB4	ATP binding cassette subfamily B member 4		0.019
12784569	ABCB6	ATP binding cassette subfamily B member 6 (Langereis blood group)		0.020
12904893	ABCB7	ATP binding cassette subfamily B member 7		0.016
12849983	ABCB8	ATP binding cassette subfamily B member 8		0.017
12801498	ABCC10	ATP binding cassette subfamily C member 10		0.004
12819933	ABCC2	ATP binding cassette subfamily C member 2		0.003
12771616	ABCC3	ATP binding cassette subfamily C member 3		0.004
12729458	ABCC8	ATP binding cassette subfamily C member 8		0.036
12904075	ABCD1	ATP binding cassette subfamily D member 1		0.002
12845552	ABCD3	ATP binding cassette subfamily D member 3		0.004
12854026	ABCF2	ATP binding cassette subfamily F member 2		0.014
12705851	ABCG5	ATP binding cassette subfamily G member 5		0.033
12705205	ABHD1	abhydrolase domain containing 1		0.017
12680508	ABHD10	abhydrolase domain containing 10		0.002
12812150	ABHD11	abhydrolase domain containing 11		0.003
12687596	ABHD12B	abhydrolase domain containing 12B		0.041
12709658	ABHD13	abhydrolase domain containing 13		0.004
12799079	ABHD14A	abhydrolase domain containing 14A		0.000
12887697	ABHD17A	abhydrolase domain containing 17A		0.007
12895661	ABHD17B	abhydrolase domain containing 17B		0.000
12808543	ABHD3	abhydrolase domain containing 3		0.015
12882130	ABHD8	abhydrolase domain containing 8		0.033
12778323	ABI2	abl-interactor 2		0.022
12771376	ABI3	ABI family member 3		0.043
12686145	ABI3BP	ABI family member 3 binding protein		0.002
12702351	ABL1	ABL proto-oncogene 1, non-receptor tyrosine kinase		0.001
12763396	ABR	active BCR-related		0.016
12896865	ABRACL	ABRA C-terminal like		0.001
12798610	ABTB1	ankyrin repeat and BTB domain containing 1		0.010
12732552	ABTB2	ankyrin repeat and BTB domain containing 2		0.038
12798684	ACAA1	acetyl-CoA acyltransferase 1		0.028
12809854	ACAA2	acetyl-CoA acyltransferase 2		0.021
12767240	ACACA	acetyl-CoA carboxylase alpha		0.004
12746671	ACACB	acetyl-CoA carboxylase beta		0.017
12681108	ACAD11	acyl-CoA dehydrogenase family member 11		0.020
12784162	ACADL	acyl-CoA dehydrogenase, long chain		0.001
12819085	ACADSB	acyl-CoA dehydrogenase, short/branched chain		0.001
12760926	ACADVL	acyl-CoA dehydrogenase, very long chain		0.000
12739619	ACAP3	ArfGAP with coiled-coil, ankyrin repeat and PH domains 3		0.013
12897137	ACAT2	acetyl-CoA acetyltransferase 2		0.004
12741456	ACBD3	acyl-CoA binding domain containing 3		0.001
12763426	ACBD4	acyl-CoA binding domain containing 4		0.008
12718194	ACBD5	acyl-CoA binding domain containing 5		0.048
12756774	ACD	adrenocortical dysplasia homolog		0.000
12903581	ACE2	angiotensin I converting enzyme 2		0.033
12879327	ACER1	alkaline ceramidase 1		0.028
12729927	ACER3	alkaline ceramidase 3		0.003
12813833	ACHE	acetylcholinesterase (Cartwright blood group)		0.047
12845740	ACKR1	atypical chemokine receptor 1 (Duffy blood group)		0.028
12837477	ACKR3	atypical chemokine receptor 3		0.011
12769528	ACLY	ATP citrate lyase		0.010
12893532	ACO1	aconitase 1		0.001
12692494	ACOT2	acyl-CoA thioesterase 2		0.003
12689085	ACOT4	acyl-CoA thioesterase 4		0.017
12714006	ACOT8	acyl-CoA thioesterase 8		0.027
12904656	ACOT9	acyl-CoA thioesterase 9		0.000
12795679	ACOX2	acyl-CoA oxidase 2, branched chain		0.027
12732900	ACP2	acid phosphatase 2, lysosomal		0.011
12838545	ACP6	acid phosphatase 6, lysophosphatidic		0.010
12754777	ACPT	acid phosphatase, testicular		0.005
12859683	ACRBP	acrosin binding protein		0.001
12834299	ACRV1	acrosomal vesicle protein 1		0.003
12886028	ACSBG2	acyl-CoA synthetase bubblegum family member 2		0.010
12825420	ACSL1	acyl-CoA synthetase long-chain family member 1		0.031
12819631	ACSL5	acyl-CoA synthetase long-chain family member 5		0.019
12811093	ACSM4	acyl-CoA synthetase medium-chain family member 4		0.015
12860803	ACSS3	acyl-CoA synthetase short-chain family member 3		0.008
12696054	ACTC1	actin, alpha, cardiac muscle 1		0.003
12761354	ACTG1	actin gamma 1		0.001
12797027	Actl11	actin-like 11		0.002
12682860	ACTL6A	actin like 6A		0.021
12695445	ACTN1	actinin alpha 1		0.043
12831584	Actn3	actinin alpha 3		0.001
12752227	ACTN4	actinin alpha 4		0.017
12822216	ACTR1B	ARP1 actin-related protein 1 homolog B, centractin beta		0.005
12703348	ACTR1B	ARP1 actin-related protein 1 homolog B, centractin beta		0.049
12679618	ACTRT3	actin related protein T3		0.015
12867796	ACVR1B	activin A receptor type 1B		0.005
12794393	ACVR2B	activin A receptor type 2B		0.029
12800604	ACY1	aminoacylase 1		0.000
12694106	ACYP1	acylphosphatase 1		0.018
12747663	ADAD1	adenosine deaminase domain containing 1		0.003
12789879	ADAL	adenosine deaminase-like		0.003
12688112	ADAM10	ADAM metallopeptidase domain 10		0.043
12763647	ADAM11	ADAM metallopeptidase domain 11		0.046
12700297	ADAM17	ADAM metallopeptidase domain 17		0.000
12884815	ADAM19	ADAM metallopeptidase domain 19		0.016
12748320	Adam1b	a disintegrin and metallopeptidase domain 1b		0.000
12824082	ADAM32	ADAM metallopeptidase domain 32		0.001
12715664	ADAM33	ADAM metallopeptidase domain 33		0.001
12678842	ADAMTS5	ADAM metallopeptidase with thrombospondin type 1 motif 5		0.005
12786416	ADAMTS6	ADAM metallopeptidase with thrombospondin type 1 motif 6		0.028
12789270	ADAMTS7	ADAM metallopeptidase with thrombospondin type 1 motif 7		0.010
12894406	ADAMTSL1	ADAMTS like 1		0.004
12843761	ADAMTSL4	ADAMTS like 4		0.007
12811433	ADAP1	ArfGAP with dual PH domains 1		0.028
12836630	ADAR	adenosine deaminase, RNA-specific		0.015
12759624	ADAT1	adenosine deaminase, tRNA specific 1		0.002
12851594	ADCK2	aarF domain containing kinase 2		0.002
12701669	ADCY3	adenylate cyclase 3		0.009
12858784	ADCY6	adenylate cyclase 6		0.002
12749322	ADCY7	adenylate cyclase 7		0.005
12700406	ADD2	adducin 2		0.000
12897680	ADGB	androglobin		0.017
12875557	ADGRA3	adhesion G protein-coupled receptor A3		0.003
12775474	ADGRB2	adhesion G protein-coupled receptor B2		0.004
12883457	ADGRE5	adhesion G protein-coupled receptor E5		0.001
12803200	ADGRF2	adhesion G protein-coupled receptor F2		0.015
12898060	ADGRG6	adhesion G protein-coupled receptor G6		0.005
12882422	ADGRL1	adhesion G protein-coupled receptor L1		0.001
12842618	ADGRL2	adhesion G protein-coupled receptor L2		0.010
12870236	ADGRL3	adhesion G protein-coupled receptor L3		0.005
12870509	ADH5	alcohol dehydrogenase 5 (class III), chi polypeptide		0.016
12870772	ADH6	alcohol dehydrogenase 6 (class V)		0.012
12722089	ADHFE1	alcohol dehydrogenase, iron containing 1		0.006
12714706	ADIG	adipogenin		0.004
12683522	ADIPOQ	adiponectin, C1Q and collagen domain containing		0.008
12738728	ADIPOR1	adiponectin receptor 1		0.012
12857650	ADIPOR2	adiponectin receptor 2		0.000
12827055	ADIRF	adipogenesis regulatory factor		0.049
12753988	ADM5	adrenomedullin 5 (putative)		0.018
12720426	ADNP	activity-dependent neuroprotector homeobox		0.001
12809240	ADNP2	ADNP homeobox 2		0.015
12748166	ADORA2A	adenosine A2a receptor		0.043
12771351	ADORA2B	adenosine A2b receptor		0.002
12695111	ADPGK	ADP-dependent glucokinase		0.003
12681044	ADPRH	ADP-ribosylarginine hydrolase		0.000
12764421	ADPRM	ADP-ribose/CDP-alcohol diphosphatase, manganese dependent		0.011
12818983	ADRA2A	adrenoceptor alpha 2A		0.028
12876951	ADRB2	adrenoceptor beta 2		0.018
12824798	ADRB3	adrenoceptor beta 3		0.003
12829474	ADRBK1	adrenergic, beta, receptor kinase 1		0.000
12719760	ADRM1	adhesion regulating molecule 1		0.001
12791347	ADSSL1	adenylosuccinate synthase like 1		0.027
12867608	AEBP2	AE binding protein 2		0.006
12872656	AFF1	AF4/FMR2 family member 1		0.000
12887551	AFF4	AF4/FMR2 family member 4		0.002
12809751	AFG3L2	AFG3 like matrix AAA peptidase subunit 2		0.000
12770824	AFMID	arylformamidase		0.008
12702331	AFTPH	aftiphilin		0.000
12851976	AGAP3	ArfGAP with GTPase domain, ankyrin repeat and PH domain 3		0.039
12801060	AGER	advanced glycosylation end product-specific receptor		0.002
12778120	AGFG1	ArfGAP with FG repeats 1		0.015
12816222	AGFG2	ArfGAP with FG repeats 2		0.000
12735579	AGMAT	agmatinase		0.015
12855679	AGMO	alkylglycerol monooxygenase		0.013
12845323	AGO1	argonaute 1, RISC catalytic component		0.000
12721838	AGO2	argonaute 2, RISC catalytic component		0.000
12845704	AGO4	argonaute 4, RISC catalytic component		0.017
12801151	AGPAT1	1-acylglycerol-3-phosphate O-acyltransferase 1		0.001
12705450	AGPAT2	1-acylglycerol-3-phosphate O-acyltransferase 2		0.008
12784085	AGPS	alkylglycerone phosphate synthase		0.016
12739953	AGRN	agrin		0.028
12894676	AGTPBP1	ATP/GTP binding protein 1		0.011
12734932	AHCTF1	AT-hook containing transcription factor 1		0.001
12834331	AHNAK	AHNAK nucleoprotein		0.033
12701187	Ahsa2	AHA1, activator of heat shock protein ATPase 2		0.037
12804086	AI413582	expressed sequence AI413582		0.000
12828484	AIFM2	apoptosis inducing factor, mitochondria associated 2		0.021
12900659	AIM1	absent in melanoma 1		0.000
12812973	AIMP2	aminoacyl tRNA synthetase complex-interacting multifunctional protein 2		0.012
12829610	AIP	aryl hydrocarbon receptor interacting protein		0.000
12689774	AJUBA	ajuba LIM protein		0.000
12889092	AK3	adenylate kinase 3		0.009
12845002	AK4	adenylate kinase 4		0.008
12789747	AK7	adenylate kinase 7		0.012
12708021	AK8	adenylate kinase 8		0.025
12896763	AK9	adenylate kinase 9		0.000
12763131	AKAP10	A-kinase anchoring protein 10		0.033
12902388	AKAP14	A-kinase anchoring protein 14		0.005
12856937	AKAP3	A-kinase anchoring protein 3		0.010
12688037	AKAP5	A-kinase anchoring protein 5		0.013
12879700	AKAP8	A-kinase anchoring protein 8		0.000
12881182	AKAP8L	A-kinase anchoring protein 8 like		0.000
12731093	AKIP1	A-kinase interacting protein 1		0.037
12847418	AKIRIN1	akirin 1		0.010
12898823	AKIRIN2	akirin 2		0.000
12894998	AKNA	AT-hook transcription factor		0.027
12853180	AKR1B1	aldo-keto reductase family 1, member B1 (aldose reductase)		0.042
12686073	AKR1C3	aldo-keto reductase family 1, member C3		0.014
12717343	AKR1C3	aldo-keto reductase family 1, member C3		0.027
12720934	AKR1E2	aldo-keto reductase family 1, member E2		0.026
12791587	AKT1	v-akt murine thymoma viral oncogene homolog 1		0.043
12758675	AKT2	v-akt murine thymoma viral oncogene homolog 2		0.004
12734033	AKT3	v-akt murine thymoma viral oncogene homolog 3		0.000
12758976	AKTIP	AKT interacting protein		0.004
12893324	ALAD	aminolevulinate dehydratase		0.003
12799840	ALAS1	5'-aminolevulinate synthase 1		0.044
12869821	ALB	albumin		0.002
12678626	ALCAM	activated leukocyte cell adhesion molecule		0.001
12822230	ALDH18A1	aldehyde dehydrogenase 18 family member A1		0.033
12866308	ALDH1L2	aldehyde dehydrogenase 1 family member L2		0.037
12760832	ALDH3A1	aldehyde dehydrogenase 3 family member A1		0.001
12770208	ALDH3A2	aldehyde dehydrogenase 3 family member A2		0.000
12833357	Aldh3b2	aldehyde dehydrogenase 3 family, member B2		0.028
12806154	ALDH5A1	aldehyde dehydrogenase 5 family member A1		0.008
12693675	ALDH6A1	aldehyde dehydrogenase 6 family member A1		0.013
12878091	ALDH7A1	aldehyde dehydrogenase 7 family member A1		0.010
12900136	ALDH8A1	aldehyde dehydrogenase 8 family member A1		0.011
12840394	ALDH9A1	aldehyde dehydrogenase 9 family member A1		0.022
12896057	ALDOB	aldolase, fructose-bisphosphate B		0.001
12811960	ALG1	ALG1, chitobiosyldiphosphodolichol beta-mannosyltransferase		0.001
12867915	ALG10	ALG10, alpha-1,2-glucosyltransferase		0.005
12863313	ALG12	ALG12, alpha-1,6-mannosyltransferase		0.031
12904088	ALG13	ALG13, UDP-N-acetylglucosaminyltransferase subunit		0.006
12894910	ALG2	ALG2, alpha-1,3/1,6-mannosyltransferase		0.001
12682349	ALG3	ALG3, alpha-1,3- mannosyltransferase		0.012
12709240	ALG5	ALG5, dolichyl-phosphate beta-glucosyltransferase		0.017
12844014	ALG6	ALG6, alpha-1,3-glucosyltransferase		0.000
12831552	ALG8	ALG8, alpha-1,3-glucosyltransferase		0.000
12696488	ALKBH1	alkB homolog 1, histone H2A dioxygenase		0.017
12742546	ALKBH2	alkB homolog 2, alpha-ketoglutarate-dependent dioxygenase		0.017
12727904	ALKBH3	alkB homolog 3, alpha-ketoglutarate-dependent dioxygenase		0.003
12758873	ALKBH6	alkB homolog 6		0.000
12733804	ALKBH8	alkB homolog 8, tRNA methyltransferase		0.004
12706776	ALMS1	ALMS1, centrosome and basal body associated protein		0.049
12766023	Alox12e	arachidonate lipoxygenase, epidermal		0.022
12760947	ALOX15	arachidonate 15-lipoxygenase		0.020
12794763	ALS2CL	ALS2 C-terminal like		0.003
12784315	ALS2CR11	amyotrophic lateral sclerosis 2 chromosome region candidate 11		0.002
12838947	ALX3	ALX homeobox 3		0.013
12764716	ALYREF	Aly/REF export factor		0.000
12786382	AMACR	alpha-methylacyl-CoA racemase		0.010
12732247	AMBRA1	autophagy and beclin 1 regulator 1		0.026
12899433	AMD1	adenosylmethionine decarboxylase 1		0.003
12857841	AMDHD1	amidohydrolase domain containing 1		0.005
12813017	AMDHD2	amidohydrolase domain containing 2		0.010
12905324	AMER1	APC membrane recruitment protein 1		0.004
12750333	AMFR	autocrine motility factor receptor		0.013
12866047	AMHR2	anti-Mullerian hormone receptor type 2		0.010
12839104	AMIGO1	adhesion molecule with Ig-like domain 1		0.001
12859490	AMIGO2	adhesion molecule with Ig-like domain 2		0.004
12794199	AMIGO3	adhesion molecule with Ig-like domain 3		0.019
12838005	AMPD1	adenosine monophosphate deaminase 1		0.000
12844675	AMPD2	adenosine monophosphate deaminase 2		0.000
12732292	AMPD3	adenosine monophosphate deaminase 3		0.000
12872608	AMTN	amelotin		0.040
12843233	AMY2A	amylase, alpha 2A (pancreatic)		0.001
12846884	AMY2A	amylase, alpha 2A (pancreatic)		0.028
12770437	AMZ2	archaelysin family metallopeptidase 2		0.007
12701607	ANAPC1	anaphase promoting complex subunit 1		0.010
12744793	ANAPC10	anaphase promoting complex subunit 10		0.008
12772859	ANAPC11	anaphase promoting complex subunit 11		0.014
12682332	ANAPC13	anaphase promoting complex subunit 13		0.016
12747470	ANAPC7	anaphase promoting complex subunit 7		0.004
12697507	Ang4	angiogenin, ribonuclease A family, member 4		0.010
12737158	ANGEL2	angel homolog 2 (Drosophila)		0.000
12705423	ANGPTL2	angiopoietin like 2		0.001
12771279	ANKFY1	ankyrin repeat and FYVE domain containing 1		0.002
12785508	ANKH	ANKH inorganic pyrophosphate transport regulator		0.022
12849542	ANKIB1	ankyrin repeat and IBR domain containing 1		0.000
12744088	ANKLE2	ankyrin repeat and LEM domain containing 2		0.003
12853733	ANKMY2	ankyrin repeat and MYND domain containing 2		0.000
12785981	ANKRA2	ankyrin repeat family A member 2		0.009
12711681	ANKRD10	ankyrin repeat domain 10		0.001
12755356	ANKRD11	ankyrin repeat domain 11		0.016
12758448	ANKRD11	ankyrin repeat domain 11		0.000
12714455	ANKRD16	ankyrin repeat domain 16		0.046
12821704	ANKRD22	ankyrin repeat domain 22		0.000
12685337	ANKRD28	ankyrin repeat domain 28		0.004
12808043	ANKRD29	ankyrin repeat domain 29		0.021
12787571	ANKRD33B	ankyrin repeat domain 33B		0.006
12840458	ANKRD34A	ankyrin repeat domain 34A		0.004
12838446	ANKRD35	ankyrin repeat domain 35		0.024
12705243	ANKRD39	ankyrin repeat domain 39		0.003
12834106	ANKRD42	ankyrin repeat domain 42		0.003
12738176	ANKRD45	ankyrin repeat domain 45		0.008
12729722	ANKRD49	ankyrin repeat domain 49		0.036
12743278	ANKRD50	ankyrin repeat domain 50		0.001
12860119	ANKRD52	ankyrin repeat domain 52		0.000
12814476	ANKRD61	ankyrin repeat domain 61		0.039
12793053	ANKRD9	ankyrin repeat domain 9		0.012
12802736	ANKS1A	ankyrin repeat and sterile alpha motif domain containing 1A		0.037
12817513	ANKS3	ankyrin repeat and sterile alpha motif domain containing 3		0.001
12811765	ANKS4B	ankyrin repeat and sterile alpha motif domain containing 4B		0.004
12894435	ANKS6	ankyrin repeat and sterile alpha motif domain containing 6		0.000
12775687	ANKZF1	ankyrin repeat and zinc finger domain containing 1		0.014
12854287	ANLN	anillin actin binding protein		0.008
12866524	ANO6	anoctamin 6		0.004
12791813	ANPEP	alanyl aminopeptidase, membrane		0.005
12873881	ANTXR2	anthrax toxin receptor 2		0.028
12825927	ANXA11	annexin A11		0.023
12828451	ANXA7	annexin A7		0.005
12760505	AOC2	amine oxidase, copper containing 2		0.000
12760653	AOC3	amine oxidase, copper containing 3		0.028
12774842	AOX1	aldehyde oxidase 1		0.001
12875026	AP1AR	adaptor related protein complex 1 associated regulatory protein		0.006
12745837	AP1B1	adaptor related protein complex 1 beta 1 subunit		0.006
12750355	AP1G1	adaptor related protein complex 1 gamma 1 subunit		0.002
12687517	AP1G2	adaptor related protein complex 1 gamma 2 subunit		0.001
12885496	AP1M2	adaptor related protein complex 1 mu 2 subunit		0.020
12818535	AP1S1	adaptor related protein complex 1 sigma 1 subunit		0.031
12783871	AP1S3	adaptor related protein complex 1 sigma 3 subunit		0.002
12754562	AP2A1	adaptor related protein complex 2 alpha 1 subunit		0.007
12833790	AP2A2	adaptor related protein complex 2 alpha 2 subunit		0.002
12760982	AP2B1	adaptor related protein complex 2 beta 1 subunit		0.001
12766882	AP2B1	adaptor related protein complex 2 beta 1 subunit		0.014
12697444	AP3B1	adaptor related protein complex 3 beta 1 subunit		0.001
12876788	AP3D1	adaptor related protein complex 3 delta 1 subunit		0.001
12828074	AP3M1	adaptor related protein complex 3 mu 1 subunit		0.000
12823732	AP3M2	adaptor related protein complex 3 mu 2 subunit		0.006
12818518	AP4M1	adaptor related protein complex 4 mu 1 subunit		0.001
12833375	AP5B1	adaptor related protein complex 5 beta 1 subunit		0.005
12691189	AP5M1	adaptor related protein complex 5 mu 1 subunit		0.001
12721089	AP5S1	adaptor related protein complex 5 sigma 1 subunit		0.000
12861452	APAF1	apoptotic peptidase activating factor 1		0.002
12878814	APBA3	amyloid beta precursor protein binding family A member 3		0.000
12720410	APBB1IP	amyloid beta precursor protein binding family B member 1 interacting protein		0.006
12874187	APBB2	amyloid beta precursor protein binding family B member 2		0.001
12880017	APC2	adenomatosis polyposis coli 2		0.008
12799036	APEH	acylaminoacyl-peptide hydrolase		0.017
12693457	APEX1	apurinic/apyrimidinic endodeoxyribonuclease 1		0.001
12903795	APEX2	apurinic/apyrimidinic endodeoxyribonuclease 2		0.012
12840633	APH1A	aph-1 homolog A, gamma secretase subunit		0.000
12729444	API5	apoptosis inhibitor 5		0.014
12751361	APLP1	amyloid beta precursor like protein 1		0.028
12801581	APOBEC2	apolipoprotein B mRNA editing enzyme catalytic subunit 2		0.047
12857775	APOBEC3B	apolipoprotein B mRNA editing enzyme catalytic subunit 3B		0.002
12682282	APOD	apolipoprotein D		0.029
12861767	APOF	apolipoprotein F		0.007
12859705	Apol3	apolipoprotein L, 3		0.013
12866408	Apol3	apolipoprotein L, 3		0.001
12866697	Apol3	apolipoprotein L, 3		0.021
12804983	APOM	apolipoprotein M		0.001
12857717	Apon	apolipoprotein N		0.004
12791225	APOPT1	apoptogenic 1, mitochondrial		0.021
12761817	APPBP2	amyloid beta precursor protein binding protein 2		0.000
12799210	APPL1	adaptor protein, phosphotyrosine interacting with PH domain and leucine zipper 1		0.000
12866124	APPL2	adaptor protein, phosphotyrosine interacting with PH domain and leucine zipper 2		0.008
12892834	APTX	aprataxin		0.020
12811640	AQP8	aquaporin 8		0.004
12696328	AQR	aquarius intron-binding spliceosomal factor		0.006
12905482	ARAF	A-Raf proto-oncogene, serine/threonine kinase		0.001
12731769	ARAP1	ArfGAP with RhoGAP domain, ankyrin repeat and PH domain 1		0.000
12874050	ARAP2	ArfGAP with RhoGAP domain, ankyrin repeat and PH domain 2		0.009
12722584	ARC	activity-regulated cytoskeleton-associated protein		0.002
12728889	ARCN1	archain 1		0.001
12872030	AREG	amphiregulin		0.004
12848176	ARF1	ADP ribosylation factor 1		0.010
12883444	ARF1	ADP ribosylation factor 1		0.013
12687646	ARF6	ADP ribosylation factor 6		0.001
12731220	ARFGAP2	ADP ribosylation factor GTPase activating protein 2		0.006
12866916	ARFGAP3	ADP ribosylation factor GTPase activating protein 3		0.013
12724180	ARFGEF1	ADP ribosylation factor guanine nucleotide exchange factor 1		0.022
12897474	ARFGEF3	ARFGEF family member 3		0.002
12746006	ARFIP1	ADP ribosylation factor interacting protein 1		0.050
12727918	ARFIP2	ADP ribosylation factor interacting protein 2		0.016
12715778	ARFRP1	ADP ribosylation factor related protein 1		0.004
12712642	ARGLU1	arginine and glutamate rich 1		0.000
12731936	ARHGAP1	Rho GTPase activating protein 1		0.001
12746214	ARHGAP10	Rho GTPase activating protein 10		0.018
12697409	ARHGAP11A	Rho GTPase activating protein 11A		0.001
12716760	ARHGAP12	Rho GTPase activating protein 12		0.043
12815354	ARHGAP17	Rho GTPase activating protein 17		0.020
12900030	ARHGAP18	Rho GTPase activating protein 18		0.001
12822520	ARHGAP19	Rho GTPase activating protein 19		0.007
12720643	ARHGAP21	Rho GTPase activating protein 21		0.000
12872153	ARHGAP24	Rho GTPase activating protein 24		0.034
12876682	ARHGAP26	Rho GTPase activating protein 26		0.017
12880946	ARHGAP26	Rho GTPase activating protein 26		0.000
12808103	ARHGAP28	Rho GTPase activating protein 28		0.001
12836457	ARHGAP29	Rho GTPase activating protein 29		0.004
12840540	ARHGAP30	Rho GTPase activating protein 30		0.043
12680487	ARHGAP31	Rho GTPase activating protein 31		0.000
12791386	ARHGAP5	Rho GTPase activating protein 5		0.024
12761308	ARHGDIA	Rho GDP dissociation inhibitor alpha		0.032
12757115	ARHGEF1	Rho guanine nucleotide exchange factor 1		0.001
12823316	ARHGEF10	Rho guanine nucleotide exchange factor 10		0.011
12739472	ARHGEF16	Rho guanine nucleotide exchange factor 16		0.020
12836852	ARHGEF2	Rho/Rac guanine nucleotide exchange factor 2		0.011
12685559	ARHGEF26	Rho guanine nucleotide exchange factor 26		0.003
12895648	ARHGEF39	Rho guanine nucleotide exchange factor 39		0.005
12695550	ARHGEF40	Rho guanine nucleotide exchange factor 40		0.001
12850290	ARHGEF5	Rho guanine nucleotide exchange factor 5		0.008
12909234	ARHGEF6	Rac/Cdc42 guanine nucleotide exchange factor 6		0.026
12709812	ARHGEF7	Rho guanine nucleotide exchange factor 7		0.001
12708762	ARHGEF7	Rho guanine nucleotide exchange factor 7		0.028
12905266	ARHGEF9	Cdc42 guanine nucleotide exchange factor 9		0.003
12896843	ARID1B	AT-rich interaction domain 1B		0.010
12878680	ARID3A	AT-rich interaction domain 3A		0.003
12894185	ARID3C	AT-rich interaction domain 3C		0.018
12690350	ARID4A	AT-rich interaction domain 4A		0.013
12828537	ARID4B	AT-rich interaction domain 4B		0.010
12827244	ARID5B	AT-rich interaction domain 5B		0.018
12688674	ARIH1	ariadne RBR E3 ubiquitin protein ligase 1		0.006
12798403	ARIH2	ariadne RBR E3 ubiquitin protein ligase 2		0.000
12866341	ARL1	ADP ribosylation factor like GTPase 1		0.041
12728463	ARL14EP	ADP ribosylation factor like GTPase 14 effector protein		0.000
12786119	ARL15	ADP ribosylation factor like GTPase 15		0.001
12763539	ARL16	ADP ribosylation factor like GTPase 16		0.002
12753578	ARL2BP	ADP ribosylation factor like GTPase 2 binding protein		0.001
12822968	ARL3	ADP ribosylation factor like GTPase 3		0.027
12848299	ARL4C	ADP ribosylation factor like GTPase 4C		0.001
12764909	ARL4D	ADP ribosylation factor like GTPase 4D		0.002
12776872	ARL5A	ADP ribosylation factor like GTPase 5A		0.000
12680722	ARL6	ADP ribosylation factor like GTPase 6		0.001
12780801	ARL6IP6	ADP ribosylation factor like GTPase 6 interacting protein 6		0.000
12798882	ARL8B	ADP ribosylation factor like GTPase 8B		0.001
12872066	ARL9	ADP ribosylation factor like GTPase 9		0.001
12725252	ARMC1	armadillo repeat containing 1		0.003
12848415	ARMC10	armadillo repeat containing 10		0.000
12900495	ARMC2	armadillo repeat containing 2		0.026
12812761	ARMC5	armadillo repeat containing 5		0.013
12772553	ARMC7	armadillo repeat containing 7		0.000
12778146	ARMC9	armadillo repeat containing 9		0.035
12906065	ARMCX5	armadillo repeat containing, X-linked 5		0.003
12910395	ARMCX6	armadillo repeat containing, X-linked 6		0.002
12835773	ARNT	aryl hydrocarbon receptor nuclear translocator		0.000
12816081	ARPC1A	actin related protein 2/3 complex subunit 1A		0.000
12745931	ARPC3	actin related protein 2/3 complex subunit 3		0.009
12800046	ARPC4	actin related protein 2/3 complex subunit 4		0.001
12741021	ARPC5	actin related protein 2/3 complex subunit 5		0.016
12702434	ARPC5L	actin related protein 2/3 complex subunit 5-like		0.034
12730790	ARRB1	arrestin beta 1		0.000
12767297	ARRB2	arrestin beta 2		0.001
12708612	ARRDC1	arrestin domain containing 1		0.001
12887514	ARRDC3	arrestin domain containing 3		0.000
12864664	ARSA	arylsulfatase A		0.036
12763074	ARSG	arylsulfatase G		0.010
12887373	ARSI	arylsulfatase family member I		0.001
12872205	ARSJ	arylsulfatase family member J		0.000
12880522	ARSK	arylsulfatase family member K		0.003
12731056	ART1	ADP-ribosyltransferase 1		0.042
12845954	ARTN	artemin		0.033
12828107	ARV1	ARV1 homolog, fatty acid homeostasis modulator		0.000
12819205	AS3MT	arsenite methyltransferase		0.007
12821282	ASAH2	N-acylsphingosine amidohydrolase (non-lysosomal ceramidase) 2		0.019
12721780	ASAP1	ArfGAP with SH3 domain, ankyrin repeat and PH domain 1		0.001
12708219	ASAP2	ArfGAP with SH3 domain, ankyrin repeat and PH domain 2		0.003
12841407	ASB1	ankyrin repeat and SOCS box containing 1		0.001
12903803	ASB11	ankyrin repeat and SOCS box containing 11		0.003
12902444	ASB12	ankyrin repeat and SOCS box containing 12		0.002
12716217	ASB13	ankyrin repeat and SOCS box containing 13		0.029
12795077	ASB14	ankyrin repeat and SOCS box containing 14		0.003
12764972	ASB16	ankyrin repeat and SOCS box containing 16		0.029
12705014	ASB6	ankyrin repeat and SOCS box containing 6		0.027
12792043	ASB7	ankyrin repeat and SOCS box containing 7		0.006
12862531	ASB8	ankyrin repeat and SOCS box containing 8		0.002
12906096	ASB9	ankyrin repeat and SOCS box containing 9		0.001
12828563	ASCC1	activating signal cointegrator 1 complex subunit 1		0.012
12745734	ASCC2	activating signal cointegrator 1 complex subunit 2		0.002
12898452	ASCC3	activating signal cointegrator 1 complex subunit 3		0.002
12896542	ASCC3	activating signal cointegrator 1 complex subunit 3		0.001
12896497	ASCC3	activating signal cointegrator 1 complex subunit 3		0.017
12730397	ASCL3	achaete-scute family bHLH transcription factor 3		0.001
12878562	ASF1B	anti-silencing function 1B histone chaperone		0.039
12769003	ASGR1	asialoglycoprotein receptor 1		0.025
12771467	ASGR2	asialoglycoprotein receptor 2		0.005
12823344	ASH2L	ash2 (absent, small, or homeotic)-like (Drosophila)		0.017
12713992	ASIP	agouti signaling protein		0.034
12816513	ASL	argininosuccinate lyase		0.003
12783733	ASNSD1	asparagine synthetase domain containing 1		0.004
12744314	ASPHD2	aspartate beta-hydroxylase domain containing 2		0.049
12893122	ASPN	asporin		0.039
12766863	ASPSCR1	alveolar soft part sarcoma chromosome region, candidate 1		0.003
12862084	ASUN	asunder, spermatogenesis regulator		0.001
12715587	ASXL1	additional sex combs like 1, transcriptional regulator		0.010
12697998	ASXL2	additional sex combs like 2, transcriptional regulator		0.006
12821736	ATAD1	ATPase family, AAA domain containing 1		0.026
12700376	ATAD2B	ATPase family, AAA domain containing 2B		0.012
12770029	ATAD5	ATPase family, AAA domain containing 5		0.030
12807097	ATAT1	alpha tubulin acetyltransferase 1		0.002
12822742	ATE1	arginyltransferase 1		0.010
12864864	ATF1	activating transcription factor 1		0.000
12775992	ATF2	activating transcription factor 2		0.002
12739608	ATF3	activating transcription factor 3		0.005
12845899	ATF6	activating transcription factor 6		0.020
12801960	ATF6B	activating transcription factor 6 beta		0.000
12862155	ATF7	activating transcription factor 7		0.001
12882359	ATG10	autophagy related 10		0.000
12865677	ATG101	autophagy related 101		0.003
12697491	ATG12	autophagy related 12		0.035
12727205	ATG13	autophagy related 13		0.001
12727489	ATG16L2	autophagy related 16 like 2		0.007
12792689	ATG2B	autophagy related 2B		0.004
12684119	ATG3	autophagy related 3		0.018
12846035	ATG4C	autophagy related 4C cysteine peptidase		0.001
12881762	ATG4D	autophagy related 4D cysteine peptidase		0.000
12783840	ATG9A	autophagy related 9A		0.004
12775434	ATIC	5-aminoimidazole-4-carboxamide ribonucleotide formyltransferase/IMP cyclohydrolase		0.007
12703439	ATL2	atlastin GTPase 2		0.002
12833774	ATL3	atlastin GTPase 3		0.005
12728544	ATM	ATM serine/threonine kinase		0.000
12754423	ATMIN	ATM interactor		0.001
12865683	ATN1	atrophin 1		0.035
12871836	ATP10D	ATPase phospholipid transporting 10D (putative)		0.000
12686683	ATP11B	ATPase phospholipid transporting 11B (putative)		0.001
12909023	ATP11C	ATPase phospholipid transporting 11C		0.016
12712290	ATP12A	ATPase H+/K+ transporting non-gastric alpha2 subunit		0.019
12749501	ATP1A3	ATPase Na+/K+ transporting subunit alpha 3		0.006
12761176	ATP1B2	ATPase Na+/K+ transporting subunit beta 2		0.012
12685626	ATP1B3	ATPase Na+/K+ transporting subunit beta 3		0.025
12816997	ATP2A1	ATPase sarcoplasmic/endoplasmic reticulum Ca2+ transporting 1		0.001
12744231	ATP2A2	ATPase sarcoplasmic/endoplasmic reticulum Ca2+ transporting 2		0.003
12769835	ATP2A3	ATPase sarcoplasmic/endoplasmic reticulum Ca2+ transporting 3		0.009
12864163	ATP2B1	ATPase plasma membrane Ca2+ transporting 1		0.000
12734644	ATP2B4	ATPase plasma membrane Ca2+ transporting 4		0.000
12809219	ATP5A1	ATP synthase, H+ transporting, mitochondrial F1 complex, alpha subunit 1, cardiac muscle		0.004
12718182	ATP5C1	ATP synthase, H+ transporting, mitochondrial F1 complex, gamma polypeptide 1		0.025
12877373	ATP5D	ATP synthase, H+ transporting, mitochondrial F1 complex, delta subunit		0.048
12842835	ATP5F1	ATP synthase, H+ transporting, mitochondrial Fo complex subunit B1		0.023
12678822	ATP5J	ATP synthase, H+ transporting, mitochondrial Fo complex subunit F6		0.002
12811920	ATP5J2	ATP synthase, H+ transporting, mitochondrial Fo complex subunit F2		0.027
12728095	ATP5L	ATP synthase, H+ transporting, mitochondrial Fo complex subunit G		0.007
12678642	ATP5O	ATP synthase, H+ transporting, mitochondrial F1 complex, O subunit		0.013
12688328	ATP5S	ATP synthase, H+ transporting, mitochondrial Fo complex subunit s (factor B)		0.005
12878509	Atp6ap1l	ATPase, H+ transporting, lysosomal accessory protein 1-like		0.004
12908212	ATP6AP2	ATPase H+ transporting accessory protein 2		0.040
12761235	ATP6V0A1	ATPase H+ transporting V0 subunit a1		0.015
12854352	ATP6V0A4	ATPase H+ transporting V0 subunit a4		0.008
12843378	ATP6V0B	ATPase H+ transporting V0 subunit b		0.018
12755811	ATP6V0D1	ATPase H+ transporting V0 subunit d1		0.001
12849563	ATP6V0E2	ATPase H+ transporting V0 subunit e2		0.014
12889251	ATP6V1B2	ATPase H+ transporting V1 subunit B2		0.019
12724333	ATP6V1C1	ATPase H+ transporting V1 subunit C1		0.001
12707518	ATP6V1E2	ATPase H+ transporting V1 subunit E2		0.025
12889102	ATP6V1G1	ATPase H+ transporting V1 subunit G1		0.012
12724254	ATP6V1H	ATPase H+ transporting V1 subunit H		0.001
12848186	ATP8B2	ATPase phospholipid transporting 8B2		0.001
12687550	ATP8B4	ATPase phospholipid transporting 8B4 (putative)		0.026
12719526	ATP9A	ATPase phospholipid transporting 9A (putative)		0.002
12809470	ATP9B	ATPase phospholipid transporting 9B (putative)		0.033
12797695	ATRIP	ATR interacting protein		0.003
12803566	ATXN1	ataxin 1		0.003
12862825	ATXN10	ataxin 10		0.023
12747307	ATXN2	ataxin 2		0.004
12818013	ATXN2L	ataxin 2 like		0.040
12771162	ATXN7L3	ataxin 7 like 3		0.001
12735131	AURKAIP1	aurora kinase A interacting protein 1		0.045
12767740	AURKB	aurora kinase B		0.000
12754214	AURKC	aurora kinase C		0.006
12860096	AVIL	advillin		0.002
12823046	AVPI1	arginine vasopressin induced 1		0.001
12904372	AWAT2	acyl-CoA wax alcohol acyltransferase 2		0.009
12737225	AXDND1	axonemal dynein light chain domain containing 1		0.008
12769680	AXIN2	axin 2		0.044
12751873	AXL	AXL receptor tyrosine kinase		0.044
12800588	AZI2	5-azacytidine induced 2		0.008
12722987	AZIN1	antizyme inhibitor 1		0.000
12876611	AZU1	azurocidin 1		0.001
12803818	B3GALT4	beta-1,3-galactosyltransferase 4		0.030
12739927	B3GALT6	beta-1,3-galactosyltransferase 6		0.017
12700080	B3GNT2	UDP-GlcNAc:betaGal beta-1,3-N-acetylglucosaminyltransferase 2		0.008
12747460	B3GNT4	UDP-GlcNAc:betaGal beta-1,3-N-acetylglucosaminyltransferase 4		0.002
12729690	B3GNT6	UDP-GlcNAc:betaGal beta-1,3-N-acetylglucosaminyltransferase 6		0.021
12778478	B3GNT7	UDP-GlcNAc:betaGal beta-1,3-N-acetylglucosaminyltransferase 7		0.000
12758672	B3GNT8	UDP-GlcNAc:betaGal beta-1,3-N-acetylglucosaminyltransferase 8		0.042
12860035	B4GALNT1	beta-1,4-N-acetyl-galactosaminyltransferase 1		0.006
12768625	B4GALNT2	beta-1,4-N-acetyl-galactosaminyltransferase 2		0.031
12892724	B4GALT1	beta-1,4-galactosyltransferase 1		0.018
12842113	B4GALT2	beta-1,4-galactosyltransferase 2		0.007
12838558	B4GALT3	beta-1,4-galactosyltransferase 3		0.013
12718108	B4GALT5	beta-1,4-galactosyltransferase 5		0.003
12835058	B4GAT1	beta-1,4-glucuronyltransferase 1		0.027
12761690	B9D1	B9 protein domain 1		0.037
12759305	B9D2	B9 protein domain 2		0.035
12896051	BAAT	bile acid-CoA:amino acid N-acyltransferase		0.004
12883689	BABAM1	BRISC and BRCA1 A complex member 1		0.001
12733407	BACE1	beta-site APP-cleaving enzyme 1		0.019
12681528	BACE2	beta-site APP-cleaving enzyme 2		0.005
12898447	BACH2	BTB domain and CNC homolog 2		0.036
12834894	BAD	BCL2 associated agonist of cell death		0.006
12895255	BAG1	BCL2 associated athanogene 1		0.037
12824050	BAG4	BCL2 associated athanogene 4		0.018
12768609	BAIAP2	BAI1 associated protein 2		0.004
12813989	BAIAP2L1	BAI1 associated protein 2 like 1		0.000
12805572	BAK1	BCL2 antagonist/killer 1		0.000
12829618	BANF1	barrier to autointegration factor 1		0.039
12751423	BANP	BTG3 associated nuclear protein		0.003
12782631	BARD1	BRCA1 associated RING domain 1		0.044
12840709	BARHL2	BarH like homeobox 2		0.011
12812039	BAZ1B	bromodomain adjacent to zinc finger domain 1B		0.003
12858722	BAZ2A	bromodomain adjacent to zinc finger domain 2A		0.009
12687580	BBOF1	basal body orientation factor 1		0.004
12867751	BBS10	Bardet-Biedl syndrome 10		0.020
12752936	BBS2	Bardet-Biedl syndrome 2		0.001
12738082	BC026585	cDNA sequence BC026585		0.018
12849911	BCAP29	B-cell receptor-associated protein 29		0.003
12909257	BCAP31	B-cell receptor-associated protein 31		0.049
12718315	BCAS1	breast carcinoma amplified sequence 1		0.001
12770967	BCAS3	breast carcinoma amplified sequence 3		0.004
12857973	BCAT1	branched chain amino acid transaminase 1		0.010
12755690	BCAT2	branched chain amino acid transaminase 2		0.002
12857918	BCDIN3D	BCDIN3 domain containing RNA methyltransferase		0.018
12681523	BCHE	butyrylcholinesterase		0.001
12749428	BCKDHA	branched chain keto acid dehydrogenase E1, alpha polypeptide		0.029
12896683	BCKDHB	branched chain keto acid dehydrogenase E1, beta polypeptide		0.047
12811750	BCKDK	branched chain ketoacid dehydrogenase kinase		0.000
12718083	BCL2L1	BCL2 like 1		0.000
12752899	BCL2L12	BCL2 like 12		0.031
12862560	BCL2L13	BCL2 like 13		0.001
12837523	BCL2L15	BCL2 like 15		0.007
12752709	BCL3	B-cell CLL/lymphoma 3		0.000
12813977	BCL7B	B-cell CLL/lymphoma 7B		0.022
12848320	BCL9	B-cell CLL/lymphoma 9		0.003
12733108	BCL9L	B-cell CLL/lymphoma 9-like		0.006
12778555	BCS1L	BCS1 homolog, ubiquinol-cytochrome c reductase complex chaperone		0.003
12685704	BDH1	3-hydroxybutyrate dehydrogenase, type 1		0.003
12771219	BECN1	beclin 1		0.005
12830129	BEST1	bestrophin 1		0.021
12886238	BEST2	bestrophin 2		0.005
12855975	BET1	Bet1 golgi vesicular membrane trafficking protein		0.001
12705022	BET1L	Bet1 golgi vesicular membrane trafficking protein like		0.005
12811697	BFAR	bifunctional apoptosis regulator		0.038
12902267	BHLHB9	basic helix-loop-helix domain containing, class B, 9		0.000
12716609	BHLHE23	basic helix-loop-helix family member e23		0.001
12798575	BHLHE40	basic helix-loop-helix family member e40		0.000
12688335	BHMT	betaine--homocysteine S-methyltransferase		0.050
12826845	BICC1	BicC family RNA binding protein 1		0.003
12893075	BIN3	bridging integrator 3		0.028
12732071	BIRC3	baculoviral IAP repeat containing 3		0.005
12767844	BIRC5	baculoviral IAP repeat containing 5		0.001
12718040	BLCAP	bladder cancer associated protein		0.010
12793233	BLM	Bloom syndrome RecQ like helicase		0.000
12767992	BLMH	bleomycin hydrolase		0.001
12822387	BLOC1S2	biogenesis of lysosomal organelles complex 1 subunit 2		0.000
12871213	BLOC1S4	biogenesis of lysosomal organelles complex 1 subunit 4		0.014
12853419	BLVRA	biliverdin reductase A		0.001
12696932	BMF	Bcl2 modifying factor		0.033
12693777	BMP4	bone morphogenetic protein 4		0.013
12775041	BMPR2	bone morphogenetic protein receptor type 2		0.001
12851464	BMT2	base methyltransferase of 25S rRNA 2 homolog		0.017
12786570	BNIP1	BCL2/adenovirus E1B 19kDa interacting protein 1		0.004
12689567	BNIP2	BCL2/adenovirus E1B 19kDa interacting protein 2		0.013
12847333	BNIPL	BCL2/adenovirus E1B 19kD interacting protein like		0.001
12788177	BOD1	biorientation of chromosomes in cell division 1		0.042
12873825	BOD1L1	biorientation of chromosomes in cell division 1 like 1		0.042
12836524	BOK	BCL2-related ovarian killer		0.011
12843959	BOLA1	bolA family member 1		0.006
12868370	BORCS5	BLOC-1 related complex subunit 5		0.006
12876275	BORCS8	BLOC-1 related complex subunit 8		0.003
12877897	BORCS8	BLOC-1 related complex subunit 8		0.003
12804300	BPHL	biphenyl hydrolase-like (serine hydrolase)		0.004
12715376	BPIFB6	BPI fold containing family B member 6		0.003
12866290	BPIFC	BPI fold containing family C		0.000
12771526	BPTF	bromodomain PHD finger transcription factor		0.005
12855223	BRAF	B-Raf proto-oncogene, serine/threonine kinase		0.029
12746865	BRAP	BRCA1 associated protein		0.000
12711421	BRCA2	breast cancer 2		0.003
12863717	BRD1	bromodomain containing 1		0.000
12801346	BRD2	bromodomain containing 2		0.006
12887281	BRD8	bromodomain containing 8		0.002
12747786	BRI3BP	BRI3 binding protein		0.004
12765876	BRIP1	BRCA1 interacting protein C-terminal helicase 1		0.023
12787576	BRIX1	BRX1, biogenesis of ribosomes		0.015
12834924	BRMS1	breast cancer metastasis suppressor 1		0.010
12736176	BROX	BRO1 domain and CAAX motif containing		0.000
12799911	BRPF1	bromodomain and PHD finger containing 1		0.024
12686491	BRWD1	bromodomain and WD repeat domain containing 1		0.002
12904974	BRWD3	bromodomain and WD repeat domain containing 3		0.000
12890035	BSPRY	B-box and SPRY domain containing		0.001
12872517	BST1	bone marrow stromal cell antigen 1		0.007
12819785	BTBD16	BTB domain containing 16		0.024
12886568	BTBD2	BTB domain containing 2		0.003
12714979	BTBD3	BTB domain containing 3		0.009
12791451	BTBD6	BTB domain containing 6		0.002
12804925	BTBD9	BTB domain containing 9		0.012
12873141	BTC	betacellulin		0.032
12681726	BTD	biotinidase		0.048
12786923	BTF3	basic transcription factor 3		0.000
12863934	BTG1	B-cell translocation gene 1, anti-proliferative		0.028
12682216	BTG3	BTG family member 3		0.018
12820434	BTRC	beta-transducin repeat containing E3 ubiquitin protein ligase		0.001
12700024	BUB1	BUB1 mitotic checkpoint serine/threonine kinase		0.022
12690910	BUB1B	BUB1 mitotic checkpoint serine/threonine kinase B		0.000
12731659	BUD13	BUD13 homolog		0.045
12817762	BUD31	BUD31 homolog		0.041
12802036	BYSL	bystin like		0.008
12775460	BZW1	basic leucine zipper and W2 domains 1		0.028
12849324	BZW2	basic leucine zipper and W2 domains 2		0.026
12820673	C10orf2	chromosome 10 open reading frame 2		0.000
12826135	C10orf35	chromosome 10 open reading frame 35		0.019
12829004	C10orf54	chromosome 10 open reading frame 54		0.002
12821255	C10orf76	chromosome 10 open reading frame 76		0.001
12823181	C10orf82	chromosome 10 open reading frame 82		0.000
12729417	C11orf1	chromosome 11 open reading frame 1		0.004
12726966	C11orf16	chromosome 11 open reading frame 16		0.019
12727049	C11orf49	chromosome 11 open reading frame 49		0.017
12733535	C11orf58	chromosome 11 open reading frame 58		0.000
12832264	C11orf68	chromosome 11 open reading frame 68		0.002
12733686	C11orf70	chromosome 11 open reading frame 70		0.007
12733529	C11orf71	chromosome 11 open reading frame 71		0.007
12833021	C11orf73	chromosome 11 open reading frame 73		0.033
12729835	C11orf74	chromosome 11 open reading frame 74		0.047
12830378	C11orf80	chromosome 11 open reading frame 80		0.025
12745997	C12orf43	chromosome 12 open reading frame 43		0.004
12862500	C12orf45	chromosome 12 open reading frame 45		0.017
12869062	C12orf60	chromosome 12 open reading frame 60		0.001
12746023	C12orf65	chromosome 12 open reading frame 65		0.001
12696623	C14orf1	chromosome 14 open reading frame 1		0.001
12692964	C14orf119	chromosome 14 open reading frame 119		0.004
12689126	C14orf166	chromosome 14 open reading frame 166		0.000
12688924	C14orf169	chromosome 14 open reading frame 169		0.008
12793978	C15orf39	chromosome 15 open reading frame 39		0.030
12691099	C15orf41	chromosome 15 open reading frame 41		0.009
12694026	C15orf57	chromosome 15 open reading frame 57		0.000
12816697	C16orf13	chromosome 16 open reading frame 13		0.024
12759076	C16orf46	chromosome 16 open reading frame 46		0.012
12810804	C16orf54	chromosome 16 open reading frame 54		0.048
12818505	C16orf58	chromosome 16 open reading frame 58		0.008
12813703	C16orf72	chromosome 16 open reading frame 72		0.034
12763019	C17orf49	chromosome 17 open reading frame 49		0.003
12765676	C17orf62	chromosome 17 open reading frame 62		0.024
12761858	C17orf75	chromosome 17 open reading frame 75		0.011
12772924	C17orf98	chromosome 17 open reading frame 98		0.001
12809617	C18orf21	chromosome 18 open reading frame 21		0.011
12810708	C18orf32	chromosome 18 open reading frame 32		0.000
12755271	C19orf18	chromosome 19 open reading frame 18		0.017
12881847	C19orf24	chromosome 19 open reading frame 24		0.003
12876297	C19orf38	chromosome 19 open reading frame 38		0.002
12881893	C19orf45	chromosome 19 open reading frame 45		0.024
12733599	C19orf53	chromosome 19 open reading frame 53		0.011
12881699	C19orf53	chromosome 19 open reading frame 53		0.000
12881655	C19orf57	chromosome 19 open reading frame 57		0.030
12884855	C19orf60	chromosome 19 open reading frame 60		0.013
12881093	C19orf66	chromosome 19 open reading frame 66		0.001
12876198	C19orf67	chromosome 19 open reading frame 67		0.001
12881410	C19orf70	chromosome 19 open reading frame 70		0.002
12851605	C1GALT1	core 1 synthase, glycoprotein-N-acetylgalactosamine 3-beta-galactosyltransferase 1		0.009
12826249	C1orf131	chromosome 1 open reading frame 131		0.017
12842360	C1orf162	chromosome 1 open reading frame 162		0.000
12737450	C1orf186	chromosome 1 open reading frame 186		0.015
12836387	C1orf189	chromosome 1 open reading frame 189		0.000
12837452	C1orf210	chromosome 1 open reading frame 210		0.001
12840461	C1orf43	chromosome 1 open reading frame 43		0.039
12837546	C1orf52	chromosome 1 open reading frame 52		0.003
12847392	C1orf54	chromosome 1 open reading frame 54		0.027
12847330	C1orf56	chromosome 1 open reading frame 56		0.005
12735459	C1orf74	chromosome 1 open reading frame 74		0.005
12836504	C1orf87	chromosome 1 open reading frame 87		0.029
12781719	C1QL2	complement component 1, q subcomponent-like 2		0.011
12769736	C1QTNF1	C1q and tumor necrosis factor related protein 1		0.000
12817249	C1QTNF8	C1q and tumor necrosis factor related protein 8		0.001
12858465	C1RL	complement C1r subcomponent like		0.004
12715435	C20orf194	chromosome 20 open reading frame 194		0.007
12716981	C20orf196	chromosome 20 open reading frame 196		0.004
12714756	C20orf24	chromosome 20 open reading frame 24		0.004
12715176	C20orf27	chromosome 20 open reading frame 27		0.000
12682117	C21orf91	chromosome 21 open reading frame 91		0.001
12748108	C22orf31	chromosome 22 open reading frame 31		0.010
12695768	C2CD4B	C2 calcium-dependent domain containing 4B		0.037
12860067	C2CD5	C2 calcium-dependent domain containing 5		0.000
12707681	C2orf42	chromosome 2 open reading frame 42		0.002
12776141	C2orf47	chromosome 2 open reading frame 47		0.001
12848349	C2orf54	chromosome 2 open reading frame 54		0.025
12778080	C2orf69	chromosome 2 open reading frame 69		0.002
12700319	C2orf71	chromosome 2 open reading frame 71		0.019
12779724	C2orf72	chromosome 2 open reading frame 72		0.002
12784068	C2orf76	chromosome 2 open reading frame 76		0.021
12703320	C2orf81	chromosome 2 open reading frame 81		0.014
12841522	C2orf82	chromosome 2 open reading frame 82		0.001
12784501	C2orf88	chromosome 2 open reading frame 88		0.017
12876698	C3	complement component 3		0.008
12868116	C3AR1	complement component 3a receptor 1		0.035
12800313	C3orf14	chromosome 3 open reading frame 14		0.000
12800480	C3orf20	chromosome 3 open reading frame 20		0.022
12682289	C3orf52	chromosome 3 open reading frame 52		0.011
12684168	C3orf58	chromosome 3 open reading frame 58		0.000
12794939	C3orf62	chromosome 3 open reading frame 62		0.003
12682437	C3orf70	chromosome 3 open reading frame 70		0.011
12734540	C4BPA	complement component 4 binding protein alpha		0.039
12875794	C4orf17	chromosome 4 open reading frame 17		0.005
12875951	C4orf32	chromosome 4 open reading frame 32		0.003
12744739	C4orf46	chromosome 4 open reading frame 46		0.002
12881019	C5orf24	chromosome 5 open reading frame 24		0.001
12786653	C5orf28	chromosome 5 open reading frame 28		0.025
12881048	C5orf30	chromosome 5 open reading frame 30		0.001
12785597	C5orf34	chromosome 5 open reading frame 34		0.013
12786060	C5orf42	chromosome 5 open reading frame 42		0.000
12876554	C5orf63	chromosome 5 open reading frame 63		0.011
12896090	C6orf120	chromosome 6 open reading frame 120		0.014
12806452	C6orf136	chromosome 6 open reading frame 136		0.003
12800901	C6orf141	chromosome 6 open reading frame 141		0.002
12900114	C6orf163	chromosome 6 open reading frame 163		0.018
12804225	C6orf201	chromosome 6 open reading frame 201		0.007
12802870	C6orf62	chromosome 6 open reading frame 62		0.000
12803728	C6orf89	chromosome 6 open reading frame 89		0.032
12812873	C7orf26	chromosome 7 open reading frame 26		0.003
12812327	C7orf43	chromosome 7 open reading frame 43		0.011
12855981	C7orf49	chromosome 7 open reading frame 49		0.006
12852258	C7orf55	chromosome 7 open reading frame 55		0.034
12814219	C7orf61	chromosome 7 open reading frame 61		0.014
12845632	C8A	complement component 8 alpha subunit		0.031
12824532	C8orf4	chromosome 8 open reading frame 4		0.027
12824688	C8orf48	chromosome 8 open reading frame 48		0.005
12856155	C8orf59	chromosome 8 open reading frame 59		0.001
12682754	C8orf59	chromosome 8 open reading frame 59		0.022
12723302	C8orf76	chromosome 8 open reading frame 76		0.001
12723634	C8orf82	chromosome 8 open reading frame 82		0.000
12703404	C9orf114	chromosome 9 open reading frame 114		0.005
12703017	C9orf116	chromosome 9 open reading frame 116		0.001
12895307	C9orf152	chromosome 9 open reading frame 152		0.000
12706189	C9orf172	chromosome 9 open reading frame 172		0.001
12895113	C9orf24	chromosome 9 open reading frame 24		0.043
12890988	C9orf3	chromosome 9 open reading frame 3		0.000
12708551	C9orf69	chromosome 9 open reading frame 69		0.005
12889499	C9orf72	chromosome 9 open reading frame 72		0.016
12908260	CA5B	carbonic anhydrase 5B		0.002
12890120	CA9	carbonic anhydrase 9		0.019
12776233	CAB39	calcium binding protein 39		0.000
12743410	CABIN1	calcineurin binding protein 1		0.018
12716068	CABLES2	Cdk5 and Abl enzyme substrate 2		0.017
12741966	Cabp1	calcium binding protein 1		0.003
12832661	CABP2	calcium binding protein 2		0.008
12809501	CABYR	calcium binding tyrosine phosphorylation regulated		0.030
12699754	CACFD1	calcium channel flower domain containing 1		0.000
12704033	CACNA1B	calcium voltage-gated channel subunit alpha1 B		0.039
12849091	CACNA2D1	calcium voltage-gated channel auxiliary subunit alpha2delta 1		0.022
12869184	CACNA2D4	calcium voltage-gated channel auxiliary subunit alpha2delta 4		0.020
12864109	CACNB3	calcium voltage-gated channel auxiliary subunit beta 3		0.007
12774571	CACNB4	calcium voltage-gated channel auxiliary subunit beta 4		0.013
12704229	CAD	carbamoyl-phosphate synthetase 2, aspartate transcarbamylase, and dihydroorotase		0.004
12845993	CADM3	cell adhesion molecule 3		0.001
12802588	CAGE1	cancer antigen 1		0.004
12757189	CALB2	calbindin 2		0.042
12777248	CALCRL	calcitonin receptor like receptor		0.004
12822873	CALHM2	calcium homeostasis modulator 2		0.004
12696631	CALML4	calmodulin like 4		0.042
12883064	CALR	calreticulin		0.026
12878199	CALR3	calreticulin 3		0.012
12795924	CAMK1	calcium/calmodulin dependent protein kinase I		0.007
12886368	CAMK2A	calcium/calmodulin dependent protein kinase II alpha		0.005
12850660	CAMK2B	calcium/calmodulin dependent protein kinase II beta		0.044
12871571	CAMK2D	calcium/calmodulin dependent protein kinase II delta		0.002
12779313	CAMK2N1	calcium/calmodulin dependent protein kinase II inhibitor 1		0.000
12682342	CAMK2N2	calcium/calmodulin dependent protein kinase II inhibitor 2		0.031
12796080	CAMKV	CaM kinase like vesicle associated		0.005
12881775	CAMLG	calcium modulating ligand		0.002
12799185	CAMP	cathelicidin antimicrobial peptide		0.002
12704487	CAMSAP1	calmodulin regulated spectrin associated protein 1		0.002
12799796	CAND2	cullin associated and neddylation dissociated 2 (putative)		0.008
12698738	CAPG	capping actin protein, gelsolin like		0.023
12734563	CAPN2	calpain 2		0.029
12729294	CAPN5	calpain 5		0.000
12909762	CAPN6	calpain 6		0.003
12682559	CAPN7	calpain 7		0.023
12749351	CAPNS1	calpain small subunit 1		0.000
12729238	CAPRIN1	cell cycle associated protein 1		0.015
12861319	CAPRIN2	caprin family member 2		0.004
12887838	CAPS	calcyphosine		0.046
12846417	CAPZA1	capping actin protein of muscle Z-line alpha subunit 1		0.000
12853357	CAPZA2	capping actin protein of muscle Z-line alpha subunit 2		0.028
12867283	CARD10	caspase recruitment domain family member 10		0.026
12771070	CARD14	caspase recruitment domain family member 14		0.002
12891778	CARD19	caspase recruitment domain family member 19		0.002
12787697	CARD6	caspase recruitment domain family member 6		0.000
12708428	CARD9	caspase recruitment domain family member 9		0.030
12815814	CARHSP1	calcium regulated heat stable protein 1		0.010
12750871	CARMIL2	capping protein regulator and myosin 1 linker 2		0.001
12695066	CARMIL3	capping protein regulator and myosin 1 linker 3		0.049
12894888	CARNMT1	carnosine N-methyltransferase 1		0.025
12832117	CARNS1	carnosine synthase 1		0.017
12830844	CARS	cysteinyl-tRNA synthetase		0.017
12860468	CASC1	cancer susceptibility candidate 1		0.005
12764229	CASC3	cancer susceptibility candidate 3		0.046
12691488	CASC4	cancer susceptibility candidate 4		0.002
12692627	CASC5	cancer susceptibility candidate 5		0.003
12850971	CASD1	CAS1 domain containing 1		0.009
12903130	CASK	calcium/calmodulin-dependent serine protein kinase (MAGUK family)		0.003
12850935	CASP2	caspase 2		0.011
12726897	CASP4	caspase 4		0.003
12872011	CASP6	caspase 6		0.008
12820137	CASP7	caspase 7		0.002
12775648	CASP8	caspase 8		0.016
12734143	CASP9	caspase 9		0.019
12719139	CASS4	Cas scaffolding protein family member 4		0.001
12881395	CATSPER3	cation channel sperm associated 3		0.001
12781993	CATSPER4	cation channel sperm associated 4		0.001
12793771	CATSPERB	cation channel sperm associated auxiliary subunit beta		0.013
12748799	CATSPERG	cation channel sperm associated auxiliary subunit gamma		0.006
12852904	CAV1	caveolin 1		0.024
12853353	CAV2	caveolin 2		0.000
12715916	CBFA2T2	CBFA2/RUNX1 translocation partner 2		0.001
12753658	CBFB	core-binding factor, beta subunit		0.030
12753783	CBLC	Cbl proto-oncogene C		0.009
12690224	CBLN3	cerebellin 3 precursor		0.005
12680534	CBR3	carbonyl reductase 3		0.030
12888825	CBWD1	COBW domain containing 1		0.001
12892050	CBX1	chromobox 1		0.007
12765470	CBX1	chromobox 1		0.030
12768310	CBX2	chromobox 2		0.009
12765787	CBX4	chromobox 4		0.001
12865842	CBX6	chromobox 6		0.001
12857312	CBY1	chibby homolog 1 (Drosophila)		0.002
12885210	CC2D1A	coiled-coil and C2 domain containing 1A		0.000
12837750	CC2D1B	coiled-coil and C2 domain containing 1B		0.004
12889610	CCAR2	cell cycle and apoptosis regulator 2		0.003
12810048	CCDC102B	coiled-coil domain containing 102B		0.015
12759608	CCDC106	coiled-coil domain containing 106		0.026
12694336	CCDC112	coiled-coil domain containing 112		0.006
12748172	CCDC116	coiled-coil domain containing 116		0.001
12797145	CCDC12	coiled-coil domain containing 12		0.017
12903552	CCDC120	coiled-coil domain containing 120		0.000
12784808	CCDC127	coiled-coil domain containing 127		0.002
12777467	CCDC141	coiled-coil domain containing 141		0.038
12819987	CCDC172	coiled-coil domain containing 172		0.026
12798953	CCDC174	coiled-coil domain containing 174		0.049
12847098	CCDC18	coiled-coil domain containing 18		0.001
12904934	CCDC22	coiled-coil domain containing 22		0.014
12889637	CCDC25	coiled-coil domain containing 25		0.014
12770166	CCDC43	coiled-coil domain containing 43		0.050
12772406	CCDC47	coiled-coil domain containing 47		0.047
12685366	Ccdc50	coiled-coil domain containing 50		0.001
12684073	CCDC58	coiled-coil domain containing 58		0.001
12828220	CCDC6	coiled-coil domain containing 6		0.000
12747950	CCDC60	coiled-coil domain containing 60		0.039
12746748	CCDC62	coiled-coil domain containing 62		0.001
12743916	CCDC64	coiled-coil domain containing 64		0.001
12799866	CCDC66	coiled-coil domain containing 66		0.036
12744976	Ccdc74a	coiled-coil domain containing 74A		0.003
12860511	CCDC77	coiled-coil domain containing 77		0.011
12755241	CCDC79	coiled-coil domain containing 79		0.003
12753878	CCDC8	coiled-coil domain containing 8		0.034
12684718	CCDC80	coiled-coil domain containing 80		0.000
12833979	CCDC81	coiled-coil domain containing 81		0.002
12727534	CCDC82	coiled-coil domain containing 82		0.000
12835017	CCDC83	coiled-coil domain containing 83		0.034
12706802	CCDC88A	coiled-coil domain containing 88A		0.003
12831548	CCDC89	coiled-coil domain containing 89		0.022
12753910	CCDC9	coiled-coil domain containing 9		0.019
12829880	CCDC90B	coiled-coil domain containing 90B		0.000
12744483	CCDC92	coiled-coil domain containing 92		0.009
12784390	CCDC93	coiled-coil domain containing 93		0.010
12889052	CCIN	calicin		0.004
12748765	CCL17	C-C motif chemokine ligand 17		0.008
12774476	CCL20	C-C motif chemokine ligand 20		0.027
12881782	CCL25	C-C motif chemokine ligand 25		0.000
12853527	CCM2	CCM2 scaffolding protein		0.004
12869943	CCNA2	cyclin A2		0.010
12691995	CCNB1IP1	cyclin B1 interacting protein 1		0.007
12693465	CCNB2	cyclin B2		0.010
12831125	CCND1	cyclin D1		0.001
12806571	CCND3	cyclin D3		0.000
12692130	CCNDBP1	cyclin D1 binding protein 1		0.000
12752922	CCNE1	cyclin E1		0.001
12725792	CCNE2	cyclin E2		0.001
12811770	CCNF	cyclin F		0.001
12870891	CCNG2	cyclin G2		0.034
12887765	CCNH	cyclin H		0.021
12873583	CCNI	cyclin I		0.031
12790558	CCNK	cyclin K		0.001
12680419	CCNL1	cyclin L1		0.001
12737000	CCNL2	cyclin L2		0.001
12720809	CCNY	cyclin Y		0.000
12691088	CCPG1	cell cycle progression 1		0.004
12800040	CCR2	C-C motif chemokine receptor 2		0.030
12794520	CCR8	C-C motif chemokine receptor 8		0.003
12875828	CCSER1	coiled-coil serine rich protein 1		0.017
12826933	CCSER2	coiled-coil serine rich protein 2		0.003
12836483	CCT3	chaperonin containing TCP1 subunit 3		0.010
12764750	CCT6B	chaperonin containing TCP1 subunit 6B		0.001
12705696	CCT7	chaperonin containing TCP1 subunit 7		0.002
12843976	CD101	CD101 molecule		0.001
12883076	CD14	CD14 molecule		0.013
12861019	CD163	CD163 molecule		0.038
12844927	CD1D	CD1d molecule		0.001
12681567	CD200	CD200 molecule		0.034
12838165	CD244	CD244 molecule		0.005
12770671	CD300A	CD300a molecule		0.031
12766383	CD300LD	CD300 molecule like family member d		0.018
12773826	CD302	CD302 molecule		0.030
12750465	CD33	CD33 molecule		0.007
12750503	CD37	CD37 molecule		0.033
12754045	CD3EAP	CD3e molecule associated protein		0.012
12713828	CD40	CD40 molecule		0.029
12683511	CD47	CD47 molecule		0.006
12739756	CD55	CD55 molecule (Cromer blood group)		0.000
12841656	CD58	CD58 molecule		0.037
12731267	CD59	CD59 molecule		0.036
12761636	CD68	CD68 molecule		0.000
12755709	CD79A	CD79a molecule		0.002
12679541	CD96	CD96 molecule		0.009
12907746	CD99	CD99 molecule		0.041
12910033	CD99L2	CD99 molecule like 2		0.041
12784351	CDA	cytidine deaminase		0.005
12709514	CDADC1	cytidine and dCMP deaminase domain containing 1		0.015
12696539	CDAN1	codanin 1		0.048
12719385	CDC123	cell division cycle 123		0.000
12894083	CDC14B	cell division cycle 14B		0.000
12710574	CDC16	cell division cycle 16		0.003
12844886	CDC20	cell division cycle 20		0.003
12885074	CDC23	cell division cycle 23		0.002
12795899	CDC25A	cell division cycle 25A		0.001
12718493	CDC25B	cell division cycle 25B		0.000
12895626	CDC26	cell division cycle 26		0.003
12772455	CDC27	cell division cycle 27		0.001
12885735	CDC37	cell division cycle 37		0.001
12900172	CDC40	cell division cycle 40		0.001
12782786	CDC42	cell division cycle 42		0.000
12833931	CDC42BPG	CDC42 binding protein kinase gamma		0.039
12830071	CDC42EP2	CDC42 effector protein 2		0.004
12888569	CDC42SE2	CDC42 small effector 2		0.010
12742288	CDC45	cell division cycle 45		0.004
12803746	CDC5L	cell division cycle 5 like		0.001
12737921	CDC73	cell division cycle 73		0.001
12862285	CDCA3	cell division cycle associated 3		0.037
12792965	CDCA4	cell division cycle associated 4		0.006
12784210	CDCA7	cell division cycle associated 7		0.008
12796774	CDCP1	CUB domain containing protein 1		0.001
12749523	CDH1	cadherin 1		0.001
12759843	CDH11	cadherin 11		0.009
12787973	CDH6	cadherin 6		0.017
12825885	CDHR1	cadherin related family member 1		0.044
12797580	CDHR4	cadherin related family member 4		0.007
12829049	CDHR5	cadherin related family member 5		0.040
12816205	CDIP1	cell death-inducing p53 target 1		0.002
12812600	CDIPT	CDP-diacylglycerol--inositol 3-phosphatidyltransferase		0.005
12825838	CDK1	cyclin-dependent kinase 1		0.002
12753754	CDK10	cyclin-dependent kinase 10		0.026
12734866	CDK11A	cyclin-dependent kinase 11A		0.005
12762826	CDK12	cyclin-dependent kinase 12		0.003
12779298	CDK15	cyclin-dependent kinase 15		0.034
12905630	CDK16	cyclin-dependent kinase 16		0.001
12897122	CDK19	cyclin-dependent kinase 19		0.033
12866416	CDK2	cyclin-dependent kinase 2		0.004
12833903	CDK2AP2	cyclin-dependent kinase 2 associated protein 2		0.012
12858932	CDK4	cyclin-dependent kinase 4		0.001
12852927	CDK5	cyclin-dependent kinase 5		0.008
12767434	CDK5R1	cyclin-dependent kinase 5, regulatory subunit 1 (p35)		0.001
12719237	CDK5RAP1	CDK5 regulatory subunit associated protein 1		0.009
12769025	CDK5RAP3	CDK5 regulatory subunit associated protein 3		0.000
12787480	CDK7	cyclin-dependent kinase 7		0.003
12711466	CDK8	cyclin-dependent kinase 8		0.026
12700508	CDK9	cyclin-dependent kinase 9		0.000
12806070	CDKAL1	CDK5 regulatory subunit associated protein 1 like 1		0.024
12695420	CDKL1	cyclin dependent kinase like 1		0.022
12874907	CDKL2	cyclin dependent kinase like 2		0.014
12887538	CDKL3	cyclin dependent kinase like 3		0.001
12705990	CDKL4	cyclin dependent kinase like 4		0.004
12801900	CDKN1A	cyclin-dependent kinase inhibitor 1A		0.000
12865627	CDKN1B	cyclin-dependent kinase inhibitor 1B		0.019
12823949	CDKN2AIP	CDKN2A interacting protein		0.035
12884993	CDKN2AIPNL	CDKN2A interacting protein N-terminal like		0.002
12843388	CDKN2C	cyclin-dependent kinase inhibitor 2C		0.010
12719205	CDNF	cerebral dopamine neurotrophic factor		0.002
12694790	CDO1	cysteine dioxygenase type 1		0.000
12834537	CDON	cell adhesion associated, oncogene regulated		0.000
12817799	CDR2	cerebellar degeneration related protein 2		0.023
12772567	CDR2L	cerebellar degeneration related protein 2 like		0.025
12770586	CDRT4	CMT1A duplicated region transcript 4		0.001
12752008	CDT1	chromatin licensing and DNA replication factor 1		0.002
12806463	CDYL	chromodomain protein, Y-like		0.004
12755716	CEBPA	CCAAT/enhancer binding protein alpha		0.022
12721602	CEBPD	CCAAT/enhancer binding protein delta		0.000
12753926	CEBPG	CCAAT/enhancer binding protein gamma		0.004
12704566	CEBPZ	CCAAT/enhancer binding protein zeta		0.002
12745226	CECR6	cat eye syndrome chromosome region, candidate 6		0.040
12738614	CELA2A	chymotrypsin like elastase family member 2A		0.024
12733254	Celf1	CUGBP, Elav-like family member 1		0.001
12696608	Celf6	CUGBP, Elav-like family member 6		0.007
12824564	CENPA	centromere protein A		0.033
12707854	CENPA	centromere protein A		0.005
12873465	CENPC	centromere protein C		0.030
12869954	CENPE	centromere protein E		0.005
12787132	CENPH	centromere protein H		0.004
12903846	CENPI	centromere protein I		0.006
12710505	CENPJ	centromere protein J		0.006
12785235	CENPK	centromere protein K		0.028
12708398	CENPO	centromere protein O		0.001
12889307	CENPP	centromere protein P		0.039
12825587	CENPU	centromere protein U		0.015
12899402	CENPW	centromere protein W		0.004
12901592	CENPW	centromere protein W		0.007
12772981	CEP112	centrosomal protein 112		0.002
12763276	CEP131	centrosomal protein 131		0.001
12870714	CEP135	centrosomal protein 135		0.020
12897148	CEP162	centrosomal protein 162		0.034
12686653	CEP19	centrosomal protein 19		0.005
12864199	CEP290	centrosomal protein 290		0.018
12890056	CEP44	centrosomal protein 44		0.009
12731023	CEP57	centrosomal protein 57		0.017
12900459	CEP57L1	centrosomal protein 57 like 1		0.045
12685024	CEP63	centrosomal protein 63		0.004
12702311	CEP68	centrosomal protein 68		0.001
12678367	CEP70	centrosomal protein 70		0.016
12678932	CEP70	centrosomal protein 70		0.002
12788410	CEP72	centrosomal protein 72		0.002
12809729	CEP76	centrosomal protein 76		0.002
12891363	CEP78	centrosomal protein 78		0.009
12781773	CEP85	centrosomal protein 85		0.001
12761977	CEP95	centrosomal protein 95		0.012
12700159	CERCAM	cerebral endothelial cell adhesion molecule		0.006
12881746	CERS1	ceramide synthase 1		0.001
12860714	CERS5	ceramide synthase 5		0.000
12750536	CES1	carboxylesterase 1		0.026
12907703	CETN2	centrin 2		0.031
12886486	CETN3	centrin 3		0.006
12742180	Cetn4	centrin 4		0.002
12837635	CFAP126	cilia and flagella associated protein 126		0.007
12789834	CFAP161	cilia and flagella associated protein 161		0.005
12756068	CFAP20	cilia and flagella associated protein 20		0.002
12699885	CFAP36	cilia and flagella associated protein 36		0.034
12822330	CFAP43	cilia and flagella associated protein 43		0.032
12684528	CFAP44	cilia and flagella associated protein 44		0.001
12841393	CFAP45	cilia and flagella associated protein 45		0.041
12717538	CFAP61	cilia and flagella associated protein 61		0.008
12828347	CFAP70	cilia and flagella associated protein 70		0.007
12755719	CFDP1	craniofacial development protein 1		0.015
12870901	CFI	complement factor I		0.023
12793557	CFL2	cofilin 2		0.000
12775239	CFLAR	CASP8 and FADD like apoptosis regulator		0.025
12909779	CFP	complement factor properdin		0.007
12852942	CFTR	cystic fibrosis transmembrane conductance regulator		0.013
12686629	CGGBP1	CGG triplet repeat binding protein 1		0.004
12846227	CGN	cingulin		0.001
12690629	CGRRF1	cell growth regulator with ring finger domain 1		0.002
12821748	CH25H	cholesterol 25-hydroxylase		0.007
12688416	CHAC1	ChaC glutathione-specific gamma-glutamylcyclotransferase 1		0.005
12708732	CHAMP1	chromosome alignment maintaining phosphoprotein 1		0.007
12818169	CHCHD2	coiled-coil-helix-coiled-coil-helix domain containing 2		0.001
12855931	CHCHD3	coiled-coil-helix-coiled-coil-helix domain containing 3		0.030
12845477	CHD1L	chromodomain helicase DNA binding protein 1-like		0.009
12858101	CHD4	chromodomain helicase DNA binding protein 4		0.005
12736499	CHD5	chromodomain helicase DNA binding protein 5		0.002
12830605	CHEK1	checkpoint kinase 1		0.004
12746880	CHEK2	checkpoint kinase 2		0.008
12744424	CHFR	checkpoint with forkhead and ring finger domains, E3 ubiquitin protein ligase		0.000
12738652	CHI3L1	chitinase 3 like 1		0.017
12844620	CHI3L2	chitinase 3 like 2		0.037
12910145	CHIC1	cysteine rich hydrophobic domain 1		0.009
12875717	CHIC2	cysteine rich hydrophobic domain 2		0.007
12833760	CHKA	choline kinase alpha		0.005
12867488	CHKB	choline kinase beta		0.005
12904333	CHM	CHM, Rab escort protein 1		0.001
12736589	CHML	choroideremia-like (Rab escort protein 2)		0.001
12756175	CHMP1A	charged multivesicular body protein 1A		0.000
12682450	CHMP2B	charged multivesicular body protein 2B		0.002
12699347	CHMP3	charged multivesicular body protein 3		0.022
12691768	CHMP4A	charged multivesicular body protein 4A		0.006
12717009	CHMP4B	charged multivesicular body protein 4B		0.001
12724566	CHMP4C	charged multivesicular body protein 4C		0.002
12891534	CHMP5	charged multivesicular body protein 5		0.001
12769391	CHMP6	charged multivesicular body protein 6		0.030
12891685	CHMP7	charged multivesicular body protein 7		0.049
12853629	Chn2	chimerin 2		0.020
12791755	CHRNA3	cholinergic receptor nicotinic alpha 3 subunit		0.000
12789088	CHRNA5	cholinergic receptor nicotinic alpha 5 subunit		0.012
12825478	CHRNA6	cholinergic receptor nicotinic alpha 6 subunit		0.008
12760968	CHRNB1	cholinergic receptor nicotinic beta 1 subunit		0.000
12824104	CHRNB3	cholinergic receptor nicotinic beta 3 subunit		0.002
12760843	CHRNE	cholinergic receptor nicotinic epsilon subunit		0.021
12705319	CHST10	carbohydrate sulfotransferase 10		0.006
12688963	CHST14	carbohydrate (dermatan 4) sulfotransferase 14		0.000
12826055	CHST3	carbohydrate (chondroitin 6) sulfotransferase 3		0.000
12812849	CHTF18	chromosome transmission fidelity factor 18		0.004
12759486	CHTF8	chromosome transmission fidelity factor 8		0.008
12847582	CHTOP	chromatin target of PRMT1		0.030
12792217	CIB1	calcium and integrin binding 1		0.049
12693259	CILP	cartilage intermediate layer protein		0.005
12885725	CILP2	cartilage intermediate layer protein 2		0.041
12688422	CIPC	CLOCK-interacting pacemaker		0.003
12744882	CIT	citron rho-interacting serine/threonine kinase		0.031
12900549	CITED2	Cbp/p300 interacting transactivator with Glu/Asp rich carboxy-terminal domain 2		0.000
12836500	CITED4	Cbp/p300 interacting transactivator with Glu/Asp rich carboxy-terminal domain 4		0.003
12704554	CKAP2L	cytoskeleton associated protein 2 like		0.000
12866165	CKAP4	cytoskeleton-associated protein 4		0.044
12792596	CKB	creatine kinase B		0.010
12881069	CKMT2	creatine kinase, mitochondrial 2		0.008
12838807	CLCC1	chloride channel CLIC like 1		0.009
12850176	CLCN1	chloride voltage-gated channel 1		0.003
12679105	CLCN2	chloride voltage-gated channel 2		0.037
12890646	CLCN3	chloride voltage-gated channel 3		0.007
12903190	CLCN5	chloride voltage-gated channel 5		0.029
12783474	CLCNKB	chloride voltage-gated channel Kb		0.017
12678900	CLDN1	claudin 1		0.002
12684080	CLDN11	claudin 11		0.021
12851470	CLDN12	claudin 12		0.023
12812592	CLDN15	claudin 15		0.006
12907329	CLDN2	claudin 2		0.005
12748152	CLDN5	claudin 5		0.009
12816326	CLDN6	claudin 6		0.002
12769973	CLDN7	claudin 7		0.041
12684748	CLDND1	claudin domain containing 1		0.003
12770292	CLEC10A	C-type lectin domain family 10 member A		0.044
12862540	Clec2g	C-type lectin domain family 2, member G		0.002
12862491	CLEC4A	C-type lectin domain family 4 member A		0.010
12802146	CLIC1	chloride intracellular channel 1		0.000
12904833	CLIC2	chloride intracellular channel 2		0.020
12699094	CLIC3	chloride intracellular channel 3		0.008
12780455	CLIC4	chloride intracellular channel 4		0.001
12804519	CLIC5	chloride intracellular channel 5		0.031
12887101	CLINT1	clathrin interactor 1		0.000
12743730	CLIP1	CAP-Gly domain containing linker protein 1		0.002
12757931	CLIP3	CAP-Gly domain containing linker protein 3		0.017
12791944	CLK3	CDC like kinase 3		0.000
12886251	CLK4	CDC like kinase 4		0.002
12791910	CLMN	calmin (calponin-like, transmembrane)		0.002
12709983	CLN5	ceroid-lipofuscinosis, neuronal 5		0.022
12697362	CLN6	ceroid-lipofuscinosis, neuronal 6, late infantile, variant		0.000
12831776	CLNS1A	chloride nucleotide-sensitive channel 1A		0.048
12727130	CLP1	cleavage and polyadenylation factor I subunit 1		0.015
12886908	CLPP	caseinolytic mitochondrial matrix peptidase proteolytic subunit		0.011
12754057	CLPTM1	cleft lip and palate associated transmembrane protein 1		0.035
12692866	CLPX	caseinolytic mitochondrial matrix peptidase chaperone subunit		0.000
12681827	CLRN1	clarin 1		0.021
12837338	CLSPN	claspin		0.005
12735556	CLSTN1	calsyntenin 1		0.003
12889056	CLTA	clathrin light chain A		0.037
12814118	CLUAP1	clusterin associated protein 1		0.004
12863747	CMAS	cytidine monophosphate N-acetylneuraminic acid synthetase		0.014
12759081	CMC2	C-x9-C motif containing 2		0.046
12905998	CMC4	C-x(9)-C motif containing 4		0.008
12843997	CMPK1	cytidine/uridine monophosphate kinase 1		0.014
12754736	CMTM3	CKLF like MARVEL transmembrane domain containing 3		0.000
12690553	CMYA5	cardiomyopathy associated 5		0.018
12715285	CNBD2	cyclic nucleotide binding domain containing 2		0.042
12750348	CNEP1R1	CTD nuclear envelope phosphatase 1 regulatory subunit 1		0.016
12698500	CNGA3	cyclic nucleotide gated channel alpha 3		0.040
12899815	CNKSR3	CNKSR family member 3		0.003
12880668	CNN1	calponin 1		0.029
12881080	CNN2	calponin 2		0.009
12819138	CNNM2	cyclin and CBS domain divalent metal cation transport mediator 2		0.003
12697953	CNNM3	cyclin and CBS domain divalent metal cation transport mediator 3		0.000
12758561	CNOT1	CCR4-NOT transcription complex subunit 1		0.000
12796803	CNOT10	CCR4-NOT transcription complex subunit 10		0.017
12758174	CNOT3	CCR4-NOT transcription complex subunit 3		0.008
12855578	CNOT4	CCR4-NOT transcription complex subunit 4		0.000
12760627	CNP	2',3'-cyclic nucleotide 3' phosphodiesterase		0.001
12780828	CNPPD1	cyclin Pas1/PHO80 domain containing 1		0.005
12852783	CNPY1	canopy FGF signaling regulator 1		0.050
12815612	CNPY4	canopy FGF signaling regulator 4		0.000
12778566	CNR2	cannabinoid receptor 2		0.018
12740915	CNST	consortin, connexin sorting protein		0.000
12895030	CNTFR	ciliary neurotrophic factor receptor		0.025
12894487	CNTLN	centlein		0.001
12799334	CNTN4	contactin 4		0.016
12753128	CNTNAP4	contactin associated protein like 4		0.021
12774157	CNTNAP5	contactin associated protein-like 5		0.019
12890580	CNTRL	centriolin		0.005
12849578	COA1	cytochrome c oxidase assembly factor 1 homolog		0.000
12772378	COA3	cytochrome c oxidase assembly factor 3		0.001
12730524	COA4	cytochrome c oxidase assembly factor 4 homolog		0.003
12707959	COA5	cytochrome c oxidase assembly factor 5		0.006
12838856	COA7	cytochrome c oxidase assembly factor 7 (putative)		0.038
12851732	COBL	cordon-bleu WH2 repeat protein		0.001
12770563	COG1	component of oligomeric golgi complex 1		0.000
12710070	COG3	component of oligomeric golgi complex 3		0.013
12752785	COG4	component of oligomeric golgi complex 4		0.000
12852571	COG5	component of oligomeric golgi complex 5		0.003
12815419	COG7	component of oligomeric golgi complex 7		0.008
12768553	COIL	coilin		0.001
12836122	COL11A1	collagen type XI alpha 1		0.002
12827027	COL13A1	collagen type XIII alpha 1		0.035
12888697	COL15A1	collagen type XV alpha 1		0.049
12760992	COL1A1	collagen type I alpha 1		0.010
12848984	COL1A2	collagen type I alpha 2		0.017
12857494	COL2A1	collagen type II alpha 1		0.010
12693610	COL4A3BP	collagen type IV alpha 3 binding protein		0.001
12908781	COL4A6	collagen type IV alpha 6		0.041
12845908	COL6A3	collagen type VI alpha 3		0.028
12794790	COL7A1	collagen type VII alpha 1		0.011
12840647	COL8A2	collagen type VIII alpha 2		0.002
12721402	COL9A3	collagen type IX alpha 3		0.005
12724931	COLEC10	collectin subfamily member 10		0.008
12887125	COMMD10	COMM domain containing 10		0.008
12717277	COMMD3	COMM domain containing 3		0.000
12714694	COMMD3-BMI1	COMMD3-BMI1 readthrough		0.001
12724377	COMMD5	COMM domain containing 5		0.012
12712963	Commd6	COMM domain containing 6		0.001
12873712	COMMD8	COMM domain containing 8		0.001
12731651	COMMD9	COMM domain containing 9		0.005
12729213	COPB1	coatomer protein complex subunit beta 1		0.001
12877380	COPE	coatomer protein complex subunit epsilon		0.004
12855278	COPG2	coatomer protein complex subunit gamma 2		0.018
12762177	COPS3	COP9 signalosome subunit 3		0.002
12872183	COPS4	COP9 signalosome subunit 4		0.001
12816502	COPS6	COP9 signalosome subunit 6		0.017
12864552	COPS7A	COP9 signalosome subunit 7A		0.016
12779513	COPS7B	COP9 signalosome subunit 7B		0.000
12847648	COPS9	COP9 signalosome subunit 9		0.000
12864037	COPZ1	coatomer protein complex subunit zeta 1		0.000
12867761	COQ10A	coenzyme Q10A		0.000
12776437	COQ10B	coenzyme Q10B		0.000
12898602	COQ3	coenzyme Q3, methyltransferase		0.000
12688995	COQ6	coenzyme Q6, monooxygenase		0.048
12815409	COQ7	coenzyme Q7, hydroxylase		0.006
12752551	COQ9	coenzyme Q9		0.005
12874589	CORIN	corin, serine peptidase		0.019
12815240	CORO1A	coronin 1A		0.010
12833417	CORO1B	coronin 1B		0.000
12742723	CORO1C	coronin 1C		0.000
12895494	CORO2A	coronin 2A		0.000
12741412	CORT	cortistatin		0.000
12762808	COX10	COX10 heme A:farnesyltransferase cytochrome c oxidase assembly factor		0.004
12769364	COX11	COX11 cytochrome c oxidase copper chaperone		0.004
12868908	COX14	COX14 cytochrome c oxidase assembly factor		0.000
12692002	COX16	COX16 cytochrome c oxidase assembly homolog		0.002
12810853	COX19	COX19 cytochrome c oxidase assembly factor		0.029
12749304	COX4I1	cytochrome c oxidase subunit 4I1		0.008
12717171	COX4I2	cytochrome c oxidase subunit 4I2		0.010
12789204	COX5A	cytochrome c oxidase subunit 5A		0.014
12704097	COX5B	cytochrome c oxidase subunit 5B		0.021
12815253	COX6A2	cytochrome c oxidase subunit 6A2		0.017
12723463	Cox6c	cytochrome c oxidase subunit VIc		0.021
12755990	COX7A1	cytochrome c oxidase subunit 7A1		0.001
12899530	COX7A2	cytochrome c oxidase subunit 7A2		0.004
12707532	COX7A2L	cytochrome c oxidase subunit 7A2 like		0.002
12906547	COX7B	cytochrome c oxidase subunit 7B		0.001
12741898	CPE	carboxypeptidase E		0.002
12786245	CPEB4	cytoplasmic polyadenylation element binding protein 4		0.005
12810681	CPLX4	complexin 4		0.017
12822850	CPN1	carboxypeptidase N subunit 1		0.006
12682338	CPN2	carboxypeptidase N subunit 2		0.001
12720884	CPNE1	copine 1		0.027
12754444	CPNE2	copine 2		0.043
12751776	CPNE7	copine 7		0.016
12800759	CPNE9	copine family member 9		0.000
12775843	CPO	carboxypeptidase O		0.005
12789126	CPSF2	cleavage and polyadenylation specific factor 2		0.025
12703862	CPSF3	cleavage and polyadenylation specific factor 3		0.007
12815150	CPSF4	cleavage and polyadenylation specific factor 4		0.000
12868913	CPSF6	cleavage and polyadenylation specific factor 6		0.001
12833064	CPSF7	cleavage and polyadenylation specific factor 7		0.007
12833215	CPT1A	carnitine palmitoyltransferase 1A		0.007
12865096	CPT1B	carnitine palmitoyltransferase 1B		0.016
12751471	CPT1C	carnitine palmitoyltransferase 1C		0.002
12738803	CPTP	ceramide-1-phosphate transfer protein		0.000
12871895	CPZ	carboxypeptidase Z		0.044
12836290	CRABP2	cellular retinoic acid binding protein 2		0.000
12860410	CRACR2A	calcium release activated channel regulator 2A		0.006
12812929	CRAMP1	cramped chromatin regulator homolog 1		0.003
12795294	CRBN	cereblon		0.012
12811988	CRCP	CGRP receptor component		0.008
12774511	CREB1	cAMP responsive element binding protein 1		0.001
12889108	CREB3	cAMP responsive element binding protein 3		0.001
12727699	CREB3L1	cAMP responsive element binding protein 3-like 1		0.047
12856171	CREB3L2	cAMP responsive element binding protein 3-like 2		0.003
12885197	CREB3L3	cAMP responsive element binding protein 3-like 3		0.004
12815561	CREBBP	CREB binding protein		0.000
12867556	CREBL2	cAMP responsive element binding protein like 2		0.002
12785577	CREBRF	CREB3 regulatory factor		0.002
12831543	CREBZF	CREB/ATF bZIP transcription factor		0.006
12859629	CRELD2	cysteine rich with EGF like domains 2		0.001
12720762	CREM	cAMP responsive element modulator		0.044
12760857	CRHR1	corticotropin releasing hormone receptor 1		0.033
12793632	CRIP1	cysteine rich protein 1		0.006
12750022	CRISPLD2	cysteine rich secretory protein LCCL domain containing 2		0.023
12769888	CRK	v-crk avian sarcoma virus CT10 oncogene homolog		0.000
12763990	CRLF3	cytokine receptor like factor 3		0.000
12714853	CRLS1	cardiolipin synthase 1		0.021
12730165	CRTAM	cytotoxic and regulatory T-cell molecule		0.048
12884731	CRTC1	CREB regulated transcription coactivator 1		0.002
12840964	CRTC2	CREB regulated transcription coactivator 2		0.000
12867467	CRY1	cryptochrome circadian clock 1		0.005
12730813	CRYAB	crystallin alpha B		0.008
12742013	CRYBB3	crystallin beta B3		0.046
12678675	CRYGS	crystallin gamma S		0.001
12835804	CRYZ	crystallin zeta		0.012
12679202	CRYZL1	crystallin zeta like 1		0.002
12860403	CSDC2	cold shock domain containing C2		0.001
12838342	CSDE1	cold shock domain containing E1		0.013
12826085	CSGALNACT2	chondroitin sulfate N-acetylgalactosaminyltransferase 2		0.001
12792185	CSK	c-src tyrosine kinase		0.009
12690103	CSNK1G1	casein kinase 1 gamma 1		0.000
12883560	CSNK1G3	casein kinase 1 gamma 3		0.006
12806481	CSNK2B	casein kinase 2 beta		0.001
12722811	CSPP1	centrosome and spindle pole associated protein 1		0.013
12799096	CSRNP1	cysteine and serine rich nuclear protein 1		0.013
12741105	CSRP1	cysteine and glycine rich protein 1		0.009
12717091	Cst12	cystatin 12		0.009
12731496	CSTF3	cleavage stimulation factor subunit 3		0.000
12715647	CSTL1	cystatin like 1		0.007
12902246	CT83	cancer/testis antigen 83		0.024
12821417	CTBP2	C-terminal binding protein 2		0.034
12770107	CTC1	CTS telomere maintenance complex component 1		0.001
12751923	CTCF	CCCTC-binding factor		0.043
12713233	CTCFL	CCCTC-binding factor like		0.015
12808982	CTDP1	CTD phosphatase subunit 1		0.001
12776719	CTDSP1	CTD small phosphatase 1		0.000
12858031	CTDSP2	CTD small phosphatase 2		0.004
12796617	CTDSPL	CTD small phosphatase like		0.047
12691258	CTDSPL2	CTD small phosphatase like 2		0.011
12812568	CTF1	cardiotrophin 1		0.002
12899445	CTGF	connective tissue growth factor		0.002
12713776	CTNNBL1	catenin beta like 1		0.004
12727971	CTNND1	catenin delta 1		0.045
12765241	CTNS	cystinosin, lysosomal cystine transporter		0.002
12843423	CTPS1	CTP synthase 1		0.022
12905937	CTPS2	CTP synthase 2		0.000
12732834	CTR9	CTR9 homolog, Paf1/RNA polymerase II complex component		0.001
12739448	CTRC	chymotrypsin C		0.007
12715356	CTSA	cathepsin A		0.001
12838041	CTSK	cathepsin K		0.001
12836201	CTSS	cathepsin S		0.003
12846842	CTTNBP2NL	CTTNBP2 N-terminal like		0.001
12757926	CTU1	cytosolic thiouridylase subunit 1		0.025
12753634	CTU2	cytosolic thiouridylase subunit 2		0.006
12693239	CTXN2	cortexin 2		0.040
12719803	CUBN	cubilin		0.001
12771810	CUEDC1	CUE domain containing 1		0.021
12822300	CUEDC2	CUE domain containing 2		0.015
12716419	CUL2	cullin 2		0.000
12782946	CUL3	cullin 3		0.002
12710699	CUL4A	cullin 4A		0.000
12905385	CUL4B	cullin 4B		0.009
12804814	CUL7	cullin 7		0.038
12803287	CUL9	cullin 9		0.000
12805178	CUTA	cutA divalent cation tolerance homolog (E. coli)		0.005
12820483	CUTC	cutC copper transporter		0.012
12814978	CUX1	cut like homeobox 1		0.020
12817180	CUX1	cut like homeobox 1		0.009
12729188	CWC15	CWC15 spliceosome-associated protein		0.015
12769856	CWC25	CWC25 spliceosome-associated protein homolog		0.004
12787115	CWC27	CWC27 spliceosome associated protein homolog		0.028
12821752	CWF19L1	CWF19-like 1, cell cycle control (S. pombe)		0.009
12728405	CWF19L2	CWF19-like 2, cell cycle control (S. pombe)		0.020
12762860	CXCL16	C-X-C motif chemokine ligand 16		0.004
12774525	CXCR4	C-X-C motif chemokine receptor 4		0.002
12903671	CXorf23	chromosome X open reading frame 23		0.000
12907438	CXorf56	chromosome X open reading frame 56		0.001
12908119	CXorf57	chromosome X open reading frame 57		0.026
12908368	CXorf58	chromosome X open reading frame 58		0.031
12880995	CXXC5	CXXC finger protein 5		0.021
12834915	CYB561A3	cytochrome b561 family member A3		0.004
12799416	CYB561D2	cytochrome b561 family member D2		0.003
12750181	CYB5B	cytochrome b5 type B		0.000
12735697	CYB5R1	cytochrome b5 reductase 1		0.000
12900868	CYB5R4	cytochrome b5 reductase 4		0.000
12907031	CYBB	cytochrome b-245, beta polypeptide		0.005
12782940	CYBRD1	cytochrome b reductase 1		0.002
12724971	CYC1	cytochrome c1		0.008
12779880	CYFIP1	cytoplasmic FMR1 interacting protein 1		0.029
12753088	CYLD	CYLD lysine 63 deubiquitinase		0.000
12845848	Cym	chymosin		0.004
12821429	CYP17A1	cytochrome P450 family 17 subfamily A member 1		0.003
12791899	CYP1A2	cytochrome P450 family 1 subfamily A member 2		0.046
12777721	CYP20A1	cytochrome P450 family 20 subfamily A member 1		0.000
12804601	CYP21A2	cytochrome P450 family 21 subfamily A member 2		0.017
12720728	CYP24A1	cytochrome P450 family 24 subfamily A member 1		0.031
12820714	CYP26C1	cytochrome P450 family 26 subfamily C member 1		0.021
12861772	CYP27B1	cytochrome P450 family 27 subfamily B member 1		0.042
12820507	CYP2C18	cytochrome P450 family 2 subfamily C member 18		0.047
12821993	Cyp2c44	cytochrome P450, family 2, subfamily c, polypeptide 44		0.001
12820973	CYP2C9	cytochrome P450 family 2 subfamily C member 9		0.018
12837643	CYP2J2	cytochrome P450 family 2 subfamily J member 2		0.019
12838871	CYP2J2	cytochrome P450 family 2 subfamily J member 2		0.043
12729762	CYP2R1	cytochrome P450 family 2 subfamily R member 1		0.000
12805318	CYP39A1	cytochrome P450 family 39 subfamily A member 1		0.000
12806109	CYP39A1	cytochrome P450 family 39 subfamily A member 1		0.001
12817362	CYP3A4	cytochrome P450 family 3 subfamily A member 4		0.011
12838617	CYP4A22	cytochrome P450 family 4 subfamily A member 22		0.009
12823768	CYP4V2	cytochrome P450 family 4 subfamily V member 2		0.007
12725595	CYP7B1	cytochrome P450 family 7 subfamily B member 1		0.036
12843892	CYR61	cysteine rich angiogenic inducer 61		0.001
12760345	CYTH1	cytohesin 1		0.010
12754353	CYTH2	cytohesin 2		0.003
12818431	CYTH3	cytohesin 3		0.007
12689200	DAAM1	dishevelled associated activator of morphogenesis 1		0.014
12797945	DAG1	dystroglycan 1		0.035
12817950	DAGLB	diacylglycerol lipase beta		0.000
12796132	DALRD3	DALR anticodon binding domain containing 3		0.005
12891606	DAPK1	death associated protein kinase 1		0.003
12776037	DARS	aspartyl-tRNA synthetase		0.001
12736974	DARS2	aspartyl-tRNA synthetase 2, mitochondrial		0.006
12777430	DAW1	dynein assembly factor with WD repeats 1		0.040
12804800	DAXX	death-domain associated protein		0.006
12868029	DAZAP2	DAZ associated protein 2		0.006
12779585	DBI	diazepam binding inhibitor (GABA receptor modulator, acyl-CoA binding protein)		0.008
12883887	DBN1	drebrin 1		0.000
12757474	DBNDD1	dysbindin (dystrobrevin binding protein 1) domain containing 1		0.001
12714434	DBNDD2	dysbindin domain containing 2		0.001
12795664	DBNL	drebrin like		0.001
12835724	DBT	dihydrolipoamide branched chain transacylase E2		0.002
12723914	DCAF13	DDB1 and CUL4 associated factor 13		0.002
12689010	DCAF4	DDB1 and CUL4 associated factor 4		0.004
12697740	DCAF5	DDB1 and CUL4 associated factor 5		0.029
12845452	DCAF6	DDB1 and CUL4 associated factor 6		0.004
12837617	DCAF8	DDB1 and CUL4 associated factor 8		0.001
12768981	DCAKD	dephospho-CoA kinase domain containing		0.001
12685136	DCBLD2	discoidin, CUB and LCCL domain containing 2		0.016
12781579	DCDC2B	doublecortin domain containing 2B		0.016
12871503	DCK	deoxycytidine kinase		0.001
12747533	DCLK2	doublecortin like kinase 2		0.002
12821614	DCLRE1A	DNA cross-link repair 1A		0.010
12846963	DCLRE1B	DNA cross-link repair 1B		0.000
12863901	DCN	decorin		0.010
12797434	DCP1A	decapping mRNA 1A		0.000
12829466	DCPS	decapping enzyme, scavenger		0.007
12860523	DCTN2	dynactin subunit 2		0.001
12887633	DCTN4	dynactin subunit 4		0.000
12823954	DCTN6	dynactin subunit 6		0.014
12818178	DCTPP1	dCTP pyrophosphatase 1		0.024
12713011	DCUN1D2	defective in cullin neddylation 1 domain containing 2		0.000
12815458	DCUN1D3	defective in cullin neddylation 1 domain containing 3		0.024
12727332	DCUN1D5	defective in cullin neddylation 1 domain containing 5		0.027
12763941	DCXR	dicarbonyl/L-xylulose reductase		0.005
12885162	DDA1	DET1 and DDB1 associated 1		0.005
12840336	DDAH1	dimethylarginine dimethylaminohydrolase 1		0.023
12803382	DDAH2	dimethylarginine dimethylaminohydrolase 2		0.001
12833541	DDB1	damage specific DNA binding protein 1		0.002
12693689	DDHD1	DDHD domain containing 1		0.040
12823929	DDHD2	DDHD domain containing 2		0.017
12862848	DDIT3	DNA damage inducible transcript 3		0.038
12826569	DDIT4	DNA damage inducible transcript 4		0.010
12870781	DDIT4L	DNA damage inducible transcript 4 like		0.000
12862467	DDN	dendrin		0.003
12776148	DDOST	dolichyl-diphosphooligosaccharide--protein glycosyltransferase non-catalytic subunit		0.017
12806211	DDR1	discoidin domain receptor tyrosine kinase 1		0.007
12714716	DDRGK1	DDRGK domain containing 1		0.002
12705217	DDX1	DEAD/H-box helicase 1		0.000
12858066	DDX11	DEAD/H-box helicase 11		0.000
12852372	DDX18	DEAD-box helicase 18		0.012
12757460	DDX19B	DEAD-box helicase 19B		0.013
12861406	DDX23	DEAD-box helicase 23		0.007
12793017	DDX24	DEAD-box helicase 24		0.006
12830142	DDX25	DEAD-box helicase 25		0.004
12758918	DDX28	DEAD-box helicase 28		0.045
12907898	DDX3X	DEAD-box helicase 3, X-linked		0.008
12883851	DDX41	DEAD-box helicase 41		0.002
12760325	DDX42	DEAD-box helicase 42		0.001
12769431	DDX52	DEAD-box helicase 52		0.006
12739549	DDX59	DEAD-box helicase 59		0.001
12732054	DDX6	DEAD-box helicase 6		0.004
12830155	DEAF1	DEAF1, transcription factor		0.005
12753012	DEDD2	death effector domain containing 2		0.025
12802203	DEF6	DEF6, guanine nucleotide exchange factor		0.004
12751411	DEF8	differentially expressed in FDCP 8 homolog (mouse)		0.021
12738972	DEGS1	delta(4)-desaturase, sphingolipid 1		0.006
12803419	DEK	DEK proto-oncogene		0.031
12705645	DENND1A	DENN domain containing 1A		0.002
12739683	DENND1B	DENN domain containing 1B		0.010
12853963	DENND2A	DENN domain containing 2A		0.039
12836428	DENND2D	DENN domain containing 2D		0.002
12694827	DENND4A	DENN domain containing 4A		0.002
12894805	DENND4C	DENN domain containing 4C		0.005
12796582	DENND6A	DENN domain containing 6A		0.006
12863385	DENND6B	DENN domain containing 6B		0.029
12834671	DENR	density-regulated protein		0.005
12839301	DEPDC1	DEP domain containing 1		0.002
12786454	DEPDC1B	DEP domain containing 1B		0.002
12743008	DEPDC5	DEP domain containing 5		0.010
12728877	DEPDC7	DEP domain containing 7		0.009
12721828	DERL1	derlin 1		0.001
12762234	DERL2	derlin 2		0.008
12739806	DESI2	desumoylating isopeptidase 2		0.000
12735236	DFFA	DNA fragmentation factor subunit alpha		0.002
12739360	DFFB	DNA fragmentation factor subunit beta		0.019
12851996	DFNA5	DFNA5, deafness associated tumor suppressor		0.003
12721680	DGAT1	diacylglycerol O-acyltransferase 1		0.002
12746523	DGCR14	DiGeorge syndrome critical region gene 14		0.001
12748233	DGCR2	DiGeorge syndrome critical region gene 2		0.026
12744115	DGCR8	DGCR8 microprocessor complex subunit		0.037
12864719	DGKA	diacylglycerol kinase alpha		0.000
12838134	DGKD	diacylglycerol kinase delta		0.002
12680684	DGKG	diacylglycerol kinase gamma		0.004
12710288	DGKH	diacylglycerol kinase eta		0.007
12705028	DGUOK	deoxyguanosine kinase		0.006
12839924	DHCR24	24-dehydrocholesterol reductase		0.005
12833750	DHCR7	7-dehydrocholesterol reductase		0.001
12690195	DHRS1	dehydrogenase/reductase (SDR family) member 1		0.009
12762566	DHRS11	dehydrogenase/reductase (SDR family) member 11		0.008
12770324	DHRS13	dehydrogenase/reductase (SDR family) member 13		0.001
12693416	DHRS4	dehydrogenase/reductase (SDR family) member 4		0.014
12694667	DHRS7	dehydrogenase/reductase (SDR family) member 7		0.001
12780359	DHRS9	dehydrogenase/reductase (SDR family) member 9		0.008
12719581	DHTKD1	dehydrogenase E1 and transketolase domain containing 1		0.047
12874084	DHX15	DEAH-box helicase 15		0.009
12785538	DHX29	DEAH-box helicase 29		0.044
12800567	DHX30	DEAH-box helicase 30		0.012
12714904	DHX35	DEAH-box helicase 35		0.033
12679558	DHX36	DEAH-box helicase 36		0.049
12757724	DHX38	DEAH-box helicase 38		0.000
12764393	DHX40	DEAH-box helicase 40		0.013
12707691	DHX57	DEAH-box helicase 57		0.001
12768779	DHX58	DEXH-box helicase 58		0.005
12764584	DHX8	DEAH-box helicase 8		0.002
12734434	DHX9	DEAH-box helicase 9		0.004
12791786	DICER1	dicer 1, ribonuclease III		0.000
12715450	DIDO1	death inducer-obliterator 1		0.002
12785401	DIMT1	DIM1 dimethyladenosine transferase 1 homolog		0.000
12847982	DIO1	deiodinase, iodothyronine type I		0.041
12680623	DIP2A	disco interacting protein 2 homolog A		0.004
12716382	DIP2C	disco interacting protein 2 homolog C		0.000
12836423	DIRAS3	DIRAS family GTP binding RAS like 3		0.010
12682731	DIRC2	disrupted in renal carcinoma 2		0.004
12713021	DIS3	DIS3 homolog, exosome endoribonuclease and 3'-5' exoribonuclease		0.009
12753463	DKKL1	dickkopf like acrosomal protein 1		0.043
12851031	DLD	dihydrolipoamide dehydrogenase		0.001
12907867	DLG3	discs large homolog 3		0.001
12766536	DLG4	discs large homolog 4		0.002
12750129	DLL3	delta-like 3 (Drosophila)		0.023
12688475	DLST	dihydrolipoamide S-succinyltransferase		0.004
12782063	DLX1	distal-less homeobox 1		0.007
12777335	DLX2	distal-less homeobox 2		0.001
12765924	DLX3	distal-less homeobox 3		0.001
12770578	DLX4	distal-less homeobox 4		0.002
12757161	DMPK	dystrophia myotonica protein kinase		0.001
12893790	DMRT2	doublesex and mab-3 related transcription factor 2		0.008
12893061	DMRT3	doublesex and mab-3 related transcription factor 3		0.008
12894280	DMRTA1	DMRT like family A1		0.003
12758826	DMRTC2	DMRT like family C2		0.009
12855480	DMTF1	cyclin D binding myb like transcription factor 1		0.009
12760168	DMWD	dystrophia myotonica, WD repeat containing		0.037
12886787	DMXL1	Dmx like 1		0.006
12692314	DMXL2	Dmx like 2		0.041
12696159	DNAAF2	dynein (axonemal) assembly factor 2		0.011
12800154	DNAH1	dynein axonemal heavy chain 1		0.014
12766056	DNAH17	dynein axonemal heavy chain 17		0.003
12766241	DNAH2	dynein axonemal heavy chain 2		0.000
12781810	DNAH7	dynein axonemal heavy chain 7		0.025
12890878	DNAJA1	DnaJ heat shock protein family (Hsp40) member A1		0.002
12756008	DNAJA2	DnaJ heat shock protein family (Hsp40) member A2		0.004
12812413	DNAJA3	DnaJ heat shock protein family (Hsp40) member A3		0.000
12790479	DNAJA4	DnaJ heat shock protein family (Hsp40) member A4		0.009
12880985	DNAJB1	DnaJ heat shock protein family (Hsp40) member B1		0.000
12683918	DNAJB11	DnaJ heat shock protein family (Hsp40) member B11		0.000
12828466	DNAJB12	DnaJ heat shock protein family (Hsp40) member B12		0.001
12728307	DNAJB13	DnaJ heat shock protein family (Hsp40) member B13		0.005
12872038	DNAJB14	DnaJ heat shock protein family (Hsp40) member B14		0.009
12891564	DNAJB5	DnaJ heat shock protein family (Hsp40) member B5		0.000
12855730	DNAJB9	DnaJ heat shock protein family (Hsp40) member B9		0.005
12721170	DNAJC1	DnaJ heat shock protein family (Hsp40) member C1		0.006
12683672	DNAJC13	DnaJ heat shock protein family (Hsp40) member C13		0.028
12886637	DNAJC18	DnaJ heat shock protein family (Hsp40) member C18		0.037
12680249	DNAJC19	DnaJ heat shock protein family (Hsp40) member C19		0.000
12856418	DNAJC19	DnaJ heat shock protein family (Hsp40) member C19		0.002
12866079	DNAJC22	DnaJ heat shock protein family (Hsp40) member C22		0.006
12891218	DNAJC25	DnaJ heat shock protein family (Hsp40) member C25		0.039
12702138	DNAJC27	DnaJ heat shock protein family (Hsp40) member C27		0.014
12814070	DNAJC30	DnaJ heat shock protein family (Hsp40) member C30		0.001
12834453	DNAJC4	DnaJ heat shock protein family (Hsp40) member C4		0.022
12718089	DNAJC5	DnaJ heat shock protein family (Hsp40) member C5		0.006
12842868	DNAJC6	DnaJ heat shock protein family (Hsp40) member C6		0.006
12771397	DNAJC7	DnaJ heat shock protein family (Hsp40) member C7		0.002
12779121	DNAJC8	DnaJ heat shock protein family (Hsp40) member C8		0.049
12845808	DNALI1	dynein axonemal light intermediate chain 1		0.002
12908337	DNASE1L1	deoxyribonuclease I-like 1		0.001
12877025	DNASE2	deoxyribonuclease II, lysosomal		0.012
12733630	DNHD1	dynein heavy chain domain 1		0.009
12868162	DNM1L	dynamin 1-like		0.018
12878698	DNM2	dynamin 2		0.017
12735104	DNM3	dynamin 3		0.031
12823252	DNMBP	dynamin binding protein		0.009
12883086	DNMT1	DNA (cytosine-5-)-methyltransferase 1		0.026
12698749	DNMT3A	DNA (cytosine-5-)-methyltransferase 3 alpha		0.022
12780762	DNPEP	aspartyl aminopeptidase		0.005
12806605	DNPH1	2'-deoxynucleoside 5'-phosphate N-hydrolase 1		0.001
12837741	DNTTIP2	deoxynucleotidyltransferase terminal interacting protein 2		0.025
12851048	DOCK4	dedicator of cytokinesis 4		0.002
12889361	DOCK5	dedicator of cytokinesis 5		0.000
12884252	DOCK6	dedicator of cytokinesis 6		0.005
12840345	DOCK7	dedicator of cytokinesis 7		0.000
12892381	DOCK8	dedicator of cytokinesis 8		0.001
12712905	DOCK9	dedicator of cytokinesis 9		0.000
12705749	DOK1	docking protein 1		0.022
12885430	DOK3	docking protein 3		0.025
12759650	DOK4	docking protein 4		0.027
12706410	DOLK	dolichol kinase		0.001
12680915	DONSON	downstream neighbor of SON		0.000
12898680	DOPEY1	dopey family member 1		0.001
12680337	DOPEY2	dopey family member 2		0.003
12878534	DOT1L	DOT1 like histone H3K79 methyltransferase		0.000
12732977	DPAGT1	dolichyl-phosphate N-acetylglucosaminephosphotransferase 1		0.002
12757376	DPF1	double PHD fingers 1		0.001
12837416	DPH5	diphthamide biosynthesis 5		0.004
12697497	DPH6	diphthamine biosynthesis 6		0.035
12720437	DPM1	dolichyl-phosphate mannosyltransferase polypeptide 1, catalytic subunit		0.001
12706234	DPM2	dolichyl-phosphate mannosyltransferase polypeptide 2, regulatory subunit		0.000
12851293	DPY19L1	dpy-19 like 1 (C. elegans)		0.004
12725626	DPY19L4	dpy-19 like 4 (C. elegans)		0.037
12891069	DPYSL2	dihydropyrimidinase like 2		0.004
12884669	DPYSL3	dihydropyrimidinase like 3		0.004
12819517	DPYSL4	dihydropyrimidinase like 4		0.007
12703380	DPYSL5	dihydropyrimidinase like 5		0.001
12700322	DQX1	DEAQ-box RNA dependent ATPase 1		0.000
12847254	DR1	down-regulator of transcription 1		0.026
12861066	DRAM1	DNA damage regulated autophagy modulator 1		0.036
12841553	DRAM2	DNA damage regulated autophagy modulator 2		0.000
12704994	DRC1	dynein regulatory complex subunit 1		0.000
12768508	DRG2	developmentally regulated GTP binding protein 2		0.005
12786344	DROSHA	drosha ribonuclease III		0.006
12905178	DRP2	dystrophin related protein 2		0.005
12807489	DSC2	desmocollin 2		0.000
12724704	DSCC1	DNA replication and sister chromatid cohesion 1		0.008
12808521	DSEL	dermatan sulfate epimerase-like		0.001
12714968	DSTN	destrin, actin depolymerizing factor		0.027
12740723	DTL	denticleless E3 ubiquitin protein ligase homolog		0.000
12701303	DTNB	dystrobrevin beta		0.006
12881492	DTWD2	DTW domain containing 2		0.001
12813471	DTX2	deltex 2, E3 ubiquitin ligase		0.005
12680464	DTX3L	deltex 3 like, E3 ubiquitin ligase		0.010
12750668	DUS2	dihydrouridine synthase 2		0.050
12788100	DUSP1	dual specificity phosphatase 1		0.015
12740926	DUSP10	dual specificity phosphatase 10		0.025
12843309	DUSP12	dual specificity phosphatase 12		0.005
12762080	DUSP14	dual specificity phosphatase 14		0.007
12721069	DUSP15	dual specificity phosphatase 15		0.000
12745798	DUSP18	dual specificity phosphatase 18		0.000
12780717	DUSP19	dual specificity phosphatase 19		0.019
12844671	DUSP23	dual specificity phosphatase 23		0.013
12825333	DUSP26	dual specificity phosphatase 26 (putative)		0.004
12772767	DUSP3	dual specificity phosphatase 3		0.039
12819271	DUSP5	dual specificity phosphatase 5		0.019
12866101	DUSP6	dual specificity phosphatase 6		0.001
12797497	DUSP7	dual specificity phosphatase 7		0.000
12736270	DVL1	dishevelled segment polarity protein 1		0.022
12686253	DVL3	dishevelled segment polarity protein 3		0.001
12801521	DXO	decapping exoribonuclease		0.001
12798842	DYNC1LI1	dynein cytoplasmic 1 light intermediate chain 1		0.002
12699298	DYNC2LI1	dynein cytoplasmic 2 light intermediate chain 1		0.009
12742113	DYNLL1	dynein light chain LC8-type 1		0.005
12765094	DYNLL2	dynein light chain LC8-type 2		0.001
12714973	DYNLRB1	dynein light chain roadblock-type 1		0.005
12681327	DYRK1A	dual specificity tyrosine phosphorylation regulated kinase 1A		0.029
12866028	DYRK2	dual specificity tyrosine phosphorylation regulated kinase 2		0.020
12866856	DYRK4	dual specificity tyrosine phosphorylation regulated kinase 4		0.002
12704678	DYSF	dysferlin		0.014
12779842	DYTN	dystrotelin		0.039
12681678	DZIP3	DAZ interacting zinc finger protein 3		0.001
12720549	E2F1	E2F transcription factor 1		0.000
12779372	E2F2	E2F transcription factor 2		0.028
12752389	E2F4	E2F transcription factor 4		0.004
12832191	E2F8	E2F transcription factor 8		0.002
12679374	EAF1	ELL associated factor 1		0.048
12682252	EAF2	ELL associated factor 2		0.002
12792761	EAPP	E2F associated phosphoprotein		0.008
12725802	EBAG9	estrogen receptor binding site associated, antigen, 9		0.004
12887005	EBF1	early B-cell factor 1		0.029
12837900	EBNA1BP2	EBNA1 binding protein 2		0.048
12904168	EBP	emopamil binding protein (sterol isomerase)		0.001
12781459	ECEL1	endothelin converting enzyme-like 1		0.001
12756446	ECH1	enoyl-CoA hydratase 1, peroxisomal		0.000
12721001	ECHDC3	enoyl-CoA hydratase domain containing 3		0.002
12801335	ECI2	enoyl-CoA delta isomerase 2		0.032
12884060	ECSIT	ECSIT signalling integrator		0.029
12896233	ECT2L	epithelial cell transforming 2 like		0.013
12910270	Eda	ectodysplasin-A		0.004
12700059	EDF1	endothelial differentiation related factor 1		0.010
12887066	EDIL3	EGF like repeats and discoidin domains 3		0.031
12836193	EDN2	endothelin 2		0.022
12820407	EDRF1	erythroid differentiation regulatory factor 1		0.026
12866201	EEA1	early endosome antigen 1		0.035
12832960	EED	embryonic ectoderm development		0.000
12715162	EEF1A2	eukaryotic translation elongation factor 1 alpha 2		0.005
12710815	EEF1AKMT1	eukaryotic translation elongation factor 1 alpha lysine methyltransferase 1		0.003
12803613	EEF1E1	eukaryotic translation elongation factor 1 epsilon 1		0.005
12892075	EEF1G	eukaryotic translation elongation factor 1 gamma		0.024
12697339	EFCAB11	EF-hand calcium binding domain 11		0.001
12795697	EFCAB12	EF-hand calcium binding domain 12		0.029
12837933	EFCAB14	EF-hand calcium binding domain 14		0.013
12741146	EFCAB2	EF-hand calcium binding domain 2		0.029
12763777	EFCAB3	EF-hand calcium binding domain 3		0.049
12763852	EFCAB5	EF-hand calcium binding domain 5		0.034
12861238	EFCAB6	EF-hand calcium binding domain 6		0.011
12705367	EFEMP1	EGF containing fibulin-like extracellular matrix protein 1		0.024
12834503	EFEMP2	EGF containing fibulin-like extracellular matrix protein 2		0.020
12792907	EFL1	elongation factor like GTPase 1		0.002
12843663	EFNA1	ephrin A1		0.015
12847515	EFNA4	ephrin A4		0.000
12909305	EFNB1	ephrin B1		0.006
12710948	EFNB2	ephrin B2		0.001
12765609	EFNB3	ephrin B3		0.001
12706012	EFR3B	EFR3 homolog B		0.002
12769176	EFTUD2	elongation factor Tu GTP binding domain containing 2		0.000
12874710	EGF	epidermal growth factor		0.018
12798175	EGFR	epidermal growth factor receptor		0.013
12793341	EGLN3	egl-9 family hypoxia-inducible factor 3		0.000
12698206	EHBP1	EH domain binding protein 1		0.033
12832215	EHBP1L1	EH domain binding protein 1 like 1		0.003
12833536	EHD1	EH domain containing 1		0.018
12753213	EHD2	EH domain containing 2		0.006
12802006	EHMT2	euchromatic histone-lysine N-methyltransferase 2		0.049
12831379	EI24	EI24, autophagy associated transmembrane protein		0.027
12762513	EIF1	eukaryotic translation initiation factor 1		0.001
12834900	EIF1AD	eukaryotic translation initiation factor 1A domain containing		0.006
12903682	EIF1AX	eukaryotic translation initiation factor 1A, X-linked		0.001
12795463	EIF1B	eukaryotic translation initiation factor 1B		0.002
12686744	EIF2A	eukaryotic translation initiation factor 2A		0.001
12815965	EIF2AK1	eukaryotic translation initiation factor 2 alpha kinase 1		0.000
12704139	EIF2AK2	eukaryotic translation initiation factor 2 alpha kinase 2		0.015
12742817	EIF2B1	eukaryotic translation initiation factor 2B subunit alpha		0.008
12700664	EIF2B4	eukaryotic translation initiation factor 2B subunit delta		0.002
12687190	EIF2B5	eukaryotic translation initiation factor 2B subunit epsilon		0.001
12821768	EIF3A	eukaryotic translation initiation factor 3 subunit A		0.004
12866085	EIF3D	eukaryotic translation initiation factor 3 subunit D		0.000
12723121	EIF3E	eukaryotic translation initiation factor 3 subunit E		0.040
12722051	EIF3H	eukaryotic translation initiation factor 3 subunit H		0.003
12751758	EIF3K	eukaryotic translation initiation factor 3 subunit K		0.004
12859511	EIF3L	eukaryotic translation initiation factor 3 subunit L		0.002
12902467	EIF3M	eukaryotic translation initiation factor 3 subunit M		0.049
12728012	EIF3M	eukaryotic translation initiation factor 3 subunit M		0.044
12761624	EIF4A1	eukaryotic translation initiation factor 4A1		0.001
12763356	EIF4A3	eukaryotic translation initiation factor 4A3		0.004
12864689	EIF4B	eukaryotic translation initiation factor 4B		0.000
12876011	EIF4E2	eukaryotic translation initiation factor 4E family member 2		0.000
12827237	EIF4EBP2	eukaryotic translation initiation factor 4E binding protein 2		0.000
12683637	EIF4G1	eukaryotic translation initiation factor 4 gamma 1		0.002
12816964	EIF4H	eukaryotic translation initiation factor 4H		0.000
12761420	EIF5A	eukaryotic translation initiation factor 5A		0.032
12888778	ELAVL2	ELAV like neuron-specific RNA binding protein 2		0.025
12885681	ELAVL3	ELAV like neuron-specific RNA binding protein 3		0.006
12744348	ELF2	E74 like ETS transcription factor 2		0.009
12907392	ELF4	E74 like ETS transcription factor 4		0.000
12733118	ELF5	E74 like ETS transcription factor 5		0.030
12910733	ELK1	ELK1, ETS transcription factor		0.002
12862103	ELK3	ELK3, ETS transcription factor		0.007
12740756	ELK4	ELK4, ETS transcription factor		0.001
12877953	ELL	elongation factor for RNA polymerase II		0.000
12792372	ELL3	elongation factor for RNA polymerase II 3		0.000
12849825	ELMO1	engulfment and cell motility 1		0.017
12718816	ELMO2	engulfment and cell motility 2		0.014
12752368	ELMO3	engulfment and cell motility 3		0.006
12746657	ELMOD2	ELMO domain containing 2		0.003
12840805	ELOVL1	ELOVL fatty acid elongase 1		0.000
12900812	ELOVL4	ELOVL fatty acid elongase 4		0.000
12806809	ELOVL5	ELOVL fatty acid elongase 5		0.006
12871633	ELOVL6	ELOVL fatty acid elongase 6		0.000
12809517	ELP2	elongator acetyltransferase complex subunit 2		0.006
12729822	ELP4	elongator acetyltransferase complex subunit 4		0.003
12795452	ELP6	elongator acetyltransferase complex subunit 6		0.011
12786697	EMB	embigin		0.009
12726064	EMC2	ER membrane protein complex subunit 2		0.008
12794982	EMC3	ER membrane protein complex subunit 3		0.004
12691945	EMC7	ER membrane protein complex subunit 7		0.002
12756789	EMC8	ER membrane protein complex subunit 8		0.000
12756943	EML2	echinoderm microtubule associated protein like 2		0.011
12696285	EML5	echinoderm microtubule associated protein like 5		0.001
12869336	EMP1	epithelial membrane protein 1		0.003
12753064	EMP3	epithelial membrane protein 3		0.000
12729694	EMSY	EMSY, BRCA2 interacting transcriptional repressor		0.007
12698732	ENDOG	endonuclease G		0.012
12860430	ENDOU	endonuclease, poly(U) specific		0.001
12703748	ENG	endoglin		0.023
12734464	ENO1	enolase 1		0.007
12866747	ENO2	enolase 2		0.002
12898893	ENPP1	ectonucleotide pyrophosphatase/phosphodiesterase 1		0.002
12805397	ENPP5	ectonucleotide pyrophosphatase/phosphodiesterase 5 (putative)		0.000
12696017	ENTPD5	ectonucleoside triphosphate diphosphohydrolase 5		0.003
12818789	ENTPD7	ectonucleoside triphosphate diphosphohydrolase 7		0.001
12698660	EPAS1	endothelial PAS domain protein 1		0.034
12901124	EPB41L2	erythrocyte membrane protein band 4.1 like 2		0.020
12689738	EPB41L4A	erythrocyte membrane protein band 4.1 like 4A		0.028
12716280	EPC1	enhancer of polycomb homolog 1		0.006
12699923	EPCAM	epithelial cell adhesion molecule		0.005
12851921	EPDR1	ependymin related 1		0.016
12854769	EPHA1	EPH receptor A1		0.003
12873095	EPHA5	EPH receptor A5		0.031
12898500	EPHA7	EPH receptor A7		0.045
12686550	EPHB3	EPH receptor B3		0.001
12812729	EPHB4	EPH receptor B4		0.004
12881944	EPHX3	epoxide hydrolase 3		0.009
12796734	EPM2AIP1	EPM2A (laforin) interacting protein 1		0.001
12815144	EPO	erythropoietin		0.016
12883127	EPOR	erythropoietin receptor		0.028
12721577	EPPK1	epiplakin 1		0.006
12740562	EPRS	glutamyl-prolyl-tRNA synthetase		0.005
12840214	EPS15	epidermal growth factor receptor pathway substrate 15		0.028
12877926	EPS15L1	epidermal growth factor receptor pathway substrate 15-like 1		0.001
12861534	EPS8	epidermal growth factor receptor pathway substrate 8		0.010
12757301	EPS8L1	EPS8 like 1		0.003
12712760	EPSTI1	epithelial stromal interaction 1 (breast)		0.023
12891868	EQTN	equatorin		0.031
12885399	ERAP1	endoplasmic reticulum aminopeptidase 1		0.002
12878948	ERAP2	endoplasmic reticulum aminopeptidase 2		0.001
12761790	ERBB2	erb-b2 receptor tyrosine kinase 2		0.002
12787369	ERBIN	erbb2 interacting protein		0.000
12859963	ERC1	ELKS/RAB6-interacting/CAST family member 1		0.000
12755029	ERCC2	excision repair cross-complementation group 2		0.011
12709437	ERCC5	excision repair cross-complementation group 5		0.004
12827493	ERCC6	excision repair cross-complementation group 6		0.004
12869555	EREG	epiregulin		0.000
12786613	ERGIC1	endoplasmic reticulum-golgi intermediate compartment 1		0.021
12906177	ERI1	exoribonuclease 1		0.007
12817971	ERI2	ERI1 exoribonuclease family member 2		0.003
12840869	ERI3	ERI1 exoribonuclease family member 3		0.022
12836799	ERICH3	glutamate rich 3		0.025
12844695	ERMAP	erythroblast membrane associated protein (Scianna blood group)		0.041
12891664	ERMP1	endoplasmic reticulum metallopeptidase 1		0.002
12816094	ERN2	endoplasmic reticulum to nucleus signaling 2		0.004
12747925	ERP29	endoplasmic reticulum protein 29		0.029
12892967	ERP44	endoplasmic reticulum protein 44		0.008
12735710	ERRFI1	ERBB receptor feedback inhibitor 1		0.013
12808231	ESCO1	establishment of sister chromatid cohesion N-acetyltransferase 1		0.043
12894921	ESCO2	establishment of sister chromatid cohesion N-acetyltransferase 2		0.001
12712509	ESD	esterase D		0.004
12720350	ESF1	ESF1 nucleolar pre-rRNA processing protein homolog		0.001
12725817	ESRP1	epithelial splicing regulatory protein 1		0.004
12756828	ESRP2	epithelial splicing regulatory protein 2		0.004
12740480	ESRRG	estrogen related receptor gamma		0.025
12866444	ESYT1	extended synaptotagmin protein 1		0.001
12685459	ESYT3	extended synaptotagmin protein 3		0.000
12887501	ETF1	eukaryotic translation termination factor 1		0.009
12866832	ETFBKMT	electron transfer flavoprotein beta subunit lysine methyltransferase		0.010
12740236	ETNK2	ethanolamine kinase 2		0.018
12678583	ETS2	ETS proto-oncogene 2, transcription factor		0.034
12751587	ETV2	ETS variant 2		0.028
12840580	ETV3	ETS variant 3		0.017
12771603	ETV4	ETS variant 4		0.001
12682223	ETV5	ETS variant 5		0.004
12864472	ETV6	ETS variant 6		0.002
12841455	EVA1B	eva-1 homolog B (C. elegans)		0.004
12873299	EVC	EvC ciliary complex subunit 1		0.024
12762655	EVPL	envoplakin		0.006
12743614	Ewsr1	EWS RNA-binding protein 1		0.000
12697348	EXD1	exonuclease 3'-5' domain containing 1		0.001
12691180	EXD2	exonuclease 3'-5' domain containing 2		0.002
12738902	EXO1	exonuclease 1		0.007
12846824	EXO5	exonuclease 5		0.000
12801856	EXOC2	exocyst complex component 2		0.004
12787394	EXOC3	exocyst complex component 3		0.015
12851407	EXOC4	exocyst complex component 4		0.016
12761729	EXOC7	exocyst complex component 7		0.007
12796050	EXOG	endo/exonuclease (5'-3'), endonuclease G-like		0.005
12736803	EXOSC10	exosome component 10		0.001
12726127	EXOSC4	exosome component 4		0.001
12873765	EXOSC9	exosome component 9		0.013
12895926	EXTL3	exostosin like glycosyltransferase 3		0.003
12724853	EYA1	EYA transcriptional coactivator and phosphatase 1		0.018
12776458	EYA3	EYA transcriptional coactivator and phosphatase 3		0.000
12899459	EZR	ezrin		0.036
12835846	F11R	F11 receptor		0.032
12726595	F2	coagulation factor II, thrombin		0.000
12690056	F2R	coagulation factor II thrombin receptor		0.033
12690050	F2RL1	F2R like trypsin receptor 1		0.000
12694625	F2RL2	coagulation factor II thrombin receptor like 2		0.003
12835715	F3	coagulation factor III, tissue factor		0.009
12846976	FAAH	fatty acid amide hydrolase		0.046
12750969	FAAP24	Fanconi anemia core complex associated protein 24		0.000
12774529	FABP3	fatty acid binding protein 3		0.000
12834425	FADS1	fatty acid desaturase 1		0.009
12831035	FADS2	fatty acid desaturase 2		0.014
12833840	FADS3	fatty acid desaturase 3		0.000
12763768	FADS6	fatty acid desaturase 6		0.016
12839662	FAF1	Fas associated factor 1		0.000
12882076	FAF2	Fas associated factor family member 2		0.003
12812117	FAHD1	fumarylacetoacetate hydrolase domain containing 1		0.011
12858708	FAIM2	Fas apoptotic inhibitory molecule 2		0.013
12765694	FAM101B	family with sequence similarity 101 member B		0.001
12708050	FAM102A	family with sequence similarity 102 member A		0.006
12844764	FAM102B	family with sequence similarity 102 member B		0.012
12791093	FAM103A1	family with sequence similarity 103 member A1		0.006
12765359	FAM104A	family with sequence similarity 104 member A		0.003
12787924	FAM105A	family with sequence similarity 105 member A		0.001
12870843	FAM114A1	family with sequence similarity 114 member A1		0.020
12884862	FAM114A2	family with sequence similarity 114 member A2		0.004
12762540	FAM117A	family with sequence similarity 117 member A		0.000
12857869	FAM118A	family with sequence similarity 118 member A		0.008
12909525	FAM120C	family with sequence similarity 120C		0.004
12710437	FAM124A	family with sequence similarity 124 member A		0.034
12855532	FAM126A	family with sequence similarity 126 member A		0.001
12905719	FAM127A	family with sequence similarity 127 member A		0.015
12910532	FAM127A	family with sequence similarity 127 member A		0.025
12707837	FAM129B	family with sequence similarity 129 member B		0.028
12856009	FAM131B	family with sequence similarity 131 member B		0.003
12779522	FAM131C	family with sequence similarity 131 member C		0.019
12775638	FAM134A	family with sequence similarity 134 member A		0.002
12897811	FAM135A	family with sequence similarity 135 member A		0.005
12870215	Fam13a	family with sequence similarity 13, member A		0.001
12880696	FAM151B	family with sequence similarity 151 member B		0.027
12711036	FAM155A	family with sequence similarity 155 member A		0.033
12787503	FAM159B	family with sequence similarity 159 member B		0.006
12747149	FAM160A1	family with sequence similarity 160 member A1		0.004
12819967	FAM160B1	family with sequence similarity 160 member B1		0.034
12889619	FAM160B2	family with sequence similarity 160 member B2		0.018
12706731	FAM161A	family with sequence similarity 161 member A		0.026
12694053	FAM161B	family with sequence similarity 161 member B		0.002
12682512	FAM162A	family with sequence similarity 162 member A		0.008
12733016	FAM168A	family with sequence similarity 168 member A		0.001
12785777	FAM169A	family with sequence similarity 169 member A		0.036
12887376	FAM170A	family with sequence similarity 170 member A		0.007
12720500	FAM171A1	family with sequence similarity 171 member A1		0.003
12887883	FAM172A	family with sequence similarity 172 member A		0.005
12813370	FAM173A	family with sequence similarity 173 member A		0.001
12785857	FAM173B	family with sequence similarity 173 member B		0.005
12819425	FAM175B	family with sequence similarity 175 member B		0.000
12788512	FAM175B	family with sequence similarity 175 member B		0.000
12708251	FAM178B	family with sequence similarity 178 member B		0.001
12790984	FAM179B	family with sequence similarity 179 member B		0.031
12726324	FAM180B	family with sequence similarity 180 member B		0.045
12898727	FAM184A	family with sequence similarity 184 member A		0.003
[truncated: 6,560 more rows]

## Sheet: CIT+OTA
Spreadsheet 3. Differentially expressed genes in BoMac cells exposed to CIT+OTA
Transcript Cluster ID	Gene Symbol	Entrez Gene Name	Exp Fold Change	Exp p-value
12794011	1700001K19Rik	RIKEN cDNA 1700001K19 gene	2.440	0.001
12779777	1700013G24Rik	RIKEN cDNA 1700013G24 gene	1.690	0.001
12787069	1700024P04Rik	RIKEN cDNA 1700024P04 gene	1.250	0.031
12854747	1700109H08Rik	RIKEN cDNA 1700109H08 gene	4.550	0.001
12757427	2410002F23Rik	RIKEN cDNA 2410002F23 gene	-3.060	0.001
12728347	4833423E24Rik	RIKEN cDNA 4833423E24 gene	1.480	0.013
12896033	4921517D22Rik	RIKEN cDNA 4921517D22 gene	2.750	0.001
12841571	4921539E11Rik	RIKEN cDNA 4921539E11 gene	3.830	0.001
12904328	4930550L24Rik	RIKEN cDNA 4930550L24 gene	1.410	0.005
12855887	4931409K22Rik	RIKEN cDNA 4931409K22 gene	1.440	0.009
12728324	4931431F19Rik	RIKEN cDNA 4931431F19 gene	1.300	0.001
12811107	4933427G17Rik	RIKEN cDNA 4933427G17 gene	1.540	0.001
12715259	8030411F24Rik	RIKEN cDNA 8030411F24 gene	1.750	0.008
12868685	A4GALT	alpha 1,4-galactosyltransferase	1.420	0.043
12858180	AAAS	aladin WD repeat nucleoporin	-2.160	0.011
12745778	AACS	acetoacetyl-CoA synthetase	-1.190	0.020
12740069	AADACL3	arylacetamide deacetylase-like 3	1.650	0.010
12726059	AARD	alanine and arginine rich domain containing protein	1.910	0.006
12750986	AARS	alanyl-tRNA synthetase	1.740	0.000
12804316	AARS2	alanyl-tRNA synthetase 2, mitochondrial	1.380	0.016
12766503	AARSD1	alanyl-tRNA synthetase domain containing 1	1.420	0.003
12854565	AASS	aminoadipate-semialdehyde synthase	-1.490	0.002
12811892	ABAT	4-aminobutyrate aminotransferase	-1.230	0.030
12811288	ABAT	4-aminobutyrate aminotransferase	-1.270	0.040
12835903	ABCA4	ATP binding cassette subfamily A member 4	1.460	0.002
12764677	ABCA6	ATP binding cassette subfamily A member 6	1.730	0.001
12761440	ABCA9	ATP binding cassette subfamily A member 9	1.370	0.044
12829024	ABCB10	ATP binding cassette subfamily B member 10	-1.340	0.014
12848740	ABCB4	ATP binding cassette subfamily B member 4	1.640	0.009
12904893	ABCB7	ATP binding cassette subfamily B member 7	-2.730	0.005
12811348	ABCC1	ATP binding cassette subfamily C member 1	-1.190	0.019
12819933	ABCC2	ATP binding cassette subfamily C member 2	2.280	0.017
12729458	ABCC8	ATP binding cassette subfamily C member 8	1.250	0.027
12856505	ABCC9	ATP binding cassette subfamily C member 9	1.620	0.005
12845552	ABCD3	ATP binding cassette subfamily D member 3	-2.380	0.007
12679704	ABCG1	ATP binding cassette subfamily G member 1	1.220	0.043
12727311	ABCG4	ATP binding cassette subfamily G member 4	1.340	0.015
12705851	ABCG5	ATP binding cassette subfamily G member 5	3.350	0.001
12699429	ABCG8	ATP binding cassette subfamily G member 8	1.380	0.026
12709658	ABHD13	abhydrolase domain containing 13	-1.690	0.020
12801810	ABHD16A	abhydrolase domain containing 16A	-1.240	0.041
12895661	ABHD17B	abhydrolase domain containing 17B	-2.110	0.000
12790233	ABHD17C	abhydrolase domain containing 17C	-1.480	0.034
12796474	ABHD5	abhydrolase domain containing 5	-1.520	0.009
12798391	ABHD6	abhydrolase domain containing 6	-2.520	0.000
12778323	ABI2	abl-interactor 2	-1.130	0.026
12771376	ABI3	ABI family member 3	1.300	0.033
12686145	ABI3BP	ABI family member 3 binding protein	4.500	0.001
12702351	ABL1	ABL proto-oncogene 1, non-receptor tyrosine kinase	-1.370	0.008
12739306	ABL2	ABL proto-oncogene 2, non-receptor tyrosine kinase	-2.980	0.000
12763396	ABR	active BCR-related	-1.340	0.007
12896865	ABRACL	ABRA C-terminal like	-1.770	0.009
12806493	ABT1	activator of basal transcription 1	-1.480	0.007
12732552	ABTB2	ankyrin repeat and BTB domain containing 2	-1.480	0.039
12767240	ACACA	acetyl-CoA carboxylase alpha	-1.830	0.035
12746671	ACACB	acetyl-CoA carboxylase beta	1.900	0.002
12742553	ACAD10	acyl-CoA dehydrogenase family member 10	1.240	0.049
12681108	ACAD11	acyl-CoA dehydrogenase family member 11	-2.560	0.001
12784162	ACADL	acyl-CoA dehydrogenase, long chain	-1.680	0.002
12843399	ACADM	acyl-CoA dehydrogenase, C-4 to C-12 straight chain	-1.550	0.018
12760926	ACADVL	acyl-CoA dehydrogenase, very long chain	-1.430	0.039
12897137	ACAT2	acetyl-CoA acetyltransferase 2	-1.230	0.036
12718194	ACBD5	acyl-CoA binding domain containing 5	-1.280	0.003
12718810	ACBD7	acyl-CoA binding domain containing 7	1.820	0.019
12728428	ACCSL	1-aminocyclopropane-1-carboxylate synthase (inactive)-like	1.860	0.026
12903581	ACE2	angiotensin I converting enzyme 2	1.690	0.007
12879327	ACER1	alkaline ceramidase 1	1.810	0.002
12729927	ACER3	alkaline ceramidase 3	-1.290	0.020
12813833	ACHE	acetylcholinesterase (Cartwright blood group)	-1.310	0.034
12795404	ACKR2	atypical chemokine receptor 2	1.840	0.030
12837477	ACKR3	atypical chemokine receptor 3	-1.620	0.025
12683334	ACKR4	atypical chemokine receptor 4	1.370	0.009
12769528	ACLY	ATP citrate lyase	-2.940	0.000
12856789	ACO2	aconitase 2	1.150	0.039
12692494	ACOT2	acyl-CoA thioesterase 2	1.560	0.001
12689085	ACOT4	acyl-CoA thioesterase 4	-1.800	0.021
12735623	ACOT7	acyl-CoA thioesterase 7	1.140	0.044
12904656	ACOT9	acyl-CoA thioesterase 9	1.160	0.004
12763160	ACOX1	acyl-CoA oxidase 1, palmitoyl	-1.210	0.029
12838545	ACP6	acid phosphatase 6, lysophosphatidic	-1.140	0.036
12856714	ACR	acrosin	1.320	0.008
12859683	ACRBP	acrosin binding protein	1.740	0.000
12886028	ACSBG2	acyl-CoA synthetase bubblegum family member 2	1.680	0.001
12750604	ACSF3	acyl-CoA synthetase family member 3	1.500	0.004
12825420	ACSL1	acyl-CoA synthetase long-chain family member 1	-1.110	0.015
12773837	ACSL3	acyl-CoA synthetase long-chain family member 3	-1.530	0.001
12909544	ACSL4	acyl-CoA synthetase long-chain family member 4	-1.340	0.007
12819631	ACSL5	acyl-CoA synthetase long-chain family member 5	1.540	0.007
12877851	ACSL6	acyl-CoA synthetase long-chain family member 6	-1.420	0.006
12812346	ACSM2A	acyl-CoA synthetase medium-chain family member 2A	1.540	0.045
12714225	ACSS2	acyl-CoA synthetase short-chain family member 2	-1.590	0.037
12860803	ACSS3	acyl-CoA synthetase short-chain family member 3	-1.700	0.008
12827709	ACTA1	actin, alpha 1, skeletal muscle	1.530	0.028
12696054	ACTC1	actin, alpha, cardiac muscle 1	2.440	0.002
12761354	ACTG1	actin gamma 1	-1.310	0.001
12703851	ACTG2	actin, gamma 2, smooth muscle, enteric	2.120	0.002
12797027	Actl11	actin-like 11	1.640	0.005
12811667	ACTL6B	actin like 6B	1.340	0.026
12891571	ACTL7A	actin like 7A	1.580	0.015
12887330	ACTL9	actin like 9	1.470	0.009
12826688	ACTN2	actinin alpha 2	1.330	0.017
12774463	ACTR3	ARP3 actin-related protein 3 homolog (yeast)	-1.260	0.010
12862230	ACTR6	ARP6 actin-related protein 6 homolog	-1.590	0.019
12796915	ACTR8	ARP8 actin-related protein 8 homolog	-1.470	0.016
12909760	ACTRT1	actin related protein T1	1.640	0.013
12739604	ACTRT2	actin related protein T2	1.340	0.007
12774797	ACVR1	activin A receptor type 1	-1.940	0.019
12867796	ACVR1B	activin A receptor type 1B	-2.310	0.000
12780223	ACVR2A	activin A receptor type 2A	-2.040	0.008
12867247	ACVRL1	activin A receptor like type 1	1.540	0.004
12717920	ADA	adenosine deaminase	1.380	0.021
12747663	ADAD1	adenosine deaminase domain containing 1	3.110	0.001
12753810	ADAD2	adenosine deaminase domain containing 2	1.360	0.020
12688112	ADAM10	ADAM metallopeptidase domain 10	-1.710	0.008
12821567	ADAM12	ADAM metallopeptidase domain 12	1.310	0.032
12884815	ADAM19	ADAM metallopeptidase domain 19	-2.150	0.002
12748320	Adam1b	a disintegrin and metallopeptidase domain 1b	3.460	0.000
12824779	ADAM2	ADAM metallopeptidase domain 2	1.700	0.024
12690393	ADAM21	ADAM metallopeptidase domain 21	1.420	0.037
12824082	ADAM32	ADAM metallopeptidase domain 32	7.420	0.000
12715664	ADAM33	ADAM metallopeptidase domain 33	-2.650	0.015
12680034	ADAMTS1	ADAM metallopeptidase with thrombospondin type 1 motif 1	-1.790	0.004
12701232	ADAMTS13	ADAM metallopeptidase with thrombospondin type 1 motif 13	1.470	0.013
12790853	ADAMTS17	ADAM metallopeptidase with thrombospondin type 1 motif 17	1.540	0.016
12875066	ADAMTS3	ADAM metallopeptidase with thrombospondin type 1 motif 3	-1.970	0.007
12836080	ADAMTS4	ADAM metallopeptidase with thrombospondin type 1 motif 4	1.460	0.015
12678842	ADAMTS5	ADAM metallopeptidase with thrombospondin type 1 motif 5	-1.560	0.008
12786416	ADAMTS6	ADAM metallopeptidase with thrombospondin type 1 motif 6	1.810	0.002
12833612	ADAMTS8	ADAM metallopeptidase with thrombospondin type 1 motif 8	1.540	0.023
12796519	ADAMTS9	ADAM metallopeptidase with thrombospondin type 1 motif 9	1.370	0.022
12894406	ADAMTSL1	ADAMTS like 1	-1.540	0.003
12771716	ADAP2	ArfGAP with dual PH domains 2	1.370	0.001
12836630	ADAR	adenosine deaminase, RNA-specific	-2.280	0.004
12901368	ADAT2	adenosine deaminase, tRNA specific 2	-2.490	0.006
12852325	ADCK2	aarF domain containing kinase 2	1.650	0.002
12853082	ADCY1	adenylate cyclase 1 (brain)	1.310	0.006
12701669	ADCY3	adenylate cyclase 3	-1.410	0.034
12692661	ADCY4	adenylate cyclase 4	1.260	0.048
12858784	ADCY6	adenylate cyclase 6	-1.350	0.005
12749322	ADCY7	adenylate cyclase 7	-1.850	0.043
12817335	ADCY9	adenylate cyclase 9	-1.410	0.009
12819148	ADD3	adducin 3	-1.470	0.022
12897680	ADGB	androglobin	1.790	0.009
12875557	ADGRA3	adhesion G protein-coupled receptor A3	-1.460	0.009
12747120	ADGRD1	adhesion G protein-coupled receptor D1	2.970	0.003
12700262	ADGRD2	adhesion G protein-coupled receptor D2	1.370	0.024
12885603	Adgre4	adhesion G protein-coupled receptor E4	1.630	0.026
12803200	ADGRF2	adhesion G protein-coupled receptor F2	4.750	0.001
12700752	ADGRF3	adhesion G protein-coupled receptor F3	1.370	0.025
12802260	ADGRF4	adhesion G protein-coupled receptor F4	3.860	0.004
12806131	ADGRF5	adhesion G protein-coupled receptor F5	1.750	0.017
12750708	ADGRG5	adhesion G protein-coupled receptor G5	1.250	0.000
12898060	ADGRG6	adhesion G protein-coupled receptor G6	-1.690	0.019
12882422	ADGRL1	adhesion G protein-coupled receptor L1	-1.260	0.000
12842618	ADGRL2	adhesion G protein-coupled receptor L2	-2.220	0.000
12870236	ADGRL3	adhesion G protein-coupled receptor L3	-3.230	0.001
12840087	ADGRL4	adhesion G protein-coupled receptor L4	-1.970	0.003
12880822	ADGRV1	adhesion G protein-coupled receptor V1	-1.530	0.004
12870749	ADH1C	alcohol dehydrogenase 1C (class I), gamma polypeptide	1.560	0.011
12870509	ADH5	alcohol dehydrogenase 5 (class III), chi polypeptide	-1.750	0.021
12722089	ADHFE1	alcohol dehydrogenase, iron containing 1	2.760	0.006
12891853	ADI1	acireductone dioxygenase 1	1.290	0.035
12714706	ADIG	adipogenin	2.410	0.001
12738728	ADIPOR1	adiponectin receptor 1	1.130	0.024
12857650	ADIPOR2	adiponectin receptor 2	1.290	0.026
12862666	ADM2	adrenomedullin 2	1.600	0.000
12753988	ADM5	adrenomedullin 5 (putative)	1.650	0.019
12720426	ADNP	activity-dependent neuroprotector homeobox	-1.320	0.001
12809240	ADNP2	ADNP homeobox 2	-2.970	0.001
12825708	ADO	2-aminoethanethiol (cysteamine) dioxygenase	-1.580	0.001
12734639	ADORA1	adenosine A1 receptor	1.550	0.033
12748166	ADORA2A	adenosine A2a receptor	1.230	0.026
12771351	ADORA2B	adenosine A2b receptor	-1.790	0.005
12681044	ADPRH	ADP-ribosylarginine hydrolase	-2.680	0.000
12845239	ADPRHL2	ADP-ribosylhydrolase like 2	-1.620	0.038
12892782	ADRA1A	adrenoceptor alpha 1A	1.410	0.005
12705950	ADRA2B	adrenoceptor alpha 2B	1.370	0.021
12876951	ADRB2	adrenoceptor beta 2	2.790	0.032
12741977	ADRBK2	adrenergic, beta, receptor kinase 2	1.350	0.002
12736239	ADSS	adenylosuccinate synthase	-2.630	0.001
12803471	ADTRP	androgen dependent TFPI regulating protein	1.340	0.009
12872656	AFF1	AF4/FMR2 family member 1	-1.780	0.000
12904382	Aff2	AF4/FMR2 family, member 2	1.310	0.016
12887551	AFF4	AF4/FMR2 family member 4	-1.420	0.001
12870650	AFM	afamin	2.370	0.003
12870536	AFP	alpha fetoprotein	1.720	0.024
12702331	AFTPH	aftiphilin	1.250	0.012
12857795	AGAP2	ArfGAP with GTPase domain, ankyrin repeat and PH domain 2	1.800	0.002
12850723	AGBL3	ATP/GTP binding protein-like 3	1.560	0.013
12801060	AGER	advanced glycosylation end product-specific receptor	1.520	0.001
12778120	AGFG1	ArfGAP with FG repeats 1	1.130	0.003
12816222	AGFG2	ArfGAP with FG repeats 2	-2.110	0.000
12689026	AGGF1	angiogenic factor with G-patch and FHA domains 1	-1.820	0.001
12845010	AGL	amylo-alpha-1, 6-glucosidase, 4-alpha-glucanotransferase	-2.460	0.001
12735579	AGMAT	agmatinase	1.640	0.001
12855679	AGMO	alkylglycerol monooxygenase	-1.730	0.002
12845323	AGO1	argonaute 1, RISC catalytic component	-1.380	0.020
12721838	AGO2	argonaute 2, RISC catalytic component	-1.150	0.025
12843006	AGO3	argonaute 3, RISC catalytic component	-2.160	0.002
12845704	AGO4	argonaute 4, RISC catalytic component	-1.540	0.025
12801151	AGPAT1	1-acylglycerol-3-phosphate O-acyltransferase 1	-1.310	0.010
12705450	AGPAT2	1-acylglycerol-3-phosphate O-acyltransferase 2	1.260	0.030
12784085	AGPS	alkylglycerone phosphate synthase	-1.270	0.001
12755637	AGRP	agouti related neuropeptide	1.440	0.019
12842006	AGXT	alanine-glyoxylate aminotransferase	1.500	0.020
12734932	AHCTF1	AT-hook containing transcription factor 1	-2.590	0.000
12718784	AHCY	adenosylhomocysteinase	1.290	0.008
12843338	AHCYL1	adenosylhomocysteinase like 1	1.050	0.036
12776963	AHDC1	AT-hook DNA binding motif containing 1	-1.720	0.004
12848811	AHR	aryl hydrocarbon receptor	-4.020	0.000
12701187	Ahsa2	AHA1, activator of heat shock protein ATPase 2	-1.330	0.047
12683283	AHSG	alpha-2-HS-glycoprotein	2.050	0.020
12804086	AI413582	expressed sequence AI413582	-1.660	0.001
12861825	AICDA	activation-induced cytidine deaminase	1.330	0.005
12739073	AIDA	axin interactor, dorsalization associated	1.260	0.001
12900659	AIM1	absent in melanoma 1	-1.600	0.001
12829610	AIP	aryl hydrocarbon receptor interacting protein	-1.690	0.002
12682810	AIRE	autoimmune regulator	1.570	0.030
12741252	AJAP1	adherens junctions associated protein 1	1.460	0.005
12689774	AJUBA	ajuba LIM protein	-2.580	0.004
12703774	AK1	adenylate kinase 1	1.160	0.032
12889092	AK3	adenylate kinase 3	-1.480	0.000
12789747	AK7	adenylate kinase 7	1.490	0.026
12708021	AK8	adenylate kinase 8	1.940	0.006
12896763	AK9	adenylate kinase 9	1.440	0.011
12710102	AKAP11	A-kinase anchoring protein 11	-1.590	0.000
12897211	AKAP12	A-kinase anchoring protein 12	-1.530	0.006
12902388	AKAP14	A-kinase anchoring protein 14	1.880	0.001
12856937	AKAP3	A-kinase anchoring protein 3	2.330	0.001
12879700	AKAP8	A-kinase anchoring protein 8	1.440	0.000
12881182	AKAP8L	A-kinase anchoring protein 8 like	1.820	0.001
12852169	AKAP9	A-kinase anchoring protein 9	-1.880	0.001
12847418	AKIRIN1	akirin 1	-1.350	0.002
12847742	AKR1A1	aldo-keto reductase family 1, member A1 (aldehyde reductase)	1.250	0.001
12853180	AKR1B1	aldo-keto reductase family 1, member B1 (aldose reductase)	1.370	0.002
12850647	AKR1B10	aldo-keto reductase family 1, member B10 (aldose reductase)	1.290	0.025
12717343	AKR1C3	aldo-keto reductase family 1, member C3	1.840	0.008
12686073	AKR1C3	aldo-keto reductase family 1, member C3	1.220	0.014
12720934	AKR1E2	aldo-keto reductase family 1, member E2	1.770	0.011
12791587	AKT1	v-akt murine thymoma viral oncogene homolog 1	1.170	0.024
12757346	AKT1S1	AKT1 substrate 1	1.240	0.028
12758675	AKT2	v-akt murine thymoma viral oncogene homolog 2	-1.300	0.000
12734033	AKT3	v-akt murine thymoma viral oncogene homolog 3	-1.530	0.000
12799840	ALAS1	5'-aminolevulinate synthase 1	-1.660	0.002
12908013	ALAS2	5'-aminolevulinate synthase 2	1.550	0.017
12869821	ALB	albumin	6.940	0.000
12678626	ALCAM	activated leukocyte cell adhesion molecule	-1.230	0.005
12760832	ALDH3A1	aldehyde dehydrogenase 3 family member A1	1.540	0.001
12806154	ALDH5A1	aldehyde dehydrogenase 5 family member A1	-1.570	0.012
12693675	ALDH6A1	aldehyde dehydrogenase 6 family member A1	-1.700	0.025
12878091	ALDH7A1	aldehyde dehydrogenase 7 family member A1	-1.320	0.029
12900136	ALDH8A1	aldehyde dehydrogenase 8 family member A1	1.680	0.010
12816154	ALDOA	aldolase, fructose-bisphosphate A	1.320	0.008
12896057	ALDOB	aldolase, fructose-bisphosphate B	-2.630	0.000
12867915	ALG10	ALG10, alpha-1,2-glucosyltransferase	-3.020	0.000
12710472	ALG11	ALG11, alpha-1,2-mannosyltransferase	-2.000	0.002
12904088	ALG13	ALG13, UDP-N-acetylglucosaminyltransferase subunit	1.290	0.032
12894910	ALG2	ALG2, alpha-1,3/1,6-mannosyltransferase	-2.860	0.000
12682349	ALG3	ALG3, alpha-1,3- mannosyltransferase	-4.540	0.004
12709240	ALG5	ALG5, dolichyl-phosphate beta-glucosyltransferase	1.520	0.017
12844014	ALG6	ALG6, alpha-1,3-glucosyltransferase	-2.650	0.002
12831552	ALG8	ALG8, alpha-1,3-glucosyltransferase	-2.110	0.000
12731138	ALG9	ALG9, alpha-1,2-mannosyltransferase	-1.140	0.000
12742546	ALKBH2	alkB homolog 2, alpha-ketoglutarate-dependent dioxygenase	-1.170	0.030
12727904	ALKBH3	alkB homolog 3, alpha-ketoglutarate-dependent dioxygenase	1.620	0.032
12886892	ALKBH7	alkB homolog 7	1.630	0.002
12894363	ALLC	allantoicase	1.280	0.016
12766023	Alox12e	arachidonate lipoxygenase, epidermal	2.280	0.000
12760947	ALOX15	arachidonate 15-lipoxygenase	2.060	0.003
12761264	ALOX15B	arachidonate 15-lipoxygenase, type B	1.410	0.004
12827844	ALOX5	arachidonate 5-lipoxygenase	1.410	0.050
12712731	ALOX5AP	arachidonate 5-lipoxygenase activating protein	2.160	0.002
12777323	ALPI	alkaline phosphatase, intestinal	1.780	0.007
12776728	ALPI	alkaline phosphatase, intestinal	1.610	0.005
12783275	ALS2	ALS2, alsin Rho guanine nucleotide exchange factor	-1.470	0.006
12784315	ALS2CR11	amyotrophic lateral sclerosis 2 chromosome region candidate 11	6.010	0.001
12861795	ALX1	ALX homeobox 1	-1.590	0.029
12764716	ALYREF	Aly/REF export factor	1.510	0.001
12786382	AMACR	alpha-methylacyl-CoA racemase	-1.860	0.001
12899433	AMD1	adenosylmethionine decarboxylase 1	-9.740	0.000
12857841	AMDHD1	amidohydrolase domain containing 1	2.160	0.015
12813017	AMDHD2	amidohydrolase domain containing 2	1.660	0.004
12905324	AMER1	APC membrane recruitment protein 1	-2.160	0.013
12859490	AMIGO2	adhesion molecule with Ig-like domain 2	-2.980	0.000
12910228	AMMECR1	Alport syndrome, mental retardation, midface hypoplasia and elliptocytosis chromosomal region gene 1	-1.880	0.003
12778577	AMMECR1L	AMMECR1 like	-1.350	0.003
12791294	AMN	amnion associated transmembrane protein	1.290	0.003
12909424	AMOT	angiomotin	-1.770	0.017
12681779	AMOTL2	angiomotin like 2	-2.880	0.004
12838005	AMPD1	adenosine monophosphate deaminase 1	22.610	0.000
12732292	AMPD3	adenosine monophosphate deaminase 3	-1.370	0.003
12851829	AMPH	amphiphysin	1.290	0.046
12872608	AMTN	amelotin	1.560	0.022
12846884	AMY2A	amylase, alpha 2A (pancreatic)	8.310	0.014
12843233	AMY2A	amylase, alpha 2A (pancreatic)	3.700	0.000
12770437	AMZ2	archaelysin family metallopeptidase 2	1.300	0.013
12701607	ANAPC1	anaphase promoting complex subunit 1	-1.300	0.024
12744793	ANAPC10	anaphase promoting complex subunit 10	1.220	0.016
12731192	Anapc15	anaphase prompoting complex C subunit 15	1.770	0.014
12744211	ANAPC5	anaphase promoting complex subunit 5	-1.310	0.025
12747470	ANAPC7	anaphase promoting complex subunit 7	-1.340	0.006
12697629	Ang4	angiogenin, ribonuclease A family, member 4	-1.320	0.047
12737158	ANGEL2	angel homolog 2 (Drosophila)	-1.430	0.007
12739183	ANGPTL1	angiopoietin like 1	1.350	0.010
12705423	ANGPTL2	angiopoietin like 2	-2.810	0.000
12847985	ANGPTL3	angiopoietin like 3	2.410	0.000
12727875	ANGPTL5	angiopoietin like 5	1.580	0.025
12739352	ANGPTL7	angiopoietin like 7	1.250	0.005
12849542	ANKIB1	ankyrin repeat and IBR domain containing 1	-1.650	0.000
12744088	ANKLE2	ankyrin repeat and LEM domain containing 2	-1.190	0.029
12853733	ANKMY2	ankyrin repeat and MYND domain containing 2	-1.590	0.000
12821871	ANKRD1	ankyrin repeat domain 1	-12.310	0.000
12711681	ANKRD10	ankyrin repeat domain 10	1.470	0.019
12758448	ANKRD11	ankyrin repeat domain 11	-1.460	0.029
12873789	ANKRD17	ankyrin repeat domain 17	-1.730	0.001
12821704	ANKRD22	ankyrin repeat domain 22	-3.470	0.002
12703495	ANKRD23	ankyrin repeat domain 23	1.850	0.001
12886324	ANKRD24	ankyrin repeat domain 24	1.260	0.032
12759788	ANKRD27	ankyrin repeat domain 27	-1.240	0.015
12685337	ANKRD28	ankyrin repeat domain 28	-1.350	0.016
12808043	ANKRD29	ankyrin repeat domain 29	1.200	0.027
12694952	ANKRD31	ankyrin repeat domain 31	1.630	0.002
12787571	ANKRD33B	ankyrin repeat domain 33B	-1.260	0.012
12840458	ANKRD34A	ankyrin repeat domain 34A	-2.370	0.010
12763675	ANKRD40	ankyrin repeat domain 40	-1.230	0.010
12834106	ANKRD42	ankyrin repeat domain 42	2.420	0.000
12782411	ANKRD44	ankyrin repeat domain 44	-1.520	0.002
12729722	ANKRD49	ankyrin repeat domain 49	-1.690	0.037
12743278	ANKRD50	ankyrin repeat domain 50	-4.000	0.000
12860119	ANKRD52	ankyrin repeat domain 52	-3.880	0.000
12708710	ANKRD53	ankyrin repeat domain 53	1.460	0.022
12713180	ANKRD60	ankyrin repeat domain 60	1.480	0.026
12814476	ANKRD61	ankyrin repeat domain 61	1.490	0.005
12811765	ANKS4B	ankyrin repeat and sterile alpha motif domain containing 4B	1.670	0.000
12894435	ANKS6	ankyrin repeat and sterile alpha motif domain containing 6	-1.810	0.006
12682838	ANKUB1	ankyrin repeat and ubiquitin domain containing 1	1.300	0.043
12854287	ANLN	anillin actin binding protein	-1.410	0.000
12866524	ANO6	anoctamin 6	-1.340	0.009
12791813	ANPEP	alanyl aminopeptidase, membrane	2.490	0.000
12873881	ANTXR2	anthrax toxin receptor 2	-1.360	0.018
12889229	ANXA1	annexin A1	-1.440	0.002
12889347	ANXA10	annexin A10	1.810	0.005
12845724	ANXA9	annexin A9	1.460	0.004
12852275	AOAH	acyloxyacyl hydrolase	1.260	0.042
12760505	AOC2	amine oxidase, copper containing 2	2.620	0.000
12760653	AOC3	amine oxidase, copper containing 3	2.070	0.003
12774842	AOX1	aldehyde oxidase 1	2.030	0.004
12776790	Aox4	aldehyde oxidase 4	1.650	0.005
12745837	AP1B1	adaptor related protein complex 1 beta 1 subunit	1.200	0.023
12750355	AP1G1	adaptor related protein complex 1 gamma 1 subunit	-1.290	0.003
12687517	AP1G2	adaptor related protein complex 1 gamma 2 subunit	-1.370	0.000
12883673	AP1M1	adaptor related protein complex 1 mu 1 subunit	-1.100	0.042
12885496	AP1M2	adaptor related protein complex 1 mu 2 subunit	1.320	0.016
12905763	AP1S2	adaptor related protein complex 1 sigma 2 subunit	-1.830	0.044
12783871	AP1S3	adaptor related protein complex 1 sigma 3 subunit	-1.370	0.005
12833790	AP2A2	adaptor related protein complex 2 alpha 2 subunit	1.500	0.002
12760982	AP2B1	adaptor related protein complex 2 beta 1 subunit	-1.230	0.009
12684848	AP2M1	adaptor related protein complex 2 mu 1 subunit	1.100	0.008
12758715	AP2S1	adaptor related protein complex 2 sigma 1 subunit	1.360	0.001
12697444	AP3B1	adaptor related protein complex 3 beta 1 subunit	-1.170	0.028
12876788	AP3D1	adaptor related protein complex 3 delta 1 subunit	1.310	0.011
12828074	AP3M1	adaptor related protein complex 3 mu 1 subunit	-2.310	0.000
12818518	AP4M1	adaptor related protein complex 4 mu 1 subunit	-1.450	0.024
12833375	AP5B1	adaptor related protein complex 5 beta 1 subunit	-1.630	0.002
12691189	AP5M1	adaptor related protein complex 5 mu 1 subunit	-1.750	0.015
12861452	APAF1	apoptotic peptidase activating factor 1	-1.610	0.047
12878814	APBA3	amyloid beta precursor protein binding family A member 3	-1.260	0.007
12720410	APBB1IP	amyloid beta precursor protein binding family B member 1 interacting protein	2.350	0.008
12874187	APBB2	amyloid beta precursor protein binding family B member 2	-1.630	0.007
12885943	APBB3	amyloid beta precursor protein binding family B member 3	-1.310	0.018
12696063	APC	adenomatous polyposis coli	-1.740	0.000
12880017	APC2	adenomatosis polyposis coli 2	1.580	0.016
12717077	APCDD1L	adenomatosis polyposis coli down-regulated 1 like	1.290	0.012
12844757	APCS	amyloid P component, serum	1.510	0.003
12903795	APEX2	apurinic/apyrimidinic endodeoxyribonuclease 2	-3.080	0.009
12840633	APH1A	aph-1 homolog A, gamma secretase subunit	-1.390	0.009
12731471	APIP	APAF1 interacting protein	1.500	0.007
12907214	APLN	apelin	1.330	0.034
12720586	APMAP	adipocyte plasma membrane associated protein	1.400	0.039
12733067	APOA5	apolipoprotein A5	1.330	0.021
12801581	APOBEC2	apolipoprotein B mRNA editing enzyme catalytic subunit 2	1.630	0.010
12858425	APOBEC3A	apolipoprotein B mRNA editing enzyme catalytic subunit 3A	1.500	0.015
12857775	APOBEC3B	apolipoprotein B mRNA editing enzyme catalytic subunit 3B	-1.540	0.029
12811691	APOBR	apolipoprotein B receptor	1.370	0.004
12754070	APOC2	apolipoprotein C2	1.560	0.009
12682282	APOD	apolipoprotein D	1.410	0.040
12861767	APOF	apolipoprotein F	2.730	0.002
12858844	APOL3	apolipoprotein L3	1.750	0.022
12866408	Apol3	apolipoprotein L, 3	-1.890	0.021
12804983	APOM	apolipoprotein M	1.690	0.000
12857717	Apon	apolipoprotein N	2.190	0.016
12791225	APOPT1	apoptogenic 1, mitochondrial	2.330	0.002
12761817	APPBP2	amyloid beta precursor protein binding protein 2	-1.380	0.025
12799210	APPL1	adaptor protein, phosphotyrosine interacting with PH domain and leucine zipper 1	-1.750	0.000
12866124	APPL2	adaptor protein, phosphotyrosine interacting with PH domain and leucine zipper 2	-2.020	0.001
12892834	APTX	aprataxin	1.410	0.015
12853145	AQP1	aquaporin 1 (Colton blood group)	1.210	0.045
12867921	AQP2	aquaporin 2	1.150	0.018
12869090	AQP5	aquaporin 5	1.310	0.010
12811640	AQP8	aquaporin 8	1.300	0.010
12696328	AQR	aquarius intron-binding spliceosomal factor	-1.850	0.003
12731769	ARAP1	ArfGAP with RhoGAP domain, ankyrin repeat and PH domain 1	-1.250	0.007
12874050	ARAP2	ArfGAP with RhoGAP domain, ankyrin repeat and PH domain 2	-2.390	0.000
12722584	ARC	activity-regulated cytoskeleton-associated protein	2.120	0.019
12728889	ARCN1	archain 1	1.210	0.027
12872030	AREG	amphiregulin	-2.830	0.000
12696665	AREL1	apoptosis resistant E3 ubiquitin protein ligase 1	-1.450	0.004
12850039	ARF5	ADP ribosylation factor 5	1.310	0.015
12687646	ARF6	ADP ribosylation factor 6	-1.410	0.023
12718593	ARFGAP1	ADP ribosylation factor GTPase activating protein 1	1.340	0.019
12866916	ARFGAP3	ADP ribosylation factor GTPase activating protein 3	1.170	0.018
12724180	ARFGEF1	ADP ribosylation factor guanine nucleotide exchange factor 1	-1.300	0.025
12897474	ARFGEF3	ARFGEF family member 3	-1.580	0.012
12746006	ARFIP1	ADP ribosylation factor interacting protein 1	-1.560	0.003
12715778	ARFRP1	ADP ribosylation factor related protein 1	1.430	0.004
12682767	ARGFX	arginine-fifty homeobox	1.490	0.013
12712642	ARGLU1	arginine and glutamate rich 1	-1.320	0.009
12731936	ARHGAP1	Rho GTPase activating protein 1	-1.300	0.004
12697409	ARHGAP11A	Rho GTPase activating protein 11A	-1.490	0.005
12716760	ARHGAP12	Rho GTPase activating protein 12	-1.740	0.001
12900030	ARHGAP18	Rho GTPase activating protein 18	-2.070	0.001
12822520	ARHGAP19	Rho GTPase activating protein 19	-1.550	0.010
12720643	ARHGAP21	Rho GTPase activating protein 21	-2.560	0.000
12763715	ARHGAP23	Rho GTPase activating protein 23	-1.420	0.001
12872153	ARHGAP24	Rho GTPase activating protein 24	-6.730	0.001
12876682	ARHGAP26	Rho GTPase activating protein 26	-2.510	0.001
12880946	ARHGAP26	Rho GTPase activating protein 26	-2.980	0.002
12808103	ARHGAP28	Rho GTPase activating protein 28	-2.570	0.000
12836457	ARHGAP29	Rho GTPase activating protein 29	-1.970	0.000
12840540	ARHGAP30	Rho GTPase activating protein 30	2.050	0.040
12680487	ARHGAP31	Rho GTPase activating protein 31	-1.810	0.007
12833133	ARHGAP32	Rho GTPase activating protein 32	-1.960	0.001
12753482	ARHGAP35	Rho GTPase activating protein 35	-1.540	0.001
12906291	ARHGAP4	Rho GTPase activating protein 4	1.380	0.038
12731455	ARHGAP42	Rho GTPase activating protein 42	-1.530	0.018
12791386	ARHGAP5	Rho GTPase activating protein 5	-1.470	0.003
12858517	ARHGAP9	Rho GTPase activating protein 9	1.240	0.007
12823316	ARHGEF10	Rho guanine nucleotide exchange factor 10	-1.570	0.033
12782544	ARHGEF10L	Rho guanine nucleotide exchange factor 10 like	-1.320	0.043
12837680	ARHGEF11	Rho guanine nucleotide exchange factor 11	-1.990	0.026
12726520	ARHGEF12	Rho guanine nucleotide exchange factor 12	-1.650	0.027
12762912	ARHGEF15	Rho guanine nucleotide exchange factor 15	1.410	0.040
12729603	ARHGEF17	Rho guanine nucleotide exchange factor 17	-1.760	0.005
12879672	ARHGEF18	Rho/Rac guanine nucleotide exchange factor 18	-1.290	0.027
12779439	ARHGEF19	Rho guanine nucleotide exchange factor 19	1.330	0.028
12836852	ARHGEF2	Rho/Rac guanine nucleotide exchange factor 2	-1.870	0.001
12685559	ARHGEF26	Rho guanine nucleotide exchange factor 26	-1.590	0.001
12880033	ARHGEF37	Rho guanine nucleotide exchange factor 37	1.720	0.033
12875937	ARHGEF38	Rho guanine nucleotide exchange factor 38	1.450	0.034
12895648	ARHGEF39	Rho guanine nucleotide exchange factor 39	-1.410	0.015
12695550	ARHGEF40	Rho guanine nucleotide exchange factor 40	-1.810	0.014
12709812	ARHGEF7	Rho guanine nucleotide exchange factor 7	1.170	0.042
12783801	ARID1A	AT-rich interaction domain 1A	-2.090	0.003
12896843	ARID1B	AT-rich interaction domain 1B	-1.570	0.000
12866367	ARID2	AT-rich interaction domain 2	-2.500	0.000
12878680	ARID3A	AT-rich interaction domain 3A	-2.710	0.000
12894185	ARID3C	AT-rich interaction domain 3C	1.480	0.001
12828537	ARID4B	AT-rich interaction domain 4B	-1.460	0.010
12827244	ARID5B	AT-rich interaction domain 5B	-6.790	0.000
12688674	ARIH1	ariadne RBR E3 ubiquitin protein ligase 1	-1.380	0.000
12798403	ARIH2	ariadne RBR E3 ubiquitin protein ligase 2	1.250	0.005
12680069	ARL13B	ADP ribosylation factor like GTPase 13B	-1.670	0.000
12686416	ARL14	ADP ribosylation factor like GTPase 14	1.470	0.011
12786119	ARL15	ADP ribosylation factor like GTPase 15	-3.350	0.002
12753578	ARL2BP	ADP ribosylation factor like GTPase 2 binding protein	-1.200	0.044
12822968	ARL3	ADP ribosylation factor like GTPase 3	1.240	0.027
12848299	ARL4C	ADP ribosylation factor like GTPase 4C	-1.920	0.000
12764909	ARL4D	ADP ribosylation factor like GTPase 4D	1.870	0.013
12776872	ARL5A	ADP ribosylation factor like GTPase 5A	-1.580	0.001
12717049	ARL5B	ADP ribosylation factor like GTPase 5B	-1.570	0.009
12680722	ARL6	ADP ribosylation factor like GTPase 6	-3.440	0.001
12747026	ARL6IP4	ADP ribosylation factor like GTPase 6 interacting protein 4	1.230	0.021
12798781	ARL6IP5	ADP ribosylation factor like GTPase 6 interacting protein 5	-2.490	0.005
12780801	ARL6IP6	ADP ribosylation factor like GTPase 6 interacting protein 6	-1.240	0.015
12798882	ARL8B	ADP ribosylation factor like GTPase 8B	1.970	0.001
12872066	ARL9	ADP ribosylation factor like GTPase 9	1.510	0.007
12725252	ARMC1	armadillo repeat containing 1	-1.540	0.006
12848415	ARMC10	armadillo repeat containing 10	-1.900	0.004
12900495	ARMC2	armadillo repeat containing 2	1.550	0.002
12715823	ARMC4	armadillo repeat containing 4	1.320	0.030
12885355	ARMC6	armadillo repeat containing 6	-1.170	0.043
12772553	ARMC7	armadillo repeat containing 7	1.240	0.012
12686311	ARMC8	armadillo repeat containing 8	-3.080	0.000
12910347	ARMCX2	armadillo repeat containing, X-linked 2	-2.850	0.001
12902251	ARMCX4	armadillo repeat containing, X-linked 4	1.340	0.025
12906065	ARMCX5	armadillo repeat containing, X-linked 5	-3.030	0.002
12898632	ARMT1	acidic residue methyltransferase 1	-1.620	0.011
12835773	ARNT	aryl hydrocarbon receptor nuclear translocator	-2.150	0.000
12790598	ARNT2	aryl hydrocarbon receptor nuclear translocator 2	1.270	0.017
12732636	ARNTL	aryl hydrocarbon receptor nuclear translocator like	-1.890	0.003
12867449	ARNTL2	aryl hydrocarbon receptor nuclear translocator like 2	2.700	0.001
12816081	ARPC1A	actin related protein 2/3 complex subunit 1A	1.160	0.006
12815296	ARPC1B	actin related protein 2/3 complex subunit 1B	1.500	0.004
12745931	ARPC3	actin related protein 2/3 complex subunit 3	1.360	0.003
12741021	ARPC5	actin related protein 2/3 complex subunit 5	-1.540	0.003
12688149	ARPP19	cAMP regulated phosphoprotein 19kDa	-1.200	0.037
12730790	ARRB1	arrestin beta 1	-1.390	0.037
12708612	ARRDC1	arrestin domain containing 1	1.150	0.026
12903383	ARSE	arylsulfatase E (chondrodysplasia punctata 1)	1.190	0.044
12763074	ARSG	arylsulfatase G	-1.370	0.013
12887373	ARSI	arylsulfatase family member I	-3.050	0.000
12872205	ARSJ	arylsulfatase family member J	-5.010	0.000
12880522	ARSK	arylsulfatase family member K	1.320	0.037
12731056	ART1	ADP-ribosyltransferase 1	1.250	0.029
12730077	ART5	ADP-ribosyltransferase 5	1.490	0.008
12845954	ARTN	artemin	1.660	0.011
12819205	AS3MT	arsenite methyltransferase	1.860	0.007
12821282	ASAH2	N-acylsphingosine amidohydrolase (non-lysosomal ceramidase) 2	2.130	0.021
12721780	ASAP1	ArfGAP with SH3 domain, ankyrin repeat and PH domain 1	-1.860	0.000
12708219	ASAP2	ArfGAP with SH3 domain, ankyrin repeat and PH domain 2	-1.590	0.009
12777082	ASAP3	ArfGAP with SH3 domain, ankyrin repeat and PH domain 3	1.400	0.030
12902444	ASB12	ankyrin repeat and SOCS box containing 12	-1.760	0.005
12716217	ASB13	ankyrin repeat and SOCS box containing 13	-1.580	0.043
12795077	ASB14	ankyrin repeat and SOCS box containing 14	3.870	0.002
12764972	ASB16	ankyrin repeat and SOCS box containing 16	1.440	0.033
12842324	ASB18	ankyrin repeat and SOCS box containing 18	1.620	0.001
12851243	ASB4	ankyrin repeat and SOCS box containing 4	1.430	0.019
12825165	ASB5	ankyrin repeat and SOCS box containing 5	1.760	0.016
12705014	ASB6	ankyrin repeat and SOCS box containing 6	-1.510	0.016
12906096	ASB9	ankyrin repeat and SOCS box containing 9	2.950	0.000
12896490	ASCC3	activating signal cointegrator 1 complex subunit 3	-1.350	0.005
12898452	ASCC3	activating signal cointegrator 1 complex subunit 3	-1.490	0.000
12730397	ASCL3	achaete-scute family bHLH transcription factor 3	5.950	0.001
12901454	ASF1A	anti-silencing function 1A histone chaperone	-2.040	0.000
12878562	ASF1B	anti-silencing function 1B histone chaperone	-1.270	0.013
12769003	ASGR1	asialoglycoprotein receptor 1	1.430	0.002
12771467	ASGR2	asialoglycoprotein receptor 2	2.300	0.003
12840889	ASH1L	ash1 (absent, small, or homeotic)-like (Drosophila)	-1.730	0.003
12852545	ASIC3	acid sensing ion channel subunit 3	1.460	0.010
12713992	ASIP	agouti signaling protein	1.800	0.039
12821320	ASMTL	acetylserotonin O-methyltransferase-like	1.350	0.009
12883726	ASNA1	arsA arsenite transporter, ATP-binding, homolog 1 (bacterial)	1.440	0.004
12854099	ASNS	asparagine synthetase (glutamine-hydrolyzing)	2.000	0.011
12762445	ASPA	aspartoacylase	1.890	0.006
12789343	ASPG	asparaginase	1.780	0.025
12744314	ASPHD2	aspartate beta-hydroxylase domain containing 2	-1.470	0.001
12740427	ASPM	abnormal spindle microtubule assembly	-1.960	0.001
12893122	ASPN	asporin	5.710	0.000
12707286	ASPRV1	aspartic peptidase, retroviral-like 1	1.520	0.042
12766760	ASPSCR1	alveolar soft part sarcoma chromosome region, candidate 1	1.300	0.012
12832069	ASRGL1	asparaginase like 1	1.090	0.041
12698356	ASS1	argininosuccinate synthase 1	-1.220	0.022
12705272	ASTL	astacin-like metallo-endopeptidase (M12 family)	1.560	0.002
12740457	ASTN1	astrotactin 1	1.400	0.001
12715587	ASXL1	additional sex combs like 1, transcriptional regulator	-2.310	0.006
12697998	ASXL2	additional sex combs like 2, transcriptional regulator	-2.320	0.001
12821736	ATAD1	ATPase family, AAA domain containing 1	-1.220	0.007
12801960	ATF6B	activating transcription factor 6 beta	-1.030	0.046
12862155	ATF7	activating transcription factor 7	-2.280	0.000
12869006	ATF7IP	activating transcription factor 7 interacting protein	-2.250	0.000
12882359	ATG10	autophagy related 10	-1.280	0.029
12865677	ATG101	autophagy related 101	1.600	0.001
12832549	ATG2A	autophagy related 2A	-1.260	0.012
12792689	ATG2B	autophagy related 2B	-1.280	0.028
12846035	ATG4C	autophagy related 4C cysteine peptidase	-1.540	0.039
12783840	ATG9A	autophagy related 9A	-1.420	0.014
12775434	ATIC	5-aminoimidazole-4-carboxamide ribonucleotide formyltransferase/IMP cyclohydrolase	-1.830	0.040
12703439	ATL2	atlastin GTPase 2	-1.910	0.000
12833774	ATL3	atlastin GTPase 3	-1.390	0.005
12728544	ATM	ATM serine/threonine kinase	-1.650	0.013
12865683	ATN1	atrophin 1	1.140	0.009
12828740	ATOH7	atonal bHLH transcription factor 7	1.420	0.032
12887659	ATOX1	antioxidant 1 copper chaperone	1.260	0.006
12871836	ATP10D	ATPase phospholipid transporting 10D (putative)	-2.000	0.008
12686683	ATP11B	ATPase phospholipid transporting 11B (putative)	-1.630	0.006
12909023	ATP11C	ATPase phospholipid transporting 11C	-1.450	0.018
12844852	ATP1A2	ATPase Na+/K+ transporting subunit alpha 2	1.650	0.004
12749501	ATP1A3	ATPase Na+/K+ transporting subunit alpha 3	2.070	0.003
12846660	ATP1A4	ATPase Na+/K+ transporting subunit alpha 4	1.890	0.015
12816997	ATP2A1	ATPase sarcoplasmic/endoplasmic reticulum Ca2+ transporting 1	1.950	0.000
12864163	ATP2B1	ATPase plasma membrane Ca2+ transporting 1	-1.750	0.001
12800337	ATP2B2	ATPase plasma membrane Ca2+ transporting 2	1.300	0.019
12903245	ATP2B3	ATPase plasma membrane Ca2+ transporting 3	1.520	0.043
12734644	ATP2B4	ATPase plasma membrane Ca2+ transporting 4	-1.510	0.005
12683540	ATP2C1	ATPase secretory pathway Ca2+ transporting 1	-1.150	0.032
12757839	ATP4A	ATPase H+/K+ transporting alpha subunit	1.330	0.047
12718182	ATP5C1	ATP synthase, H+ transporting, mitochondrial F1 complex, gamma polypeptide 1	1.230	0.026
12842835	ATP5F1	ATP synthase, H+ transporting, mitochondrial Fo complex subunit B1	1.130	0.018
12778603	ATP5G3	ATP synthase, H+ transporting, mitochondrial Fo complex subunit C3 (subunit 9)	1.340	0.032
12678822	ATP5J	ATP synthase, H+ transporting, mitochondrial Fo complex subunit F6	1.210	0.003
12728095	ATP5L	ATP synthase, H+ transporting, mitochondrial Fo complex subunit G	1.280	0.001
12678642	ATP5O	ATP synthase, H+ transporting, mitochondrial F1 complex, O subunit	1.370	0.002
12688328	ATP5S	ATP synthase, H+ transporting, mitochondrial Fo complex subunit s (factor B)	1.520	0.008
12878509	Atp6ap1l	ATPase, H+ transporting, lysosomal accessory protein 1-like	1.560	0.001
12745541	ATP6V0A2	ATPase H+ transporting V0 subunit a2	1.270	0.017
12843378	ATP6V0B	ATPase H+ transporting V0 subunit b	1.400	0.006
12755811	ATP6V0D1	ATPase H+ transporting V0 subunit d1	1.270	0.009
12849563	ATP6V0E2	ATPase H+ transporting V0 subunit e2	-1.270	0.025
12678756	ATP6V1A	ATPase H+ transporting V1 subunit A	-1.740	0.003
12724333	ATP6V1C1	ATPase H+ transporting V1 subunit C1	1.430	0.003
12704820	ATP6V1C2	ATPase H+ transporting V1 subunit C2	1.140	0.018
12707518	ATP6V1E2	ATPase H+ transporting V1 subunit E2	1.430	0.015
12849052	ATP6V1F	ATPase H+ transporting V1 subunit F	1.440	0.001
12724254	ATP6V1H	ATPase H+ transporting V1 subunit H	1.330	0.014
12909970	ATP7A	ATPase copper transporting alpha	-1.290	0.012
12873335	ATP8A1	ATPase phospholipid transporting 8A1	-1.240	0.022
12810552	ATP8B1	ATPase phospholipid transporting 8B1	-2.480	0.001
12848186	ATP8B2	ATPase phospholipid transporting 8B2	-1.740	0.001
12687550	ATP8B4	ATPase phospholipid transporting 8B4 (putative)	1.470	0.029
12719526	ATP9A	ATPase phospholipid transporting 9A (putative)	-1.530	0.004
12763104	ATPAF2	ATP synthase mitochondrial F1 complex assembly factor 2	1.370	0.005
12780494	ATPIF1	ATPase inhibitory factor 1	1.500	0.002
12679011	ATR	ATR serine/threonine kinase	-1.770	0.008
12797695	ATRIP	ATR interacting protein	-1.760	0.001
12717939	ATRN	attractin	-1.260	0.030
12904006	ATRX	alpha thalassemia/mental retardation syndrome X-linked	-1.270	0.007
12803566	ATXN1	ataxin 1	-1.660	0.007
12747307	ATXN2	ataxin 2	-1.790	0.005
12855038	ATXN7L1	ataxin 7 like 1	-1.420	0.007
12771162	ATXN7L3	ataxin 7 like 3	-1.840	0.005
12778503	AUNIP	aurora kinase A and ninein interacting protein	-1.830	0.009
12699528	AUP1	ancient ubiquitous protein 1	1.350	0.004
12735131	AURKAIP1	aurora kinase A interacting protein 1	1.380	0.012
12767740	AURKB	aurora kinase B	-2.180	0.000
12754214	AURKC	aurora kinase C	1.720	0.000
12860096	AVIL	advillin	2.120	0.000
12855006	AVL9	AVL9 cell migration associated	-1.390	0.006
12713533	AVP	arginine vasopressin	1.630	0.007
12823046	AVPI1	arginine vasopressin induced 1	-1.480	0.006
12904372	AWAT2	acyl-CoA wax alcohol acyltransferase 2	2.700	0.000
12737225	AXDND1	axonemal dynein light chain domain containing 1	1.580	0.013
12769680	AXIN2	axin 2	-1.470	0.001
12800588	AZI2	5-azacytidine induced 2	1.230	0.034
12722987	AZIN1	antizyme inhibitor 1	-1.600	0.007
12876611	AZU1	azurocidin 1	1.810	0.003
12682595	B3GALNT1	beta-1,3-N-acetylgalactosaminyltransferase 1 (globoside blood group)	-1.670	0.004
12737098	B3GALT2	beta-1,3-galactosyltransferase 2	1.340	0.019
12803818	B3GALT4	beta-1,3-galactosyltransferase 4	1.390	0.047
12739927	B3GALT6	beta-1,3-galactosyltransferase 6	-1.230	0.015
12832953	B3GAT3	beta-1,3-glucuronyltransferase 3	1.330	0.041
12700080	B3GNT2	UDP-GlcNAc:betaGal beta-1,3-N-acetylglucosaminyltransferase 2	-2.580	0.001
12687079	B3GNT5	UDP-GlcNAc:betaGal beta-1,3-N-acetylglucosaminyltransferase 5	-2.460	0.003
12778478	B3GNT7	UDP-GlcNAc:betaGal beta-1,3-N-acetylglucosaminyltransferase 7	-4.040	0.005
12759161	B3GNT9	UDP-GlcNAc:betaGal beta-1,3-N-acetylglucosaminyltransferase 9	1.310	0.019
12860035	B4GALNT1	beta-1,4-N-acetyl-galactosaminyltransferase 1	-1.550	0.014
12860485	B4GALNT3	beta-1,4-N-acetyl-galactosaminyltransferase 3	1.560	0.011
12838558	B4GALT3	beta-1,4-galactosyltransferase 3	-2.090	0.000
12718108	B4GALT5	beta-1,4-galactosyltransferase 5	-3.640	0.003
12808023	B4GALT6	beta-1,4-galactosyltransferase 6	-1.610	0.012
12835058	B4GAT1	beta-1,4-glucuronyltransferase 1	-5.420	0.011
12761690	B9D1	B9 protein domain 1	1.450	0.016
12725994	BAALC	brain and acute leukemia, cytoplasmic	1.500	0.000
12896051	BAAT	bile acid-CoA:amino acid N-acyltransferase	1.570	0.020
12733407	BACE1	beta-site APP-cleaving enzyme 1	-1.680	0.002
12681528	BACE2	beta-site APP-cleaving enzyme 2	-1.250	0.023
12685540	BACH1	BTB and CNC homology 1, basic leucine zipper transcription factor 1	-2.020	0.038
12824050	BAG4	BCL2 associated athanogene 4	-1.880	0.000
12792851	BAG5	BCL2 associated athanogene 5	-1.370	0.017
12801533	BAG6	BCL2 associated athanogene 6	1.220	0.014
12692179	BAHD1	bromo adjacent homology domain containing 1	-1.650	0.016
12768609	BAIAP2	BAI1 associated protein 2	-3.400	0.001
12810791	BAIAP3	BAI1 associated protein 3	1.270	0.013
12805572	BAK1	BCL2 antagonist/killer 1	-1.580	0.000
12720208	BAMBI	BMP and activin membrane-bound inhibitor	1.920	0.001
12829618	BANF1	barrier to autointegration factor 1	1.140	0.015
12782631	BARD1	BRCA1 associated RING domain 1	-2.570	0.001
12840709	BARHL2	BarH like homeobox 2	1.970	0.001
12778036	BAZ2B	bromodomain adjacent to zinc finger domain 2B	-2.100	0.001
12687580	BBOF1	basal body orientation factor 1	7.800	0.002
12867751	BBS10	Bardet-Biedl syndrome 10	-1.300	0.009
12746771	BBS12	Bardet-Biedl syndrome 12	-1.750	0.005
12752936	BBS2	Bardet-Biedl syndrome 2	-1.630	0.005
12869493	BBS7	Bardet-Biedl syndrome 7	-3.410	0.001
12855169	BBS9	Bardet-Biedl syndrome 9	-1.840	0.003
12681363	BBX	bobby sox homolog (Drosophila)	-1.930	0.002
12831187	BC021614	cDNA sequence BC021614	1.650	0.008
12842578	BCAN	brevican	1.700	0.001
12758194	BCAR1	BCAR1, Cas family scaffolding protein	-1.330	0.046
12836948	BCAR3	breast cancer anti-estrogen resistance 3	-2.520	0.007
12717104	BCAS4	breast carcinoma amplified sequence 4	1.200	0.046
12755690	BCAT2	branched chain amino acid transaminase 2	-2.850	0.003
12681523	BCHE	butyrylcholinesterase	-3.140	0.000
12749428	BCKDHA	branched chain keto acid dehydrogenase E1, alpha polypeptide	1.480	0.014
12840944	BCL10	B-cell CLL/lymphoma 10	-2.330	0.000
12809133	BCL2	B-cell CLL/lymphoma 2	-1.460	0.035
12718083	BCL2L1	BCL2 like 1	-2.290	0.001
12689874	BCL2L10	BCL2 like 10	1.480	0.049
12837523	BCL2L15	BCL2 like 15	3.990	0.001
12697438	BCL2L2	BCL2 like 2	-1.400	0.031
12752709	BCL3	B-cell CLL/lymphoma 3	-3.200	0.000
12681831	BCL6	B-cell CLL/lymphoma 6	-1.970	0.004
12760266	BCL6B	B-cell CLL/lymphoma 6B	1.460	0.013
12848320	BCL9	B-cell CLL/lymphoma 9	-2.450	0.000
12733108	BCL9L	B-cell CLL/lymphoma 9-like	-1.660	0.000
12901187	BCLAF1	BCL2 associated transcription factor 1	-1.280	0.030
12727815	BCO2	beta-carotene oxygenase 2	1.390	0.040
12906113	BCOR	BCL6 corepressor	-1.980	0.001
12905423	BCORL1	BCL6 corepressor-like 1	-2.260	0.002
12685704	BDH1	3-hydroxybutyrate dehydrogenase, type 1	-1.420	0.006
12871075	BDH2	3-hydroxybutyrate dehydrogenase, type 2	-1.930	0.040
12787606	BDP1	B double prime 1, subunit of RNA polymerase III transcription initiation factor IIIB	-1.650	0.000
12771219	BECN1	beclin 1	1.170	0.038
12792970	BEGAIN	brain enriched guanylate kinase associated	1.390	0.000
12840137	BEND5	BEN domain containing 5	1.430	0.048
12718301	BEND7	BEN domain containing 7	-1.450	0.048
12830129	BEST1	bestrophin 1	1.560	0.024
12886238	BEST2	bestrophin 2	1.600	0.013
12860737	BEST3	bestrophin 3	1.530	0.002
12705022	BET1L	Bet1 golgi vesicular membrane trafficking protein like	-1.560	0.000
12683327	BFSP2	beaded filament structural protein 2	1.310	0.014
12716609	BHLHE23	basic helix-loop-helix family member e23	-1.770	0.001
12798575	BHLHE40	basic helix-loop-helix family member e40	-6.850	0.000
12688335	BHMT	betaine--homocysteine S-methyltransferase	1.620	0.046
12826845	BICC1	BicC family RNA binding protein 1	-1.640	0.001
12867105	BICD1	BICD cargo adaptor 1	-1.650	0.001
12865302	BID	BH3 interacting domain death agonist	1.190	0.029
12893075	BIN3	bridging integrator 3	-2.070	0.002
12718040	BLCAP	bladder cancer associated protein	-3.610	0.000
12793233	BLM	Bloom syndrome RecQ like helicase	-1.290	0.019
12821894	BLNK	B-cell linker	2.150	0.009
12868377	BLOC1S1	biogenesis of lysosomal organelles complex 1 subunit 1	1.340	0.026
12822387	BLOC1S2	biogenesis of lysosomal organelles complex 1 subunit 2	1.520	0.001
12871213	BLOC1S4	biogenesis of lysosomal organelles complex 1 subunit 4	-1.700	0.003
12853419	BLVRA	biliverdin reductase A	-1.450	0.030
12734971	BLZF1	basic leucine zipper nuclear factor 1	-1.400	0.011
12696932	BMF	Bcl2 modifying factor	-2.010	0.041
12707364	BMP10	bone morphogenetic protein 10	1.870	0.010
12870519	BMP2K	BMP2 inducible kinase	-1.470	0.028
12872081	BMP3	bone morphogenetic protein 3	1.350	0.004
12693777	BMP4	bone morphogenetic protein 4	-6.490	0.000
12806832	BMP6	bone morphogenetic protein 6	1.390	0.004
12854977	BMPER	BMP binding endothelial regulator	1.430	0.012
12825944	BMPR1A	bone morphogenetic protein receptor type 1A	-3.890	0.002
12775041	BMPR2	bone morphogenetic protein receptor type 2	-1.470	0.003
12826279	BMS1	BMS1, ribosome biogenesis factor	-1.160	0.049
12851464	BMT2	base methyltransferase of 25S rRNA 2 homolog	-1.550	0.003
12909088	BMX	BMX non-receptor tyrosine kinase	1.140	0.011
12786570	BNIP1	BCL2/adenovirus E1B 19kDa interacting protein 1	-1.490	0.020
12689567	BNIP2	BCL2/adenovirus E1B 19kDa interacting protein 2	-1.450	0.004
12847333	BNIPL	BCL2/adenovirus E1B 19kD interacting protein like	1.790	0.034
12873825	BOD1L1	biorientation of chromosomes in cell division 1 like 1	-1.350	0.014
12843959	BOLA1	bolA family member 1	-1.120	0.020
12813925	Bola2	bolA-like 2 (E. coli)	1.370	0.007
12702578	BOLA3	bolA family member 3	1.340	0.006
12709672	BORA	bora, aurora kinase A activator	-1.610	0.013
12820864	BORCS7	BLOC-1 related complex subunit 7	1.430	0.012
12876275	BORCS8	BLOC-1 related complex subunit 8	1.680	0.023
12877897	BORCS8	BLOC-1 related complex subunit 8	1.470	0.000
12713539	BPI	bactericidal/permeability-increasing protein	1.700	0.009
12713720	BPIFA1	BPI fold containing family A member 1	1.330	0.043
12717216	BPIFB2	BPI fold containing family B member 2	2.440	0.002
12715572	BPIFB3	BPI fold containing family B member 3	1.660	0.005
12715755	Bpifb5	BPI fold containing family B, member 5	1.350	0.008
12715376	BPIFB6	BPI fold containing family B member 6	2.770	0.000
12866290	BPIFC	BPI fold containing family C	2.070	0.003
12739912	BPNT1	3'(2'), 5'-bisphosphate nucleotidase 1	-1.350	0.015
12771526	BPTF	bromodomain PHD finger transcription factor	-1.480	0.001
12855223	BRAF	B-Raf proto-oncogene, serine/threonine kinase	-1.090	0.016
12746865	BRAP	BRCA1 associated protein	1.550	0.003
12711421	BRCA2	breast cancer 2	-2.040	0.003
12801007	BRD2	bromodomain containing 2	1.360	0.006
12706268	BRD3	bromodomain containing 3	-1.260	0.026
12887281	BRD8	bromodomain containing 8	-2.240	0.000
12818262	BRI3	brain protein I3	1.710	0.009
12747786	BRI3BP	BRI3 binding protein	-1.740	0.000
12814890	BRICD5	BRICHOS domain containing 5	1.360	0.011
12736550	BRINP3	BMP/retinoic acid inducible neural specific 3	1.510	0.001
12765876	BRIP1	BRCA1 interacting protein C-terminal helicase 1	2.310	0.001
12790006	BRMS1L	breast cancer metastasis-suppressor 1-like	-1.330	0.025
12736176	BROX	BRO1 domain and CAAX motif containing	-1.160	0.032
12799911	BRPF1	bromodomain and PHD finger containing 1	1.550	0.030
12801484	BRPF3	bromodomain and PHD finger containing 3	-1.800	0.018
12758744	BRSK1	BR serine/threonine kinase 1	-1.440	0.003
12834516	BRSK2	BR serine/threonine kinase 2	1.620	0.008
12686491	BRWD1	bromodomain and WD repeat domain containing 1	-2.400	0.000
12904974	BRWD3	bromodomain and WD repeat domain containing 3	-4.420	0.000
12833662	BSCL2	Berardinelli-Seip congenital lipodystrophy 2 (seipin)	1.200	0.034
12775358	BSDC1	BSD domain containing 1	-1.940	0.009
12847501	BSND	barttin CLCNK type accessory beta subunit	1.310	0.013
12872517	BST1	bone marrow stromal cell antigen 1	1.480	0.007
12733518	BSX	brain specific homeobox	1.290	0.014
12861840	BTBD11	BTB domain containing 11	-1.290	0.027
12819785	BTBD16	BTB domain containing 16	1.410	0.025
12766396	BTBD17	BTB domain containing 17	1.320	0.044
12714979	BTBD3	BTB domain containing 3	-1.240	0.041
12791542	BTBD7	BTB domain containing 7	-1.560	0.000
12845158	BTBD8	BTB domain containing 8	-1.970	0.001
12804925	BTBD9	BTB domain containing 9	-1.540	0.001
12873141	BTC	betacellulin	-1.330	0.026
12681726	BTD	biotinidase	-1.360	0.004
12786923	BTF3	basic transcription factor 3	1.460	0.000
12863934	BTG1	B-cell translocation gene 1, anti-proliferative	-2.440	0.016
12737028	BTG2	BTG family member 2	1.610	0.014
12732318	BTG4	BTG family member 4	1.640	0.023
12804040	BTNL2	butyrophilin like 2	1.280	0.039
12820434	BTRC	beta-transducin repeat containing E3 ubiquitin protein ligase	-2.650	0.000
12690910	BUB1B	BUB1 mitotic checkpoint serine/threonine kinase B	-2.070	0.017
12827009	C10orf10	chromosome 10 open reading frame 10	1.460	0.039
12823222	C10orf120	chromosome 10 open reading frame 120	1.620	0.003
12829012	C10orf128	chromosome 10 open reading frame 128	-1.310	0.036
12820673	C10orf2	chromosome 10 open reading frame 2	1.720	0.001
12827375	C10orf53	chromosome 10 open reading frame 53	1.400	0.047
12829004	C10orf54	chromosome 10 open reading frame 54	-1.350	0.022
12826961	C10orf71	chromosome 10 open reading frame 71	1.330	0.022
12823181	C10orf82	chromosome 10 open reading frame 82	2.360	0.001
12823082	C10orf90	chromosome 10 open reading frame 90	1.150	0.035
12726966	C11orf16	chromosome 11 open reading frame 16	2.240	0.002
12833369	C11orf24	chromosome 11 open reading frame 24	-1.090	0.016
12729795	C11orf31	chromosome 11 open reading frame 31	1.820	0.001
12730070	C11orf53	chromosome 11 open reading frame 53	1.610	0.000
12834319	C11orf54	chromosome 11 open reading frame 54	-2.200	0.008
12733535	C11orf58	chromosome 11 open reading frame 58	1.340	0.001
12733379	C11orf65	chromosome 11 open reading frame 65	1.760	0.001
12832264	C11orf68	chromosome 11 open reading frame 68	-1.280	0.017
12729835	C11orf74	chromosome 11 open reading frame 74	-2.020	0.012
12830597	C11orf84	chromosome 11 open reading frame 84	-1.170	0.005
12832085	C11orf86	chromosome 11 open reading frame 86	1.290	0.043
12726388	C11orf96	chromosome 11 open reading frame 96	1.630	0.029
12733776	C11orf97	chromosome 11 open reading frame 97	1.420	0.011
12864801	C12orf10	chromosome 12 open reading frame 10	1.120	0.019
12856580	C12orf4	chromosome 12 open reading frame 4	-1.440	0.004
12859641	C12orf4	chromosome 12 open reading frame 4	-1.440	0.004
12862500	C12orf45	chromosome 12 open reading frame 45	-1.690	0.001
12862991	C12orf56	chromosome 12 open reading frame 56	1.380	0.017
12869062	C12orf60	chromosome 12 open reading frame 60	2.940	0.001
12746023	C12orf65	chromosome 12 open reading frame 65	-1.690	0.000
12861253	C12orf66	chromosome 12 open reading frame 66	-2.810	0.000
12696623	C14orf1	chromosome 14 open reading frame 1	-2.230	0.000
12692964	C14orf119	chromosome 14 open reading frame 119	-2.930	0.000
12791925	C14orf142	chromosome 14 open reading frame 142	1.300	0.023
12689126	C14orf166	chromosome 14 open reading frame 166	1.350	0.005
12688924	C14orf169	chromosome 14 open reading frame 169	-2.350	0.011
12791167	C14orf180	chromosome 14 open reading frame 180	1.460	0.025
12789871	C14orf79	chromosome 14 open reading frame 79	-1.240	0.047
12793978	C15orf39	chromosome 15 open reading frame 39	-2.970	0.001
12792170	C15orf40	chromosome 15 open reading frame 40	1.160	0.037
12691099	C15orf41	chromosome 15 open reading frame 41	-2.080	0.000
12692221	C15orf43	chromosome 15 open reading frame 43	2.090	0.005
12694026	C15orf57	chromosome 15 open reading frame 57	-2.280	0.004
12690776	C15orf61	chromosome 15 open reading frame 61	-1.670	0.004
12814091	C16orf45	chromosome 16 open reading frame 45	1.770	0.021
12759076	C16orf46	chromosome 16 open reading frame 46	-1.610	0.028
12811194	C16orf52	chromosome 16 open reading frame 52	-1.160	0.017
12810804	C16orf54	chromosome 16 open reading frame 54	1.820	0.000
12748493	C16orf70	chromosome 16 open reading frame 70	-2.790	0.000
12813703	C16orf72	chromosome 16 open reading frame 72	-1.400	0.015
12754404	C16orf78	chromosome 16 open reading frame 78	1.400	0.022
12814499	C16orf82	chromosome 16 open reading frame 82	1.530	0.011
12754771	C16orf86	chromosome 16 open reading frame 86	1.420	0.004
12759110	C16orf87	chromosome 16 open reading frame 87	-2.480	0.000
12818483	C16orf89	chromosome 16 open reading frame 89	1.340	0.027
12818451	C16orf91	chromosome 16 open reading frame 91	-1.740	0.001
12760401	C17orf105	chromosome 17 open reading frame 105	1.590	0.007
12766532	C17orf107	chromosome 17 open reading frame 107	1.860	0.022
12763019	C17orf49	chromosome 17 open reading frame 49	1.620	0.007
12765676	C17orf62	chromosome 17 open reading frame 62	-1.390	0.006
12771389	C17orf64	chromosome 17 open reading frame 64	1.540	0.017
12761858	C17orf75	chromosome 17 open reading frame 75	-1.370	0.004
12766692	C17orf89	chromosome 17 open reading frame 89	1.370	0.034
12766709	C17orf96	chromosome 17 open reading frame 96	1.380	0.013
12772924	C17orf98	chromosome 17 open reading frame 98	4.120	0.000
12810708	C18orf32	chromosome 18 open reading frame 32	2.580	0.001
12755271	C19orf18	chromosome 19 open reading frame 18	3.610	0.006
12881847	C19orf24	chromosome 19 open reading frame 24	1.950	0.006
12876297	C19orf38	chromosome 19 open reading frame 38	1.950	0.001
12877494	C19orf43	chromosome 19 open reading frame 43	1.290	0.013
12878164	C19orf52	chromosome 19 open reading frame 52	-1.420	0.028
12881699	C19orf53	chromosome 19 open reading frame 53	-1.650	0.028
12733599	C19orf53	chromosome 19 open reading frame 53	-1.790	0.046
12881655	C19orf57	chromosome 19 open reading frame 57	1.410	0.017
12884855	C19orf60	chromosome 19 open reading frame 60	1.480	0.003
12876198	C19orf67	chromosome 19 open reading frame 67	2.020	0.001
12882896	C19orf71	chromosome 19 open reading frame 71	1.600	0.011
12748759	C19orf81	chromosome 19 open reading frame 81	1.400	0.028
12851605	C1GALT1	core 1 synthase, glycoprotein-N-acetylgalactosamine 3-beta-galactosyltransferase 1	-2.490	0.002
12904815	C1GALT1C1	C1GALT1 specific chaperone 1	-1.990	0.013
12737461	C1orf105	chromosome 1 open reading frame 105	1.290	0.045
12837284	C1orf109	chromosome 1 open reading frame 109	-1.540	0.006
12740692	C1orf116	chromosome 1 open reading frame 116	1.430	0.018
12848016	C1orf122	chromosome 1 open reading frame 122	1.460	0.020
12838722	C1orf123	chromosome 1 open reading frame 123	1.230	0.014
12826249	C1orf131	chromosome 1 open reading frame 131	-1.610	0.024
12843099	C1orf146	chromosome 1 open reading frame 146	1.610	0.015
12741098	C1orf158	chromosome 1 open reading frame 158	2.020	0.006
12842360	C1orf162	chromosome 1 open reading frame 162	9.610	0.001
12737359	C1orf174	chromosome 1 open reading frame 174	-1.220	0.031
12836387	C1orf189	chromosome 1 open reading frame 189	5.540	0.000
12841067	C1orf194	chromosome 1 open reading frame 194	1.680	0.002
12837452	C1orf210	chromosome 1 open reading frame 210	-1.590	0.024
12781119	C1orf64	chromosome 1 open reading frame 64	1.380	0.026
12735459	C1orf74	chromosome 1 open reading frame 74	-2.140	0.000
12783013	C1QA	complement component 1, q subcomponent, A chain	1.380	0.026
12784435	C1QB	complement component 1, q subcomponent, B chain	1.810	0.001
12769736	C1QTNF1	C1q and tumor necrosis factor related protein 1	-1.180	0.001
12786020	C1QTNF3	C1q and tumor necrosis factor related protein 3	1.500	0.044
12872166	C1QTNF7	C1q and tumor necrosis factor related protein 7	1.460	0.008
12709807	C1QTNF9B	C1q and tumor necrosis factor related protein 9B	1.180	0.016
12858465	C1RL	complement C1r subcomponent like	-1.860	0.022
12868860	C1S	complement component 1, s subcomponent	1.950	0.006
12805720	C2	complement component 2	1.920	0.007
12721383	C20orf141	chromosome 20 open reading frame 141	1.170	0.021
12716981	C20orf196	chromosome 20 open reading frame 196	-2.000	0.003
12717796	C20orf202	chromosome 20 open reading frame 202	1.370	0.026
12714756	C20orf24	chromosome 20 open reading frame 24	1.230	0.006
12715176	C20orf27	chromosome 20 open reading frame 27	-1.440	0.007
12680471	C21orf62	chromosome 21 open reading frame 62	1.400	0.014
12866478	C22orf23	chromosome 22 open reading frame 23	1.280	0.039
12748108	C22orf31	chromosome 22 open reading frame 31	1.510	0.005
12727606	C2CD2L	C2CD2 like	-1.310	0.024
12695768	C2CD4B	C2 calcium-dependent domain containing 4B	1.570	0.006
12860067	C2CD5	C2 calcium-dependent domain containing 5	-2.870	0.002
12703464	C2orf16	chromosome 2 open reading frame 16	1.910	0.010
12707681	C2orf42	chromosome 2 open reading frame 42	1.340	0.020
12779531	C2orf57	chromosome 2 open reading frame 57	1.430	0.004
12779957	C2orf66	chromosome 2 open reading frame 66	2.530	0.017
12702793	C2orf68	chromosome 2 open reading frame 68	-1.440	0.001
12778080	C2orf69	chromosome 2 open reading frame 69	-2.860	0.000
12700319	C2orf71	chromosome 2 open reading frame 71	1.730	0.003
12779724	C2orf72	chromosome 2 open reading frame 72	-2.360	0.004
12784068	C2orf76	chromosome 2 open reading frame 76	1.440	0.019
12703320	C2orf81	chromosome 2 open reading frame 81	2.170	0.002
12841522	C2orf82	chromosome 2 open reading frame 82	1.990	0.002
12868116	C3AR1	complement component 3a receptor 1	-2.180	0.012
12800480	C3orf20	chromosome 3 open reading frame 20	2.150	0.023
12797179	C3orf22	chromosome 3 open reading frame 22	1.410	0.027
12679933	C3orf38	chromosome 3 open reading frame 38	-1.670	0.011
12684168	C3orf58	chromosome 3 open reading frame 58	-4.780	0.000
12682437	C3orf70	chromosome 3 open reading frame 70	-1.700	0.002
12734540	C4BPA	complement component 4 binding protein alpha	2.320	0.013
12744739	C4orf46	chromosome 4 open reading frame 46	-2.210	0.002
12893450	C5	complement component 5	2.840	0.003
12749751	C5AR1	complement component 5a receptor 1	1.650	0.050
12752210	C5AR2	complement component 5a receptor 2	1.600	0.026
12881019	C5orf24	chromosome 5 open reading frame 24	-1.920	0.004
12786653	C5orf28	chromosome 5 open reading frame 28	-1.660	0.023
12881048	C5orf30	chromosome 5 open reading frame 30	-2.150	0.001
12786060	C5orf42	chromosome 5 open reading frame 42	-1.780	0.000
12887691	C5orf46	chromosome 5 open reading frame 46	1.270	0.011
12744952	C5orf52	chromosome 5 open reading frame 52	1.640	0.034
12876554	C5orf63	chromosome 5 open reading frame 63	1.530	0.010
12900283	C6orf118	chromosome 6 open reading frame 118	1.460	0.016
12800901	C6orf141	chromosome 6 open reading frame 141	-1.970	0.002
12804037	C6orf15	chromosome 6 open reading frame 15	1.370	0.021
12900114	C6orf163	chromosome 6 open reading frame 163	2.460	0.002
12804225	C6orf201	chromosome 6 open reading frame 201	2.390	0.000
12803643	C6orf47	chromosome 6 open reading frame 47	1.280	0.023
12802870	C6orf62	chromosome 6 open reading frame 62	-1.300	0.001
12787160	C7	complement component 7	1.790	0.006
12851480	C7orf25	chromosome 7 open reading frame 25	-1.930	0.000
12812873	C7orf26	chromosome 7 open reading frame 26	1.420	0.002
12812327	C7orf43	chromosome 7 open reading frame 43	-3.110	0.001
12813129	C7orf50	chromosome 7 open reading frame 50	1.250	0.026
12814219	C7orf61	chromosome 7 open reading frame 61	1.420	0.040
12845632	C8A	complement component 8 alpha subunit	1.250	0.030
12722339	C8orf33	chromosome 8 open reading frame 33	1.250	0.049
12723468	C8orf37	chromosome 8 open reading frame 37	-1.870	0.019
12723564	C8orf46	chromosome 8 open reading frame 46	1.860	0.004
12824688	C8orf48	chromosome 8 open reading frame 48	-2.770	0.001
12895603	C8orf74	chromosome 8 open reading frame 74	1.550	0.004
12785905	C9	complement component 9	1.350	0.037
12703404	C9orf114	chromosome 9 open reading frame 114	-1.370	0.019
12888682	C9orf131	chromosome 9 open reading frame 131	1.240	0.008
12895307	C9orf152	chromosome 9 open reading frame 152	-2.600	0.002
12702698	C9orf16	chromosome 9 open reading frame 16	1.170	0.016
12891737	C9orf43	chromosome 9 open reading frame 43	1.430	0.014
12895568	C9orf64	chromosome 9 open reading frame 64	1.470	0.013
12889499	C9orf72	chromosome 9 open reading frame 72	-2.260	0.001
12707072	C9orf78	chromosome 9 open reading frame 78	1.460	0.000
12895464	C9orf84	chromosome 9 open reading frame 84	1.650	0.013
12891820	C9orf85	chromosome 9 open reading frame 85	-1.300	0.027
12771919	CA10	carbonic anhydrase 10	1.390	0.038
12843918	CA14	carbonic anhydrase 14	1.520	0.027
12766949	CA4	carbonic anhydrase 4	1.340	0.016
12908260	CA5B	carbonic anhydrase 5B	-1.610	0.003
12725324	CA8	carbonic anhydrase 8	1.400	0.022
12776233	CAB39	calcium binding protein 39	-1.360	0.029
12808867	CABLES1	Cdk5 and Abl enzyme substrate 1	-1.710	0.005
12716068	CABLES2	Cdk5 and Abl enzyme substrate 2	-2.390	0.000
12741966	Cabp1	calcium binding protein 1	3.060	0.008
12832661	CABP2	calcium binding protein 2	2.170	0.001
12755890	CABP5	calcium binding protein 5	1.530	0.002
12744521	CABP7	calcium binding protein 7	1.230	0.002
12809501	CABYR	calcium binding tyrosine phosphorylation regulated	2.120	0.048
12699754	CACFD1	calcium channel flower domain containing 1	1.220	0.006
12877150	CACNA1A	calcium voltage-gated channel subunit alpha1 A	1.400	0.032
12704033	CACNA1B	calcium voltage-gated channel subunit alpha1 B	1.940	0.046
12734721	CACNA1E	calcium voltage-gated channel subunit alpha1 E	1.300	0.039
12767490	CACNA1G	calcium voltage-gated channel subunit alpha1 G	1.300	0.016
12857197	CACNA1I	calcium voltage-gated channel subunit alpha1 I	2.110	0.016
12849091	CACNA2D1	calcium voltage-gated channel auxiliary subunit alpha2delta 1	-1.560	0.032
12799234	CACNA2D3	calcium voltage-gated channel auxiliary subunit alpha2delta 3	1.180	0.012
12761288	CACNB1	calcium voltage-gated channel auxiliary subunit beta 1	1.400	0.032
12713901	CACNB2	calcium voltage-gated channel auxiliary subunit beta 2	-1.180	0.032
12774571	CACNB4	calcium voltage-gated channel auxiliary subunit beta 4	2.230	0.003
12864238	CACNG2	calcium voltage-gated channel auxiliary subunit gamma 2	1.250	0.034
12752133	CACNG6	calcium voltage-gated channel auxiliary subunit gamma 6	1.460	0.006
12796374	CADPS	Ca2+ dependent secretion activator	-1.790	0.027
12802588	CAGE1	cancer antigen 1	1.670	0.006
12723335	CALB1	calbindin 1	2.130	0.042
12731064	CALCB	calcitonin related polypeptide beta	1.270	0.029
12767392	CALCOCO2	calcium binding and coiled-coil domain 2	-1.530	0.000
12777248	CALCRL	calcitonin receptor like receptor	-3.580	0.002
12822873	CALHM2	calcium homeostasis modulator 2	-2.830	0.000
12696631	CALML4	calmodulin like 4	-1.130	0.027
12715473	CALML5	calmodulin like 5	1.250	0.037
12813668	CALN1	calneuron 1	2.140	0.005
12720083	CAMK1D	calcium/calmodulin dependent protein kinase ID	-1.810	0.011
12850660	CAMK2B	calcium/calmodulin dependent protein kinase II beta	1.590	0.009
12871571	CAMK2D	calcium/calmodulin dependent protein kinase II delta	-1.530	0.001
12827763	CAMK2G	calcium/calmodulin dependent protein kinase II gamma	-1.320	0.033
12779313	CAMK2N1	calcium/calmodulin dependent protein kinase II inhibitor 1	1.920	0.001
12682342	CAMK2N2	calcium/calmodulin dependent protein kinase II inhibitor 2	-1.640	0.021
12798041	CAMP	cathelicidin antimicrobial peptide	2.080	0.008
12798029	CAMP	cathelicidin antimicrobial peptide	1.900	0.006
12798035	CAMP	cathelicidin antimicrobial peptide	1.650	0.042
12799185	CAMP	cathelicidin antimicrobial peptide	1.550	0.018
12881821	CAMSAP3	calmodulin regulated spectrin associated protein family member 3	-1.120	0.048
12738774	CAMTA1	calmodulin binding transcription activator 1	-2.530	0.004
12867644	CAND1	cullin associated and neddylation dissociated 1	-1.440	0.008
12763525	CANT1	calcium activated nucleotidase 1	-1.430	0.007
12843167	CAP1	CAP, adenylate cyclase-associated protein 1 (yeast)	-1.120	0.025
12805654	CAP2	CAP, adenylate cyclase-associated protein, 2 (yeast)	-1.260	0.042
12848357	CAPN10	calpain 10	1.520	0.001
12758355	CAPN12	calpain 12	1.480	0.041
12700109	CAPN14	calpain 14	1.500	0.003
12688039	CAPN3	calpain 3	1.290	0.029
12729294	CAPN5	calpain 5	-1.550	0.039
12909762	CAPN6	calpain 6	-2.070	0.014
12749351	CAPNS1	calpain small subunit 1	-1.070	0.029
12729238	CAPRIN1	cell cycle associated protein 1	-1.210	0.018
12861319	CAPRIN2	caprin family member 2	-5.160	0.000
12887838	CAPS	calcyphosine	1.190	0.035
12846417	CAPZA1	capping actin protein of muscle Z-line alpha subunit 1	1.140	0.002
12867793	CAPZA3	capping actin protein of muscle Z-line alpha subunit 3	1.450	0.027
12812624	CARD11	caspase recruitment domain family member 11	1.270	0.008
12771070	CARD14	caspase recruitment domain family member 14	2.570	0.012
12787697	CARD6	caspase recruitment domain family member 6	-1.500	0.019
12708428	CARD9	caspase recruitment domain family member 9	1.840	0.001
12775884	CARF	calcium responsive transcription factor	1.630	0.002
12882248	CARM1	coactivator associated arginine methyltransferase 1	1.100	0.042
12750871	CARMIL2	capping protein regulator and myosin 1 linker 2	1.480	0.001
12832117	CARNS1	carnosine synthase 1	-1.250	0.032
12830844	CARS	cysteinyl-tRNA synthetase	2.030	0.000
12711386	CARS2	cysteinyl-tRNA synthetase 2, mitochondrial (putative)	1.490	0.003
12860468	CASC1	cancer susceptibility candidate 1	2.900	0.003
12764229	CASC3	cancer susceptibility candidate 3	-1.700	0.003
12692627	CASC5	cancer susceptibility candidate 5	-3.460	0.001
12850971	CASD1	CAS1 domain containing 1	-3.020	0.000
12818189	CASKIN1	CASK interacting protein 1	1.300	0.004
12727830	CASP1	caspase 1	1.800	0.039
12726897	CASP4	caspase 4	-5.560	0.000
12872011	CASP6	caspase 6	-2.480	0.000
12820137	CASP7	caspase 7	-1.400	0.003
12775648	CASP8	caspase 8	-3.420	0.000
12899712	CASP8AP2	caspase 8 associated protein 2	-1.810	0.001
12734143	CASP9	caspase 9	-1.980	0.000
12843834	CASQ1	calsequestrin 1	1.480	0.002
12678555	CASR	calcium sensing receptor	1.720	0.025
12719139	CASS4	Cas scaffolding protein family member 4	6.780	0.000
12728839	CAT	catalase	-1.150	0.000
12792663	CATSPER2	cation channel sperm associated 2	1.430	0.012
12881395	CATSPER3	cation channel sperm associated 3	1.810	0.001
12781993	CATSPER4	cation channel sperm associated 4	3.800	0.002
12793771	CATSPERB	cation channel sperm associated auxiliary subunit beta	5.060	0.000
12887956	CATSPERD	cation channel sperm associated auxiliary subunit delta	1.660	0.000
12748799	CATSPERG	cation channel sperm associated auxiliary subunit gamma	-1.270	0.009
12853353	CAV2	caveolin 2	-1.820	0.001
12888265	Cbarp	calcium channel, voltage-dependent, beta subunit associated regulatory protein	1.280	0.036
12728637	CBL	Cbl proto-oncogene	-1.460	0.004
12685171	CBLB	Cbl proto-oncogene B	-1.920	0.002
12850598	CBLL1	Cbl proto-oncogene like 1	-1.620	0.039
12680528	CBR1	carbonyl reductase 1	-1.430	0.048
12765470	CBX1	chromobox 1	-1.450	0.005
12892050	CBX1	chromobox 1	-1.540	0.001
12861646	CBX5	chromobox 5	-1.570	0.041
12865842	CBX6	chromobox 6	-2.870	0.000
12885210	CC2D1A	coiled-coil and C2 domain containing 1A	-1.490	0.005
12828899	CCAR1	cell division cycle and apoptosis regulator 1	-1.250	0.000
12886170	CCDC105	coiled-coil domain containing 105	1.650	0.002
12903552	CCDC120	coiled-coil domain containing 120	-2.730	0.003
12712124	CCDC122	coiled-coil domain containing 122	1.550	0.011
12884794	CCDC124	coiled-coil domain containing 124	1.450	0.003
12785638	CCDC125	coiled-coil domain containing 125	-2.140	0.000
12852384	CCDC126	coiled-coil domain containing 126	-1.380	0.025
12784808	CCDC127	coiled-coil domain containing 127	1.340	0.018
12800018	CCDC13	coiled-coil domain containing 13	1.530	0.002
12851954	CCDC136	coiled-coil domain containing 136	1.200	0.003
12777467	CCDC141	coiled-coil domain containing 141	2.300	0.006
12701977	CCDC142	coiled-coil domain containing 142	-1.320	0.028
12852627	CCDC146	coiled-coil domain containing 146	1.500	0.008
12885585	CCDC151	coiled-coil domain containing 151	1.440	0.035
12788473	CCDC152	coiled-coil domain containing 152	1.610	0.032
12753950	CCDC155	coiled-coil domain containing 155	1.680	0.001
12709744	CCDC169-SOHLH2	CCDC169-SOHLH2 readthrough	2.210	0.002
12838567	CCDC17	coiled-coil domain containing 17	1.650	0.038
12899105	CCDC170	coiled-coil domain containing 170	2.100	0.001
12819987	CCDC172	coiled-coil domain containing 172	1.820	0.028
12798953	CCDC174	coiled-coil domain containing 174	-1.570	0.036
12847098	CCDC18	coiled-coil domain containing 18	1.690	0.009
12773277	CCDC182	coiled-coil domain containing 182	1.570	0.013
12822795	CCDC186	coiled-coil domain containing 186	-2.170	0.001
12841424	CCDC190	coiled-coil domain containing 190	1.370	0.001
12685607	CCDC191	coiled-coil domain containing 191	-1.480	0.032
12889637	CCDC25	coiled-coil domain containing 25	-1.800	0.000
12714635	CCDC3	coiled-coil domain containing 3	1.640	0.033
12795804	CCDC51	coiled-coil domain containing 51	-1.320	0.014
12684073	CCDC58	coiled-coil domain containing 58	1.370	0.017
12868384	CCDC59	coiled-coil domain containing 59	-1.510	0.001
12828220	CCDC6	coiled-coil domain containing 6	-1.060	0.008
12747950	CCDC60	coiled-coil domain containing 60	1.520	0.008
12751793	CCDC61	coiled-coil domain containing 61	1.190	0.049
12746748	CCDC62	coiled-coil domain containing 62	3.270	0.002
12743916	CCDC64	coiled-coil domain containing 64	-2.580	0.006
12834624	CCDC67	coiled-coil domain containing 67	1.170	0.044
12809245	CCDC68	coiled-coil domain containing 68	1.360	0.003
12709715	CCDC70	coiled-coil domain containing 70	1.610	0.024
12794978	Ccdc71	coiled-coil domain containing 71	-1.690	0.001
12744976	Ccdc74a	coiled-coil domain containing 74A	1.610	0.000
12860511	CCDC77	coiled-coil domain containing 77	1.340	0.039
12684718	CCDC80	coiled-coil domain containing 80	-2.970	0.001
12833979	CCDC81	coiled-coil domain containing 81	2.650	0.002
12706802	CCDC88A	coiled-coil domain containing 88A	-2.040	0.000
12831548	CCDC89	coiled-coil domain containing 89	2.050	0.000
12753910	CCDC9	coiled-coil domain containing 9	1.480	0.013
12885446	CCDC94	coiled-coil domain containing 94	-1.360	0.046
12872759	CCDC96	coiled-coil domain containing 96	2.780	0.011
12868453	CCER1	coiled-coil glutamate rich protein 1	1.620	0.005
12889052	CCIN	calicin	1.500	0.038
12748765	CCL17	C-C motif chemokine ligand 17	-1.400	0.017
12753889	CCL22	C-C motif chemokine ligand 22	1.540	0.021
12881782	CCL25	C-C motif chemokine ligand 25	1.540	0.001
12816075	CCL26	C-C motif chemokine ligand 26	1.740	0.030
12786137	CCL28	C-C motif chemokine ligand 28	1.940	0.008
12763846	CCL3	C-C motif chemokine ligand 3	1.670	0.005
12772864	CCL3	C-C motif chemokine ligand 3	1.590	0.014
12761302	CCL5	C-C motif chemokine ligand 5	1.440	0.004
12767029	CCL8	C-C motif chemokine ligand 8	1.570	0.035
12715787	CCM2L	CCM2 like scaffolding protein	1.310	0.030
12869943	CCNA2	cyclin A2	-2.110	0.003
12787030	CCNB1	cyclin B1	-1.910	0.009
12691995	CCNB1IP1	cyclin B1 interacting protein 1	1.970	0.006
12897034	CCNC	cyclin C	-1.790	0.015
12831125	CCND1	cyclin D1	-1.900	0.002
12868434	CCND2	cyclin D2	2.310	0.003
12806571	CCND3	cyclin D3	-1.630	0.003
12725792	CCNE2	cyclin E2	-4.580	0.007
12811770	CCNF	cyclin F	-3.320	0.000
12876955	CCNG1	cyclin G1	-1.530	0.005
12887765	CCNH	cyclin H	-1.400	0.040
12888011	CCNI2	cyclin I family member 2	1.320	0.035
12819999	CCNJ	cyclin J	-1.800	0.015
12882700	Ccnjl	cyclin J-like	1.820	0.007
12680419	CCNL1	cyclin L1	1.910	0.011
12813675	CCP110	centriolar coiled-coil protein 110kDa	-1.990	0.050
12691088	CCPG1	cell cycle progression 1	-1.480	0.007
12794515	CCR1	C-C motif chemokine receptor 1	1.480	0.016
12897434	CCR6	C-C motif chemokine receptor 6	1.430	0.011
12794520	CCR8	C-C motif chemokine receptor 8	2.210	0.004
12836483	CCT3	chaperonin containing TCP1 subunit 3	1.290	0.033
12764750	CCT6B	chaperonin containing TCP1 subunit 6B	1.600	0.014
12852137	CCT8L2	chaperonin containing TCP1 subunit 8 like 2	1.620	0.031
12883076	CD14	CD14 molecule	1.870	0.003
12861019	CD163	CD163 molecule	1.700	0.003
12897048	CD164	CD164 molecule	-1.320	0.000
12786297	CD180	CD180 molecule	1.460	0.014
12814959	CD19	CD19 molecule	1.800	0.017
12844899	CD1A	CD1a molecule	-1.240	0.044
12885283	Cd209f	CD209f antigen	1.350	0.016
12808712	CD226	CD226 molecule	1.440	0.027
12838165	CD244	CD244 molecule	1.850	0.001
12865592	CD27	CD27 molecule	1.290	0.018
12894605	CD274	CD274 molecule	1.730	0.004
12774348	CD28	CD28 molecule	1.480	0.028
12802810	CD2AP	CD2-associated protein	-1.190	0.013
12763798	CD300E	CD300e molecule	1.780	0.005
12766383	CD300LD	CD300 molecule like family member d	1.790	0.003
12852910	CD36	CD36 molecule	-1.660	0.003
12750503	CD37	CD37 molecule	1.220	0.003
12683511	CD47	CD47 molecule	-1.540	0.006
12829359	CD5	CD5 molecule	1.550	0.022
12739756	CD55	CD55 molecule (Cromer blood group)	-1.390	0.011
12841656	CD58	CD58 molecule	-2.040	0.003
12829496	CD6	CD6 molecule	1.660	0.013
12761636	CD68	CD68 molecule	9.410	0.001
12856817	CD69	CD69 molecule	1.630	0.005
12895914	CD72	CD72 molecule	1.590	0.001
12755709	CD79A	CD79a molecule	2.940	0.001
12769265	CD79B	CD79b molecule	1.400	0.034
12683618	CD80	CD80 molecule	1.380	0.028
12698421	CD8A	CD8a molecule	1.520	0.001
12699401	CD8B	CD8b molecule	1.450	0.018
12709514	CDADC1	cytidine and dCMP deaminase domain containing 1	-1.830	0.000
12696539	CDAN1	codanin 1	-1.420	0.016
12719385	CDC123	cell division cycle 123	1.190	0.038
12894083	CDC14B	cell division cycle 14B	-2.000	0.000
12710574	CDC16	cell division cycle 16	-1.450	0.002
12844886	CDC20	cell division cycle 20	-1.360	0.000
12885074	CDC23	cell division cycle 23	-1.160	0.047
12795899	CDC25A	cell division cycle 25A	-2.570	0.000
12718493	CDC25B	cell division cycle 25B	-1.980	0.000
12884149	CDC25C	cell division cycle 25C	-1.450	0.026
12895626	CDC26	cell division cycle 26	-1.660	0.007
12885735	CDC37	cell division cycle 37	1.910	0.006
12893310	CDC37L1	cell division cycle 37 like 1	-1.770	0.014
12782786	CDC42	cell division cycle 42	-1.120	0.019
12830071	CDC42EP2	CDC42 effector protein 2	-1.800	0.030
12707387	CDC42EP3	CDC42 effector protein 3	-2.680	0.006
12888569	CDC42SE2	CDC42 small effector 2	-1.140	0.009
12844935	CDC7	cell division cycle 7	-1.520	0.018
12862285	CDCA3	cell division cycle associated 3	-1.200	0.028
12784210	CDCA7	cell division cycle associated 7	-1.690	0.010
12843787	CDCA8	cell division cycle associated 8	-2.190	0.004
12796774	CDCP1	CUB domain containing protein 1	-1.160	0.028
12838642	Cdcp2	CUB domain containing protein 2	1.320	0.035
12749523	CDH1	cadherin 1	-1.490	0.001
12759843	CDH11	cadherin 11	-3.260	0.004
12751163	CDH13	cadherin 13	1.290	0.019
12752214	CDH15	cadherin 15	1.120	0.026
12756582	CDH16	cadherin 16	1.400	0.047
12827296	CDH23	cadherin-related 23	-1.060	0.028
12749287	CDH3	cadherin 3	1.480	0.042
12749712	CDH5	cadherin 5	1.460	0.024
12810359	CDH7	cadherin 7	1.350	0.028
12825885	CDHR1	cadherin related family member 1	2.240	0.004
12797580	CDHR4	cadherin related family member 4	1.930	0.008
12825838	CDK1	cyclin-dependent kinase 1	-3.390	0.000
12753754	CDK10	cyclin-dependent kinase 10	1.260	0.026
12762826	CDK12	cyclin-dependent kinase 12	-1.370	0.002
12853860	CDK13	cyclin-dependent kinase 13	-1.490	0.003
12852417	CDK14	cyclin-dependent kinase 14	-1.800	0.002
12779298	CDK15	cyclin-dependent kinase 15	1.300	0.036
12867888	CDK17	cyclin-dependent kinase 17	-2.070	0.001
12866416	CDK2	cyclin-dependent kinase 2	-1.630	0.000
12833903	CDK2AP2	cyclin-dependent kinase 2 associated protein 2	1.400	0.018
12773155	CDK3	cyclin-dependent kinase 3	1.160	0.014
12767434	CDK5R1	cyclin-dependent kinase 5, regulatory subunit 1 (p35)	3.100	0.002
12777340	CDK5R2	cyclin-dependent kinase 5, regulatory subunit 2 (p39)	1.480	0.003
12769025	CDK5RAP3	CDK5 regulatory subunit associated protein 3	-1.410	0.021
12853903	CDK6	cyclin-dependent kinase 6	-1.210	0.039
12700508	CDK9	cyclin-dependent kinase 9	-2.110	0.000
12695420	CDKL1	cyclin dependent kinase like 1	3.700	0.007
12887538	CDKL3	cyclin dependent kinase like 3	4.980	0.000
12705990	CDKL4	cyclin dependent kinase like 4	1.250	0.041
12909691	CDKL5	cyclin dependent kinase like 5	-1.570	0.002
12801900	CDKN1A	cyclin-dependent kinase inhibitor 1A	-2.610	0.012
12865627	CDKN1B	cyclin-dependent kinase inhibitor 1B	-1.540	0.000
12843388	CDKN2C	cyclin-dependent kinase inhibitor 2C	-2.520	0.003
12884699	CDKN2D	cyclin-dependent kinase inhibitor 2D	-1.330	0.038
12694790	CDO1	cysteine dioxygenase type 1	3.050	0.002
12834537	CDON	cell adhesion associated, oncogene regulated	-1.670	0.000
12867589	CDPF1	cysteine rich DPF motif domain containing 1	1.490	0.007
12817799	CDR2	cerebellar degeneration related protein 2	-1.420	0.001
12770586	CDRT4	CMT1A duplicated region transcript 4	3.360	0.004
12716939	CDS2	CDP-diacylglycerol synthase 2	-1.320	0.042
12806463	CDYL	chromodomain protein, Y-like	-1.450	0.028
12758721	CDYL2	chromodomain protein, Y-like 2	-2.130	0.023
12759279	CEACAM18	carcinoembryonic antigen related cell adhesion molecule 18	1.630	0.032
12755716	CEBPA	CCAAT/enhancer binding protein alpha	1.510	0.010
12721602	CEBPD	CCAAT/enhancer binding protein delta	-5.170	0.000
12690638	CEBPE	CCAAT/enhancer binding protein epsilon	1.580	0.012
12698371	CEL	carboxyl ester lipase	1.400	0.045
12738614	CELA2A	chymotrypsin like elastase family member 2A	1.840	0.026
12780249	CELA3B	chymotrypsin like elastase family member 3B	1.420	0.005
12838119	CELF3	CUGBP, Elav-like family member 3	1.680	0.001
12808242	CELF4	CUGBP, Elav-like family member 4	1.340	0.019
12824564	CENPA	centromere protein A	-1.490	0.010
12707854	CENPA	centromere protein A	-3.640	0.006
12873465	CENPC	centromere protein C	-1.520	0.001
12869954	CENPE	centromere protein E	-2.430	0.002
12740194	CENPF	centromere protein F	-2.130	0.000
12903846	CENPI	centromere protein I	-2.260	0.000
12710505	CENPJ	centromere protein J	-1.620	0.000
12741130	CENPL	centromere protein L	-1.110	0.028
12708398	CENPO	centromere protein O	-1.590	0.004
12803586	CENPQ	centromere protein Q	-1.410	0.022
12763607	CENPV	centromere protein V	1.430	0.002
12901592	CENPW	centromere protein W	-3.380	0.020
12737740	CEP104	centrosomal protein 104	-1.250	0.010
12880617	CEP120	centrosomal protein 120	-1.980	0.008
12763276	CEP131	centrosomal protein 131	-1.500	0.034
12690871	CEP152	centrosomal protein 152	-1.510	0.012
12736428	CEP170	centrosomal protein 170kDa	-1.580	0.000
12686653	CEP19	centrosomal protein 19	-2.520	0.004
12864199	CEP290	centrosomal protein 290	-3.010	0.004
12834394	CEP295	centrosomal protein 295	-1.210	0.004
12736725	CEP350	centrosomal protein 350	-1.780	0.001
12890056	CEP44	centrosomal protein 44	-1.200	0.034
12819603	CEP55	centrosomal protein 55	-1.640	0.000
12702311	CEP68	centrosomal protein 68	-1.580	0.019
12678367	CEP70	centrosomal protein 70	-1.560	0.025
12678932	CEP70	centrosomal protein 70	-2.810	0.001
12788410	CEP72	centrosomal protein 72	-1.850	0.010
12781773	CEP85	centrosomal protein 85	-1.160	0.003
12898421	CEP85L	centrosomal protein 85 like	-1.420	0.001
12761977	CEP95	centrosomal protein 95	-1.170	0.010
12682007	CEP97	centrosomal protein 97	-1.840	0.001
12843181	CEPT1	choline/ethanolamine phosphotransferase 1	-1.400	0.037
12889792	CER1	cerberus 1, DAN family BMP antagonist	1.370	0.015
12881746	CERS1	ceramide synthase 1	-1.540	0.014
12840621	CERS2	ceramide synthase 2	1.190	0.030
12791099	CERS3	ceramide synthase 3	3.030	0.003
12877652	CERS4	ceramide synthase 4	1.280	0.048
12784416	CERS6	ceramide synthase 6	-1.930	0.014
12750536	CES1	carboxylesterase 1	1.780	0.001
12749776	CES1	carboxylesterase 1	1.260	0.041
12886486	CETN3	centrin 3	-1.660	0.048
12795847	CFAP100	cilia and flagella associated protein 100	1.340	0.013
12837635	CFAP126	cilia and flagella associated protein 126	-1.540	0.012
12702827	CFAP157	cilia and flagella associated protein 157	1.350	0.005
12789834	CFAP161	cilia and flagella associated protein 161	1.460	0.039
12900122	CFAP206	cilia and flagella associated protein 206	2.960	0.004
12822330	CFAP43	cilia and flagella associated protein 43	1.640	0.003
12684528	CFAP44	cilia and flagella associated protein 44	2.320	0.000
12841393	CFAP45	cilia and flagella associated protein 45	1.500	0.022
12820582	CFAP58	cilia and flagella associated protein 58	1.650	0.001
12717538	CFAP61	cilia and flagella associated protein 61	1.460	0.026
12828347	CFAP70	cilia and flagella associated protein 70	2.300	0.005
12742736	CFAP73	cilia and flagella associated protein 73	1.550	0.017
12825035	CFAP97	cilia and flagella associated protein 97	-1.430	0.001
12877752	CFD	complement factor D (adipsin)	1.740	0.029
12755719	CFDP1	craniofacial development protein 1	1.460	0.011
12735921	CFHR2	complement factor H related 2	1.670	0.038
12870901	CFI	complement factor I	1.640	0.002
12793557	CFL2	cofilin 2	-1.610	0.002
12775239	CFLAR	CASP8 and FADD like apoptosis regulator	-2.480	0.000
12909779	CFP	complement factor properdin	1.550	0.005
12852942	CFTR	cystic fibrosis transmembrane conductance regulator	2.630	0.000
12699338	CGREF1	cell growth regulator with EF-hand domain 1	1.520	0.002
12688416	CHAC1	ChaC glutathione-specific gamma-glutamylcyclotransferase 1	-1.610	0.021
12699736	CHAC2	ChaC, cation transport regulator homolog 2 (E. coli)	-1.560	0.015
12760661	CHAD	chondroadherin	1.580	0.047
12883701	CHAF1A	chromatin assembly factor 1 subunit A	-1.330	0.002
12708732	CHAMP1	chromosome alignment maintaining phosphoprotein 1	-1.830	0.003
12826966	CHCHD1	coiled-coil-helix-coiled-coil-helix domain containing 1	-1.860	0.040
12748119	CHCHD10	coiled-coil-helix-coiled-coil-helix domain containing 10	1.380	0.003
12855931	CHCHD3	coiled-coil-helix-coiled-coil-helix domain containing 3	1.550	0.011
12795494	CHCHD4	coiled-coil-helix-coiled-coil-helix domain containing 4	1.510	0.033
12800670	CHCHD5	coiled-coil-helix-coiled-coil-helix domain containing 5	1.350	0.005
12800504	CHCHD6	coiled-coil-helix-coiled-coil-helix domain containing 6	1.360	0.038
12723497	CHCHD7	coiled-coil-helix-coiled-coil-helix domain containing 7	1.880	0.011
12883806	CHD1	chromodomain helicase DNA binding protein 1	-2.530	0.001
12845477	CHD1L	chromodomain helicase DNA binding protein 1-like	-1.520	0.009
12719974	CHD6	chromodomain helicase DNA binding protein 6	-2.110	0.000
12723011	CHD7	chromodomain helicase DNA binding protein 7	-1.940	0.006
12688506	CHD8	chromodomain helicase DNA binding protein 8	-1.390	0.001
12753342	CHD9	chromodomain helicase DNA binding protein 9	-2.340	0.000
12794630	CHDH	choline dehydrogenase	1.580	0.002
12746880	CHEK2	checkpoint kinase 2	-2.240	0.014
12744424	CHFR	checkpoint with forkhead and ring finger domains, E3 ubiquitin protein ligase	1.130	0.016
12789006	CHGA	chromogranin A	1.490	0.010
12713584	CHGB	chromogranin B	1.490	0.011
12844620	CHI3L2	chitinase 3 like 2	1.660	0.004
12842822	CHIA	chitinase, acidic	1.600	0.048
12910145	CHIC1	cysteine rich hydrophobic domain 1	-1.400	0.019
12875717	CHIC2	cysteine rich hydrophobic domain 2	-1.400	0.007
12833760	CHKA	choline kinase alpha	-2.220	0.024
12736589	CHML	choroideremia-like (Rab escort protein 2)	-2.980	0.000
12699347	CHMP3	charged multivesicular body protein 3	1.420	0.002
12724566	CHMP4C	charged multivesicular body protein 4C	1.220	0.015
12891685	CHMP7	charged multivesicular body protein 7	-1.300	0.006
12775752	CHN1	chimerin 1	1.740	0.032
12686659	CHODL	chondrolectin	1.510	0.025
12732732	CHRDL2	chordin-like 2	1.540	0.003
12832667	CHRM1	cholinergic receptor muscarinic 1	1.290	0.006
12850542	CHRM2	cholinergic receptor muscarinic 2	1.720	0.009
12774809	CHRNA1	cholinergic receptor nicotinic alpha 1 subunit	1.720	0.018
12791755	CHRNA3	cholinergic receptor nicotinic alpha 3 subunit	-1.630	0.000
12716546	CHRNA4	cholinergic receptor nicotinic alpha 4 subunit	1.690	0.005
12789088	CHRNA5	cholinergic receptor nicotinic alpha 5 subunit	1.670	0.001
12825478	CHRNA6	cholinergic receptor nicotinic alpha 6 subunit	1.990	0.002
12871269	CHRNA9	cholinergic receptor nicotinic alpha 9 subunit	1.560	0.028
12760968	CHRNB1	cholinergic receptor nicotinic beta 1 subunit	-1.210	0.010
12845046	CHRNB2	cholinergic receptor nicotinic beta 2 subunit	1.510	0.042
12824104	CHRNB3	cholinergic receptor nicotinic beta 3 subunit	1.570	0.002
12760843	CHRNE	cholinergic receptor nicotinic epsilon subunit	2.140	0.001
12705319	CHST10	carbohydrate sulfotransferase 10	1.120	0.023
12816530	CHST12	carbohydrate (chondroitin 4) sulfotransferase 12	-2.160	0.004
12799404	CHST13	carbohydrate (chondroitin 4) sulfotransferase 13	1.330	0.026
12688963	CHST14	carbohydrate (dermatan 4) sulfotransferase 14	-1.850	0.000
12822732	CHST15	carbohydrate (N-acetylgalactosamine 4-sulfate 6-O) sulfotransferase 15	1.620	0.004
12826055	CHST3	carbohydrate (chondroitin 6) sulfotransferase 3	-1.390	0.005
12789026	CHSY1	chondroitin sulfate synthase 1	-1.530	0.003
12847582	CHTOP	chromatin target of PRMT1	-1.660	0.000
12796427	CIDEC	cell death inducing DFFA like effector c	1.550	0.014
12812097	CIITA	class II, major histocompatibility complex, transactivator	1.280	0.002
12693259	CILP	cartilage intermediate layer protein	1.170	0.004
12793656	CINP	cyclin-dependent kinase 2 interacting protein	1.150	0.020
12765685	CISD3	CDGSH iron sulfur domain 3	1.390	0.034
12797038	CISH	cytokine inducible SH2 containing protein	-1.550	0.030
12902925	CITED1	Cbp/p300 interacting transactivator with Glu/Asp rich carboxy-terminal domain 1	1.480	0.031
12900549	CITED2	Cbp/p300 interacting transactivator with Glu/Asp rich carboxy-terminal domain 2	-4.730	0.003
12836500	CITED4	Cbp/p300 interacting transactivator with Glu/Asp rich carboxy-terminal domain 4	-2.540	0.001
12706667	CIZ1	CDKN1A interacting zinc finger protein 1	1.370	0.003
12711817	CKAP2	cytoskeleton associated protein 2	-1.200	0.007
12704554	CKAP2L	cytoskeleton associated protein 2 like	-3.560	0.000
12866165	CKAP4	cytoskeleton-associated protein 4	-1.860	0.049
12732760	CKAP5	cytoskeleton associated protein 5	-1.370	0.001
12895589	CKS2	CDC28 protein kinase regulatory subunit 2	-2.040	0.003
12782240	CLASP1	cytoplasmic linker associated protein 1	-1.480	0.004
12799650	CLASP2	cytoplasmic linker associated protein 2	-1.300	0.009
12843744	CLCA1	chloride channel accessory 1	1.360	0.031
12850176	CLCN1	chloride voltage-gated channel 1	1.550	0.003
12679105	CLCN2	chloride voltage-gated channel 2	-1.310	0.019
12890646	CLCN3	chloride voltage-gated channel 3	-1.950	0.001
12903190	CLCN5	chloride voltage-gated channel 5	-1.680	0.015
12678900	CLDN1	claudin 1	-2.300	0.000
12684080	CLDN11	claudin 11	1.730	0.000
12851470	CLDN12	claudin 12	-2.340	0.001
12687168	CLDN14	claudin 14	1.590	0.003
12812592	CLDN15	claudin 15	1.670	0.000
12838034	CLDN19	claudin 19	1.400	0.036
12825418	CLDN22	claudin 22	1.640	0.034
12825534	CLDN22	claudin 22	1.480	0.025
12728426	CLDN25	claudin 25	1.280	0.040
12748152	CLDN5	claudin 5	1.310	0.018
12816326	CLDN6	claudin 6	-2.670	0.001
12769973	CLDN7	claudin 7	1.820	0.014
12814099	CLDN9	claudin 9	1.260	0.018
12684748	CLDND1	claudin domain containing 1	-2.150	0.000
12770292	CLEC10A	C-type lectin domain family 10 member A	1.840	0.043
12752259	CLEC11A	C-type lectin domain family 11 member A	1.670	0.000
12861386	CLEC1A	C-type lectin domain family 1 member A	1.790	0.003
12856372	CLEC2B	C-type lectin domain family 2 member B	-5.290	0.003
12852359	CLEC2L	C-type lectin domain family 2 member L	1.660	0.004
12862491	CLEC4A	C-type lectin domain family 4 member A	2.830	0.001
12862473	CLEC4D	C-type lectin domain family 4 member D	1.730	0.024
12699682	CLEC4F	C-type lectin domain family 4 member F	1.530	0.011
12884078	CLEC4G	C-type lectin domain family 4 member G	1.290	0.007
12855777	CLEC5A	C-type lectin domain family 5 member A	1.490	0.042
12859585	CLEC6A	C-type lectin domain family 6 member A	1.680	0.002
12706036	CLHC1	clathrin heavy chain linker domain containing 1	1.430	0.004
12683966	CLIC6	chloride intracellular channel 6	1.480	0.026
12757931	CLIP3	CAP-Gly domain containing linker protein 3	-1.350	0.017
12791944	CLK3	CDC like kinase 3	1.190	0.031
12886251	CLK4	CDC like kinase 4	1.790	0.013
12791910	CLMN	calmin (calponin-like, transmembrane)	-1.820	0.000
12732196	CLMP	CXADR-like membrane protein	1.310	0.019
12872932	CLOCK	clock circadian regulator	-2.390	0.000
12727130	CLP1	cleavage and polyadenylation factor I subunit 1	-1.750	0.001
12732336	CLPB	ClpB homolog, mitochondrial AAA ATPase chaperonin	-1.540	0.001
12886908	CLPP	caseinolytic mitochondrial matrix peptidase proteolytic subunit	-1.200	0.045
12805978	CLPS	colipase	1.660	0.037
12800949	CLPSL2	colipase like 2	1.490	0.041
12692866	CLPX	caseinolytic mitochondrial matrix peptidase chaperone subunit	-1.110	0.016
12681827	CLRN1	clarin 1	1.480	0.017
12837338	CLSPN	claspin	-1.710	0.006
12889056	CLTA	clathrin light chain A	1.460	0.003
12883164	CLTB	clathrin light chain B	1.420	0.014
12760666	CLTC	clathrin heavy chain	-1.180	0.013
12722977	CLVS1	clavesin 1	1.640	0.010
12788605	CMA1	chymase 1	1.710	0.025
12793595	CMA1	chymase 1	1.570	0.041
12863747	CMAS	cytidine monophosphate N-acetylneuraminic acid synthetase	-1.570	0.007
12785671	CMBL	carboxymethylenebutenolidase homolog (Pseudomonas)	1.150	0.015
12759081	CMC2	C-x9-C motif containing 2	1.190	0.001
12905998	CMC4	C-x(9)-C motif containing 4	1.570	0.002
12754460	CMIP	c-Maf inducing protein	-1.380	0.005
12703212	CMPK2	cytidine/uridine monophosphate kinase 2	-1.290	0.039
12752355	CMTM1	CKLF like MARVEL transmembrane domain containing 1	1.280	0.015
12754736	CMTM3	CKLF like MARVEL transmembrane domain containing 3	-2.770	0.000
12758956	CMTM4	CKLF like MARVEL transmembrane domain containing 4	-1.370	0.010
12694413	CMTM5	CKLF like MARVEL transmembrane domain containing 5	1.590	0.004
12798744	CMTM6	CKLF like MARVEL transmembrane domain containing 6	-1.230	0.001
12796354	CMTM8	CKLF like MARVEL transmembrane domain containing 8	1.460	0.024
12754435	CMTR2	cap methyltransferase 2	-3.200	0.000
12690553	CMYA5	cardiomyopathy associated 5	3.220	0.000
12715285	CNBD2	cyclic nucleotide binding domain containing 2	1.700	0.017
12810607	CNDP1	carnosine dipeptidase 1 (metallopeptidase M20 family)	1.670	0.016
12809603	CNDP2	CNDP dipeptidase 2 (metallopeptidase M20 family)	1.220	0.045
12750348	CNEP1R1	CTD nuclear envelope phosphatase 1 regulatory subunit 1	-1.960	0.001
12873243	CNGA1	cyclic nucleotide gated channel alpha 1	2.210	0.000
12698500	CNGA3	cyclic nucleotide gated channel alpha 3	1.470	0.023
12735315	CNIH4	cornichon family AMPA receptor auxiliary protein 4	1.470	0.007
12880668	CNN1	calponin 1	-1.670	0.039
12820997	CNNM1	cyclin and CBS domain divalent metal cation transport mediator 1	-1.430	0.006
12819138	CNNM2	cyclin and CBS domain divalent metal cation transport mediator 2	-1.790	0.003
12697953	CNNM3	cyclin and CBS domain divalent metal cation transport mediator 3	-1.640	0.005
12758561	CNOT1	CCR4-NOT transcription complex subunit 1	1.220	0.035
12699199	CNOT11	CCR4-NOT transcription complex subunit 11	-1.350	0.010
12886832	CNOT6	CCR4-NOT transcription complex subunit 6	-1.640	0.001
12874351	CNOT6L	CCR4-NOT transcription complex subunit 6 like	-2.510	0.000
12823705	CNOT7	CCR4-NOT transcription complex subunit 7	-1.210	0.006
12880456	CNOT8	CCR4-NOT transcription complex subunit 8	-1.380	0.004
12760627	CNP	2',3'-cyclic nucleotide 3' phosphodiesterase	-1.360	0.026
12858172	CNPY2	canopy FGF signaling regulator 2	1.260	0.003
12801630	CNPY3	canopy FGF signaling regulator 3	1.190	0.016
12778566	CNR2	cannabinoid receptor 2	1.730	0.018
12740915	CNST	consortin, connexin sorting protein	-2.060	0.000
12895030	CNTFR	ciliary neurotrophic factor receptor	1.360	0.032
12894487	CNTLN	centlein	-2.320	0.001
12799334	CNTN4	contactin 4	2.160	0.003
12890580	CNTRL	centriolin	-1.690	0.001
12849578	COA1	cytochrome c oxidase assembly factor 1 homolog	-1.380	0.001
12838856	COA7	cytochrome c oxidase assembly factor 7 (putative)	-2.220	0.012
12777627	COBLL1	cordon-bleu WH2 repeat protein like 1	-1.170	0.018
12770563	COG1	component of oligomeric golgi complex 1	-1.250	0.019
12828017	COG2	component of oligomeric golgi complex 2	-1.300	0.002
12710070	COG3	component of oligomeric golgi complex 3	-1.250	0.036
12752785	COG4	component of oligomeric golgi complex 4	-1.340	0.041
12852571	COG5	component of oligomeric golgi complex 5	-1.630	0.008
12815419	COG7	component of oligomeric golgi complex 7	-1.150	0.005
12759679	COG8	component of oligomeric golgi complex 8	-2.480	0.000
12768553	COIL	coilin	-1.730	0.042
12896694	COL10A1	collagen type X alpha 1	1.580	0.015
12836122	COL11A1	collagen type XI alpha 1	-1.440	0.010
12899625	COL12A1	collagen type XII alpha 1	-1.170	0.019
12827027	COL13A1	collagen type XIII alpha 1	1.350	0.047
12888697	COL15A1	collagen type XV alpha 1	-1.330	0.005
12822126	COL17A1	collagen type XVII alpha 1	1.330	0.002
12760992	COL1A1	collagen type I alpha 1	-1.310	0.049
12722663	COL22A1	collagen type XXII alpha 1	1.420	0.032
12887590	COL23A1	collagen type XXIII alpha 1	1.340	0.013
12872402	COL25A1	collagen type XXV alpha 1	1.670	0.004
12693610	COL4A3BP	collagen type IV alpha 3 binding protein	-1.530	0.008
12884190	COL5A3	collagen type V alpha 3	1.460	0.003
12845908	COL6A3	collagen type VI alpha 3	1.220	0.004
12794790	COL7A1	collagen type VII alpha 1	1.400	0.007
12840647	COL8A2	collagen type VIII alpha 2	-1.350	0.007
12836876	COL9A2	collagen type IX alpha 2	1.320	0.040
12721402	COL9A3	collagen type IX alpha 3	1.490	0.005
12895289	COLEC11	collectin subfamily member 11	1.830	0.003
12809257	COLEC12	collectin subfamily member 12	1.350	0.008
12741558	COLGALT2	collagen beta(1-O)galactosyltransferase 2	1.270	0.017
12701509	COMMD1	copper metabolism domain containing 1	1.250	0.047
12679782	COMMD2	COMM domain containing 2	-3.030	0.000
12717277	COMMD3	COMM domain containing 3	1.160	0.025
12724377	COMMD5	COMM domain containing 5	-1.350	0.050
12712963	Commd6	COMM domain containing 6	1.640	0.022
12744761	Commd6	COMM domain containing 6	1.270	0.002
12719289	COMMD7	COMM domain containing 7	1.280	0.033
12873712	COMMD8	COMM domain containing 8	1.590	0.011
12731651	COMMD9	COMM domain containing 9	1.210	0.030
12729213	COPB1	coatomer protein complex subunit beta 1	1.250	0.016
12678652	COPB2	coatomer protein complex subunit beta 2	-1.440	0.003
12877380	COPE	coatomer protein complex subunit epsilon	1.340	0.002
12794461	COPG1	coatomer protein complex subunit gamma 1	1.370	0.019
12855278	COPG2	coatomer protein complex subunit gamma 2	1.360	0.016
12762018	COPRS	coordinator of PRMT5 and differentiation stimulator	1.400	0.006
12762177	COPS3	COP9 signalosome subunit 3	1.440	0.001
12872183	COPS4	COP9 signalosome subunit 4	1.620	0.001
12816502	COPS6	COP9 signalosome subunit 6	1.210	0.038
12864552	COPS7A	COP9 signalosome subunit 7A	1.180	0.042
12779513	COPS7B	COP9 signalosome subunit 7B	-1.640	0.010
12847648	COPS9	COP9 signalosome subunit 9	1.360	0.049
12867761	COQ10A	coenzyme Q10A	-1.380	0.000
12776437	COQ10B	coenzyme Q10B	-1.350	0.000
12873520	COQ2	coenzyme Q2, polyprenyltransferase	-1.170	0.041
12898602	COQ3	coenzyme Q3, methyltransferase	3.500	0.000
12699747	COQ4	coenzyme Q4	1.190	0.046
12688995	COQ6	coenzyme Q6, monooxygenase	1.730	0.012
12815409	COQ7	coenzyme Q7, hydroxylase	1.210	0.022
12874589	CORIN	corin, serine peptidase	1.820	0.007
12815240	CORO1A	coronin 1A	1.660	0.000
12742723	CORO1C	coronin 1C	-1.260	0.001
12691915	CORO2B	coronin 2B	1.320	0.047
12741412	CORT	cortistatin	1.790	0.003
12749304	COX4I1	cytochrome c oxidase subunit 4I1	1.500	0.001
12717171	COX4I2	cytochrome c oxidase subunit 4I2	1.390	0.001
12789204	COX5A	cytochrome c oxidase subunit 5A	1.240	0.002
12704097	COX5B	cytochrome c oxidase subunit 5B	1.760	0.007
12815253	COX6A2	cytochrome c oxidase subunit 6A2	1.590	0.001
12723463	Cox6c	cytochrome c oxidase subunit VIc	1.540	0.006
12755990	COX7A1	cytochrome c oxidase subunit 7A1	1.800	0.002
12899530	COX7A2	cytochrome c oxidase subunit 7A2	1.430	0.001
12707532	COX7A2L	cytochrome c oxidase subunit 7A2 like	1.680	0.000
12906547	COX7B	cytochrome c oxidase subunit 7B	-1.250	0.036
12876544	COX7B	cytochrome c oxidase subunit 7B	-1.880	0.042
12786685	COX8A	cytochrome c oxidase subunit 8A	-1.150	0.014
12680283	CP	ceruloplasmin (ferroxidase)	1.720	0.005
12849944	CPA5	carboxypeptidase A5	1.640	0.038
12872049	CPEB2	cytoplasmic polyadenylation element binding protein 2	-1.620	0.001
12822862	CPEB3	cytoplasmic polyadenylation element binding protein 3	-1.880	0.027
12786245	CPEB4	cytoplasmic polyadenylation element binding protein 4	1.290	0.006
12852081	CPED1	cadherin like and PC-esterase domain containing 1	-1.870	0.002
12873024	CPLX1	complexin 1	1.250	0.024
12693478	CPLX2	complexin 2	1.540	0.017
12810681	CPLX4	complexin 4	1.630	0.016
12859291	CPM	carboxypeptidase M	-1.360	0.001
12822850	CPN1	carboxypeptidase N subunit 1	2.800	0.000
12682338	CPN2	carboxypeptidase N subunit 2	-2.250	0.000
12720884	CPNE1	copine 1	1.100	0.023
12726026	CPNE3	copine 3	-1.130	0.008
12805132	CPNE5	copine 5	1.400	0.004
12694130	CPNE6	copine 6	1.240	0.004
12861257	CPNE8	copine 8	-2.110	0.002
12800759	CPNE9	copine family member 9	2.270	0.000
12736210	CPSF3L	cleavage and polyadenylation specific factor 3-like	1.480	0.000
12815150	CPSF4	cleavage and polyadenylation specific factor 4	-1.610	0.003
12868913	CPSF6	cleavage and polyadenylation specific factor 6	1.420	0.000
12833215	CPT1A	carnitine palmitoyltransferase 1A	-2.070	0.007
12751471	CPT1C	carnitine palmitoyltransferase 1C	1.890	0.001
12843141	CPT2	carnitine palmitoyltransferase 2	-2.890	0.000
12738803	CPTP	ceramide-1-phosphate transfer protein	-2.740	0.001
12716135	CPXM1	carboxypeptidase X (M14 family), member 1	1.510	0.022
12822715	CPXM2	carboxypeptidase X (M14 family), member 2	1.410	0.006
12836290	CRABP2	cellular retinoic acid binding protein 2	2.480	0.000
12860410	CRACR2A	calcium release activated channel regulator 2A	1.530	0.012
12812929	CRAMP1	cramped chromatin regulator homolog 1	-1.200	0.013
12736016	CRB1	crumbs 1, cell polarity complex component	1.720	0.010
12795294	CRBN	cereblon	-1.350	0.004
12811988	CRCP	CGRP receptor component	1.680	0.001
12774511	CREB1	cAMP responsive element binding protein 1	-1.440	0.013
12856171	CREB3L2	cAMP responsive element binding protein 3-like 2	-2.990	0.000
12885197	CREB3L3	cAMP responsive element binding protein 3-like 3	-1.760	0.020
12785577	CREBRF	CREB3 regulatory factor	1.970	0.005
12831543	CREBZF	CREB/ATF bZIP transcription factor	-1.660	0.019
12708314	CREG2	cellular repressor of E1A stimulated genes 2	-1.320	0.003
12859629	CRELD2	cysteine rich with EGF like domains 2	1.440	0.024
12720762	CREM	cAMP responsive element modulator	1.240	0.008
12850526	CRHR2	corticotropin releasing hormone receptor 2	1.340	0.021
12805403	CRISP2	cysteine rich secretory protein 2	1.210	0.036
12750022	CRISPLD2	cysteine rich secretory protein LCCL domain containing 2	2.160	0.008
12769888	CRK	v-crk avian sarcoma virus CT10 oncogene homolog	-1.400	0.008
12834289	CRLF2	cytokine receptor-like factor 2	1.630	0.008
12763990	CRLF3	cytokine receptor like factor 3	-1.660	0.007
12870406	CRMP1	collapsin response mediator protein 1	1.440	0.015
12852971	CROT	carnitine O-octanoyltransferase	-1.350	0.043
12839334	CRP	C-reactive protein, pentraxin-related	1.490	0.016
12730165	CRTAM	cytotoxic and regulatory T-cell molecule	1.360	0.007
12773269	CRTAP	cartilage associated protein	1.220	0.026
12840964	CRTC2	CREB regulated transcription coactivator 2	1.220	0.022
12749252	CRX	cone-rod homeobox	1.990	0.013
12780325	CRYBA2	crystallin beta A2	1.550	0.002
12742086	CRYBB2	crystallin beta B2	1.360	0.013
12742013	CRYBB3	crystallin beta B3	1.520	0.000
12680540	CRYBG3	crystallin beta-gamma domain containing 3	-2.160	0.000
12779988	CRYGA	crystallin gamma A	1.380	0.029
12854374	CRYGN	crystallin gamma N	1.520	0.001
12678675	CRYGS	crystallin gamma S	2.340	0.000
12709022	CRYL1	crystallin lambda 1	1.150	0.024
12835804	CRYZ	crystallin zeta	1.140	0.027
12860403	CSDC2	cold shock domain containing C2	-1.710	0.036
12838342	CSDE1	cold shock domain containing E1	1.130	0.002
12842594	CSF1	colony stimulating factor 1	-2.320	0.000
12724904	CSF2RA	colony stimulating factor 2 receptor alpha subunit	1.250	0.019
12760699	CSF3	colony stimulating factor 3	1.360	0.012
12837790	CSF3R	colony stimulating factor 3 receptor	1.520	0.029
12826085	CSGALNACT2	chondroitin sulfate N-acetylgalactosaminyltransferase 2	-1.430	0.010
12766978	CSHL1	chorionic somatomammotropin hormone like 1	1.550	0.019
12883560	CSNK1G3	casein kinase 1 gamma 3	-1.610	0.004
12806481	CSNK2B	casein kinase 2 beta	3.160	0.007
12722811	CSPP1	centrosome and spindle pole associated protein 1	-1.810	0.021
12783910	CSRNP3	cysteine and serine rich nuclear protein 3	1.450	0.027
12719799	CST11	cystatin 11	1.460	0.028
12716129	Cst13	cystatin 13	1.220	0.020
12717084	CST8	cystatin 8	1.310	0.049
12714073	CST9L	cystatin 9-like	1.510	0.032
12718616	CSTF1	cleavage stimulation factor subunit 1	-1.770	0.004
12821096	CSTF2T	cleavage stimulation factor subunit 2, tau variant	-1.760	0.020
12731496	CSTF3	cleavage stimulation factor subunit 3	2.490	0.001
12715647	CSTL1	cystatin like 1	2.480	0.024
12902246	CT83	cancer/testis antigen 83	1.390	0.035
12874122	CTBP1	C-terminal binding protein 1	1.420	0.001
12839139	CTBS	chitobiase	1.310	0.015
12770107	CTC1	CTS telomere maintenance complex component 1	-1.460	0.007
12751923	CTCF	CCCTC-binding factor	-1.780	0.005
12713233	CTCFL	CCCTC-binding factor like	1.980	0.005
12808982	CTDP1	CTD phosphatase subunit 1	1.350	0.008
12776719	CTDSP1	CTD small phosphatase 1	-2.510	0.001
12858031	CTDSP2	CTD small phosphatase 2	-2.520	0.001
12796617	CTDSPL	CTD small phosphatase like	-1.930	0.008
12812568	CTF1	cardiotrophin 1	-1.360	0.018
12899445	CTGF	connective tissue growth factor	-6.060	0.000
12725810	CTHRC1	collagen triple helix repeat containing 1	1.750	0.004
12808638	CTIF	CBP80/20-dependent translation initiation factor	1.100	0.008
12713776	CTNNBL1	catenin beta like 1	1.180	0.005
12727971	CTNND1	catenin delta 1	-1.460	0.009
12765241	CTNS	cystinosin, lysosomal cystine transporter	-2.100	0.025
12756100	CTRB1	chymotrypsinogen B1	2.190	0.003
12739448	CTRC	chymotrypsin C	1.480	0.012
12715356	CTSA	cathepsin A	-1.350	0.020
12789382	CTSG	cathepsin G	1.530	0.002
12792226	CTSH	cathepsin H	1.240	0.001
12838041	CTSK	cathepsin K	1.210	0.034
12890318	CTSL	cathepsin L	-1.490	0.021
12713983	CTSZ	cathepsin Z	1.120	0.049
12846842	CTTNBP2NL	CTTNBP2 N-terminal like	-3.230	0.000
12757926	CTU1	cytosolic thiouridylase subunit 1	-1.390	0.021
12693239	CTXN2	cortexin 2	1.490	0.027
12719803	CUBN	cubilin	2.510	0.002
12822300	CUEDC2	CUE domain containing 2	1.110	0.046
12710699	CUL4A	cullin 4A	1.180	0.004
12727406	CUL5	cullin 5	-1.490	0.004
12817180	CUX1	cut like homeobox 1	-1.890	0.039
12743193	CUX2	cut like homeobox 2	1.380	0.005
12729188	CWC15	CWC15 spliceosome-associated protein	-1.350	0.011
12779594	CWC22	CWC22 homolog, spliceosome-associated protein	-3.150	0.000
12797691	CX3CR1	C-X3-C motif chemokine receptor 1	1.630	0.029
12683338	CXADR	coxsackie virus and adenovirus receptor	-1.460	0.006
12762860	CXCL16	C-X-C motif chemokine ligand 16	-1.310	0.025
12872284	CXCL2	C-X-C motif chemokine ligand 2	-2.020	0.012
12726963	CXCR5	C-X-C motif chemokine receptor 5	1.560	0.014
12903671	CXorf23	chromosome X open reading frame 23	1.770	0.001
12905894	CXorf36	chromosome X open reading frame 36	1.440	0.008
12908119	CXorf57	chromosome X open reading frame 57	1.760	0.030
12905971	CXorf65	chromosome X open reading frame 65	1.360	0.044
12834915	CYB561A3	cytochrome b561 family member A3	-1.500	0.004
12750181	CYB5B	cytochrome b5 type B	-1.520	0.000
12735697	CYB5R1	cytochrome b5 reductase 1	-1.280	0.013
12782940	CYBRD1	cytochrome b reductase 1	-1.830	0.001
12879363	CYFIP2	cytoplasmic FMR1 interacting protein 2	-1.160	0.017
12762598	CYGB	cytoglobin	1.080	0.041
12845848	Cym	chymosin	1.850	0.003
12821429	CYP17A1	cytochrome P450 family 17 subfamily A member 1	-1.420	0.012
12789116	CYP1A1	cytochrome P450 family 1 subfamily A member 1	4.430	0.014
12777721	CYP20A1	cytochrome P450 family 20 subfamily A member 1	-1.140	0.040
12804601	CYP21A2	cytochrome P450 family 21 subfamily A member 2	2.190	0.001
12720728	CYP24A1	cytochrome P450 family 24 subfamily A member 1	1.570	0.011
12820705	CYP26A1	cytochrome P450 family 26 subfamily A member 1	-1.580	0.001
12820714	CYP26C1	cytochrome P450 family 26 subfamily C member 1	1.490	0.018
12776290	CYP27A1	cytochrome P450 family 27 subfamily A member 1	1.600	0.001
12861772	CYP27B1	cytochrome P450 family 27 subfamily B member 1	1.520	0.001
12779456	CYP27C1	cytochrome P450 family 27 subfamily C member 1	1.840	0.020
12820507	CYP2C18	cytochrome P450 family 2 subfamily C member 18	4.710	0.003
12821993	Cyp2c44	cytochrome P450, family 2, subfamily c, polypeptide 44	6.250	0.000
12820973	CYP2C9	cytochrome P450 family 2 subfamily C member 9	7.460	0.001
12820783	CYP2C9	cytochrome P450 family 2 subfamily C member 9	3.060	0.000
12821506	CYP2E1	cytochrome P450 family 2 subfamily E member 1	1.560	0.027
12758159	Cyp2g1	cytochrome P450, family 2, subfamily g, polypeptide 1	1.440	0.003
12838871	CYP2J2	cytochrome P450 family 2 subfamily J member 2	1.440	0.044
12875203	CYP2U1	cytochrome P450 family 2 subfamily U member 1	-3.240	0.001
12806109	CYP39A1	cytochrome P450 family 39 subfamily A member 1	-1.380	0.037
12817362	CYP3A4	cytochrome P450 family 3 subfamily A member 4	6.930	0.017
12816039	CYP3A4	cytochrome P450 family 3 subfamily A member 4	1.630	0.035
12884605	CYP4F2	cytochrome P450 family 4 subfamily F member 2	1.940	0.019
12725595	CYP7B1	cytochrome P450 family 7 subfamily B member 1	-1.550	0.022
12843892	CYR61	cysteine rich angiogenic inducer 61	-5.890	0.000
12760345	CYTH1	cytohesin 1	-1.740	0.002
12818431	CYTH3	cytohesin 3	-1.220	0.041
12689200	DAAM1	dishevelled associated activator of morphogenesis 1	-4.430	0.003
12803894	DAAM2	dishevelled associated activator of morphogenesis 2	1.440	0.012
12785383	DAB2	DAB2, clathrin adaptor protein	-1.700	0.003
12702416	DAB2IP	DAB2 interacting protein	-1.820	0.011
12758846	DACT3	dishevelled-binding antagonist of beta-catenin 3	1.360	0.010
12691879	DAD1	defender against cell death 1	-1.400	0.034
12797945	DAG1	dystroglycan 1	-1.370	0.007
12831075	DAGLA	diacylglycerol lipase alpha	-1.210	0.015
12748035	DAO	D-amino-acid oxidase	1.220	0.018
12891606	DAPK1	death associated protein kinase 1	-2.160	0.000
12690214	DAPK2	death-associated protein kinase 2	1.560	0.004
12736974	DARS2	aspartyl-tRNA synthetase 2, mitochondrial	-1.870	0.001
12777430	DAW1	dynein assembly factor with WD repeats 1	1.770	0.001
12868029	DAZAP2	DAZ associated protein 2	-1.790	0.001
12698384	DBH	dopamine beta-hydroxylase	1.450	0.001
12779585	DBI	diazepam binding inhibitor (GABA receptor modulator, acyl-CoA binding protein)	-1.250	0.010
12767703	Dbil5	diazepam binding inhibitor-like 5	1.270	0.010
12883887	DBN1	drebrin 1	-1.290	0.002
12714434	DBNDD2	dysbindin domain containing 2	1.280	0.007
12681176	DBR1	debranching RNA lariats 1	-2.090	0.020
12889977	DCAF10	DDB1 and CUL4 associated factor 10	2.100	0.018
12894227	DCAF12	DDB1 and CUL4 associated factor 12	-1.450	0.000
12887304	DCAF15	DDB1 and CUL4 associated factor 15	-1.300	0.012
12697740	DCAF5	DDB1 and CUL4 associated factor 5	-1.900	0.003
12763478	DCAF7	DDB1 and CUL4 associated factor 7	-1.620	0.010
12837617	DCAF8	DDB1 and CUL4 associated factor 8	-1.420	0.006
12899189	DCBLD1	discoidin, CUB and LCCL domain containing 1	-2.320	0.001
12685136	DCBLD2	discoidin, CUB and LCCL domain containing 2	-1.600	0.000
12808372	DCC	DCC netrin 1 receptor	-1.390	0.039
12733601	DCDC1	doublecortin domain containing 1	1.700	0.014
12800953	DCDC2	doublecortin domain containing 2	1.680	0.003
12781579	DCDC2B	doublecortin domain containing 2B	2.270	0.005
12892333	DCDC2C	doublecortin domain containing 2C	1.250	0.022
12871503	DCK	deoxycytidine kinase	-1.780	0.001
12747533	DCLK2	doublecortin like kinase 2	1.430	0.047
12794874	DCLK3	doublecortin like kinase 3	1.680	0.005
12846963	DCLRE1B	DNA cross-link repair 1B	-2.000	0.000
12719630	DCLRE1C	DNA cross-link repair 1C	-1.770	0.000
12863901	DCN	decorin	-1.860	0.009
12797434	DCP1A	decapping mRNA 1A	-1.520	0.010
12838883	DCST2	DC-STAMP domain containing 2	1.500	0.028
12860523	DCTN2	dynactin subunit 2	1.260	0.003
12893781	DCTN3	dynactin subunit 3	1.330	0.006
12887633	DCTN4	dynactin subunit 4	-1.260	0.000
12823954	DCTN6	dynactin subunit 6	-2.200	0.005
12681981	DCUN1D1	defective in cullin neddylation 1 domain containing 1	-1.920	0.024
12713011	DCUN1D2	defective in cullin neddylation 1 domain containing 2	1.550	0.023
12815458	DCUN1D3	defective in cullin neddylation 1 domain containing 3	-2.010	0.008
12803382	DDAH2	dimethylarginine dimethylaminohydrolase 2	-1.520	0.038
12693689	DDHD1	DDHD domain containing 1	-1.910	0.000
12823929	DDHD2	DDHD domain containing 2	-1.460	0.021
12733095	DDI1	DNA damage inducible 1 homolog 1	1.310	0.050
12835088	DDIAS	DNA damage induced apoptosis suppressor	-2.220	0.001
12870781	DDIT4L	DNA damage inducible transcript 4 like	-2.610	0.009
12862467	DDN	dendrin	1.350	0.029
12896602	DDO	D-aspartate oxidase	-1.380	0.039
12776148	DDOST	dolichyl-diphosphooligosaccharide--protein glycosyltransferase non-catalytic subunit	1.240	0.034
12806211	DDR1	discoidin domain receptor tyrosine kinase 1	-1.320	0.040
12744515	DDT	D-dopachrome tautomerase	1.470	0.005
12858066	DDX11	DEAD/H-box helicase 11	-1.190	0.037
12757460	DDX19B	DEAD-box helicase 19B	1.360	0.016
12845742	DDX20	DEAD-box helicase 20	-1.280	0.010
12827219	DDX21	DEAD-box helicase 21	-1.790	0.031
12861406	DDX23	DEAD-box helicase 23	-1.940	0.000
12830142	DDX25	DEAD-box helicase 25	2.640	0.020
12715105	DDX27	DEAD-box helicase 27	1.390	0.038
12803360	DDX39B	DEAD-box helicase 39B	-1.810	0.000
12907898	DDX3X	DEAD-box helicase 3, X-linked	-1.740	0.000
12787087	DDX4	DEAD-box helicase 4	1.720	0.026
12883851	DDX41	DEAD-box helicase 41	-1.450	0.001
12867269	DDX47	DEAD-box helicase 47	-1.600	0.004
12886657	DDX49	DEAD-box helicase 49	1.590	0.012
12771671	DDX5	DEAD-box helicase 5	-1.180	0.035
12769431	DDX52	DEAD-box helicase 52	-1.320	0.029
12747481	DDX54	DEAD-box helicase 54	1.540	0.029
12849682	DDX56	DEAD-box helicase 56	-1.400	0.015
12739549	DDX59	DEAD-box helicase 59	-1.340	0.002
12732054	DDX6	DEAD-box helicase 6	-1.700	0.000
12830155	DEAF1	DEAF1, transcription factor	-1.150	0.014
12840449	DEDD	death effector domain containing	-1.290	0.000
12753012	DEDD2	death effector domain containing 2	-1.510	0.013
12802203	DEF6	DEF6, guanine nucleotide exchange factor	1.970	0.001
12721116	DEFB119	defensin beta 119	1.410	0.002
12738972	DEGS1	delta(4)-desaturase, sphingolipid 1	-2.130	0.002
12793620	DEGS2	delta(4)-desaturase, sphingolipid 2	-1.310	0.033
12803419	DEK	DEK proto-oncogene	-1.200	0.023
12705645	DENND1A	DENN domain containing 1A	-1.460	0.048
12739683	DENND1B	DENN domain containing 1B	-1.250	0.017
12878655	DENND1C	DENN domain containing 1C	1.250	0.046
12836428	DENND2D	DENN domain containing 2D	-1.430	0.004
12694827	DENND4A	DENN domain containing 4A	-1.960	0.001
12894805	DENND4C	DENN domain containing 4C	-2.270	0.000
12730301	DENND5A	DENN domain containing 5A	-1.630	0.003
12859771	DENND5B	DENN domain containing 5B	-1.680	0.010
12796582	DENND6A	DENN domain containing 6A	-1.230	0.015
12863385	DENND6B	DENN domain containing 6B	1.200	0.018
12839301	DEPDC1	DEP domain containing 1	-4.270	0.000
12786454	DEPDC1B	DEP domain containing 1B	-2.590	0.000
12743008	DEPDC5	DEP domain containing 5	-1.550	0.003
12723553	DEPTOR	DEP domain containing MTOR-interacting protein	1.510	0.011
12748006	DERL3	derlin 3	1.490	0.011
12774318	DES	desmin	-1.300	0.014
12868324	DESI1	desumoylating isopeptidase 1	1.240	0.034
12793626	DET1	de-etiolated homolog 1 (Arabidopsis)	-1.160	0.049
12818560	DEXI	Dexi homolog	-1.220	0.033
12739360	DFFB	DNA fragmentation factor subunit beta	1.410	0.005
12851996	DFNA5	DFNA5, deafness associated tumor suppressor	-1.790	0.001
12894567	DFNB31	deafness, autosomal recessive 31	1.230	0.036
12784461	DFNB59	deafness, autosomal recessive 59	1.410	0.006
12864719	DGKA	diacylglycerol kinase alpha	-2.490	0.002
12838134	DGKD	diacylglycerol kinase delta	-1.640	0.002
12764767	DGKE	diacylglycerol kinase epsilon	-1.710	0.001
12680684	DGKG	diacylglycerol kinase gamma	1.260	0.010
12710288	DGKH	diacylglycerol kinase eta	-2.070	0.008
12874362	DGKQ	diacylglycerol kinase theta	1.320	0.012
12705028	DGUOK	deoxyguanosine kinase	1.470	0.000
12753939	DHDH	dihydrodiol dehydrogenase	1.340	0.035
12758530	DHODH	dihydroorotate dehydrogenase (quinone)	1.250	0.013
12877459	DHPS	deoxyhypusine synthase	1.330	0.004
12690195	DHRS1	dehydrogenase/reductase (SDR family) member 1	-1.810	0.033
12762566	DHRS11	dehydrogenase/reductase (SDR family) member 11	1.600	0.006
12711480	DHRS12	dehydrogenase/reductase (SDR family) member 12	1.450	0.046
12770324	DHRS13	dehydrogenase/reductase (SDR family) member 13	-1.160	0.030
12693416	DHRS4	dehydrogenase/reductase (SDR family) member 4	1.350	0.012
12694667	DHRS7	dehydrogenase/reductase (SDR family) member 7	-1.410	0.002
12780359	DHRS9	dehydrogenase/reductase (SDR family) member 9	-5.100	0.000
12800567	DHX30	DEAH-box helicase 30	-1.530	0.006
12822648	DHX32	DEAH-box helicase 32 (putative)	-1.300	0.001
12679558	DHX36	DEAH-box helicase 36	-1.600	0.000
12757724	DHX38	DEAH-box helicase 38	1.490	0.003
12764393	DHX40	DEAH-box helicase 40	-1.210	0.023
12768779	DHX58	DEXH-box helicase 58	1.320	0.022
12709849	DIAPH3	diaphanous related formin 3	-1.140	0.035
12791786	DICER1	dicer 1, ribonuclease III	-2.970	0.000
12785401	DIMT1	DIM1 dimethyladenosine transferase 1 homolog	-2.750	0.043
12847982	DIO1	deiodinase, iodothyronine type I	1.970	0.017
12693799	DIO2	deiodinase, iodothyronine, type II	1.370	0.008
12680623	DIP2A	disco interacting protein 2 homolog A	-1.290	0.009
12865508	DIP2B	disco interacting protein 2 homolog B	-1.440	0.004
12716382	DIP2C	disco interacting protein 2 homolog C	-1.320	0.011
12881989	DIRAS1	DIRAS family GTP binding RAS like 1	1.510	0.012
12891439	DIRAS2	DIRAS family GTP binding RAS like 2	1.380	0.049
12836423	DIRAS3	DIRAS family GTP binding RAS like 3	1.300	0.008
12682731	DIRC2	disrupted in renal carcinoma 2	-1.190	0.018
12776831	DIS3L2	DIS3 like 3'-5' exoribonuclease 2	-1.240	0.029
12826987	DISC1	disrupted in schizophrenia 1	1.500	0.012
12729740	DIXDC1	DIX domain containing 1	-1.660	0.002
12821626	DKK1	dickkopf WNT signaling pathway inhibitor 1	1.440	0.025
12872256	DKK2	dickkopf WNT signaling pathway inhibitor 2	-3.100	0.005
12727678	DLAT	dihydrolipoamide S-acetyltransferase	-1.630	0.037
12823815	DLC1	DLC1 Rho GTPase activating protein	-2.540	0.001
12851031	DLD	dihydrolipoamide dehydrogenase	-1.410	0.002
12797204	DLEC1	deleted in lung and esophageal cancer 1	1.420	0.004
12687289	DLG1	discs large homolog 1, scribble cell polarity complex component	-1.310	0.006
12907867	DLG3	discs large homolog 3	-1.340	0.036
12810037	DLGAP1	discs large homolog associated protein 1	1.140	0.008
12694290	DLGAP5	discs large homolog associated protein 5	-2.130	0.000
12689684	DLL4	delta-like 4 (Drosophila)	1.720	0.016
12688475	DLST	dihydrolipoamide S-succinyltransferase	1.250	0.013
12782063	DLX1	distal-less homeobox 1	1.860	0.005
12770578	DLX4	distal-less homeobox 4	-1.740	0.000
12905512	Dmd	dystrophin	-1.520	0.021
12757161	DMPK	dystrophia myotonica protein kinase	1.480	0.001
12892540	DMRT1	doublesex and mab-3 related transcription factor 1	1.790	0.003
12893790	DMRT2	doublesex and mab-3 related transcription factor 2	1.920	0.003
12893061	DMRT3	doublesex and mab-3 related transcription factor 3	-1.600	0.016
12844996	DMRTB1	DMRT like family B with proline rich C-terminal 1	1.320	0.007
12886787	DMXL1	Dmx like 1	-1.660	0.001
12692314	DMXL2	Dmx like 2	-2.190	0.001
12828817	DNA2	DNA replication helicase/nuclease 2	-1.740	0.023
12752279	DNAAF1	dynein (axonemal) assembly factor 1	1.600	0.015
12800154	DNAH1	dynein axonemal heavy chain 1	1.350	0.000
12766056	DNAH17	dynein axonemal heavy chain 17	2.100	0.005
12766241	DNAH2	dynein axonemal heavy chain 2	4.230	0.001
12802426	DNAH8	dynein axonemal heavy chain 8	2.140	0.000
12771769	DNAI2	dynein axonemal intermediate chain 2	1.890	0.022
12790479	DNAJA4	DnaJ heat shock protein family (Hsp40) member A4	1.590	0.001
12880985	DNAJB1	DnaJ heat shock protein family (Hsp40) member B1	-3.270	0.005
12828466	DNAJB12	DnaJ heat shock protein family (Hsp40) member B12	-2.000	0.000
12728307	DNAJB13	DnaJ heat shock protein family (Hsp40) member B13	1.810	0.001
12872038	DNAJB14	DnaJ heat shock protein family (Hsp40) member B14	-2.130	0.004
12847198	DNAJB4	DnaJ heat shock protein family (Hsp40) member B4	-3.330	0.008
12891564	DNAJB5	DnaJ heat shock protein family (Hsp40) member B5	-3.050	0.001
12855730	DNAJB9	DnaJ heat shock protein family (Hsp40) member B9	-2.560	0.005
12683672	DNAJC13	DnaJ heat shock protein family (Hsp40) member C13	-1.120	0.044
12856944	DNAJC14	DnaJ heat shock protein family (Hsp40) member C14	-2.030	0.001
12739508	DNAJC16	DnaJ heat shock protein family (Hsp40) member C16	-1.760	0.002
12886637	DNAJC18	DnaJ heat shock protein family (Hsp40) member C18	-1.310	0.033
12856418	DNAJC19	DnaJ heat shock protein family (Hsp40) member C19	-1.380	0.017
12866079	DNAJC22	DnaJ heat shock protein family (Hsp40) member C22	-1.790	0.015
12702138	DNAJC27	DnaJ heat shock protein family (Hsp40) member C27	-1.630	0.016
12682794	DNAJC28	DnaJ heat shock protein family (Hsp40) member C28	1.230	0.021
12814070	DNAJC30	DnaJ heat shock protein family (Hsp40) member C30	-1.990	0.001
12708106	DNAJC5G	DnaJ heat shock protein family (Hsp40) member C5 gamma	1.540	0.025
12842868	DNAJC6	DnaJ heat shock protein family (Hsp40) member C6	-2.650	0.006
12771397	DNAJC7	DnaJ heat shock protein family (Hsp40) member C7	1.450	0.013
12691034	DNAL1	dynein axonemal light chain 1	-1.410	0.001
12845808	DNALI1	dynein axonemal light intermediate chain 1	-1.400	0.017
12811457	DNASE1	deoxyribonuclease I	1.380	0.046
12908337	DNASE1L1	deoxyribonuclease I-like 1	-1.440	0.025
12885969	DND1	DND microRNA-mediated repression inhibitor 1	1.530	0.015
12733630	DNHD1	dynein heavy chain domain 1	1.410	0.010
12878698	DNM2	dynamin 2	1.230	0.042
12823252	DNMBP	dynamin binding protein	-2.400	0.000
12780762	DNPEP	aspartyl aminopeptidase	1.270	0.008
12806605	DNPH1	2'-deoxynucleoside 5'-phosphate N-hydrolase 1	1.240	0.005
12818872	DNTT	DNA nucleotidylexotransferase	1.340	0.047
12714094	DNTTIP1	deoxynucleotidyltransferase, terminal, interacting protein 1	1.280	0.022
12813289	DOC2A	double C2 domain alpha	1.240	0.030
12835071	Doc2g	double C2, gamma	1.410	0.018
12785437	DOCK2	dedicator of cytokinesis 2	1.980	0.004
12799441	DOCK3	dedicator of cytokinesis 3	-1.130	0.013
12851048	DOCK4	dedicator of cytokinesis 4	-2.840	0.001
12889361	DOCK5	dedicator of cytokinesis 5	-1.410	0.000
12884252	DOCK6	dedicator of cytokinesis 6	-1.390	0.027
12840345	DOCK7	dedicator of cytokinesis 7	-1.890	0.002
12892381	DOCK8	dedicator of cytokinesis 8	-2.360	0.000
12712905	DOCK9	dedicator of cytokinesis 9	-1.190	0.046
12705749	DOK1	docking protein 1	-1.450	0.042
12893797	DOK2	docking protein 2	1.470	0.010
12885430	DOK3	docking protein 3	1.440	0.003
12809073	DOK6	docking protein 6	1.470	0.023
12706410	DOLK	dolichol kinase	-2.290	0.003
12699001	DOLPP1	dolichyldiphosphatase 1	-1.270	0.017
12680915	DONSON	downstream neighbor of SON	-1.780	0.010
12898680	DOPEY1	dopey family member 1	-4.170	0.001
12680337	DOPEY2	dopey family member 2	-1.920	0.003
12878534	DOT1L	DOT1 like histone H3K79 methyltransferase	-1.940	0.000
12732977	DPAGT1	dolichyl-phosphate N-acetylglucosaminephosphotransferase 1	-1.410	0.012
12751638	DPEP1	dipeptidase 1 (renal)	1.640	0.017
12759505	DPEP3	dipeptidase 3	1.440	0.007
12847884	DPH2	DPH2 homolog	-1.400	0.007
12837416	DPH5	diphthamide biosynthesis 5	-1.360	0.029
12720437	DPM1	dolichyl-phosphate mannosyltransferase polypeptide 1, catalytic subunit	1.520	0.003
12706234	DPM2	dolichyl-phosphate mannosyltransferase polypeptide 2, regulatory subunit	-2.140	0.001
12837509	DPM3	dolichyl-phosphate mannosyltransferase subunit 3	1.260	0.006
12879490	DPP9	dipeptidyl peptidase 9	1.400	0.006
12686644	DPPA2	developmental pluripotency associated 2	1.880	0.040
12851293	DPY19L1	dpy-19 like 1 (C. elegans)	-1.920	0.005
12850609	DPY19L2	dpy-19 like 2	1.370	0.023
12752171	DPY19L3	dpy-19 like 3 (C. elegans)	1.690	0.030
12725626	DPY19L4	dpy-19 like 4 (C. elegans)	-1.490	0.042
12835816	DPYD	dihydropyrimidine dehydrogenase	-2.530	0.003
12891069	DPYSL2	dihydropyrimidinase like 2	-1.660	0.002
12703380	DPYSL5	dihydropyrimidinase like 5	-1.900	0.010
12700322	DQX1	DEAQ-box RNA dependent ATPase 1	1.730	0.001
12847254	DR1	down-regulator of transcription 1	-1.440	0.001
12861066	DRAM1	DNA damage regulated autophagy modulator 1	-1.720	0.036
12841553	DRAM2	DNA damage regulated autophagy modulator 2	-1.680	0.002
12831680	DRAP1	DR1 associated protein 1	1.670	0.001
12704994	DRC1	dynein regulatory complex subunit 1	1.230	0.040
12771233	DRC3	dynein regulatory complex subunit 3	1.610	0.012
12749951	DRC7	dynein regulatory complex subunit 7	1.400	0.014
12730735	DRD2	dopamine receptor D2	1.340	0.000
12686035	DRD3	dopamine receptor D3	1.330	0.002
12744103	DRG1	developmentally regulated GTP binding protein 1	1.580	0.003
12828213	DRGX	dorsal root ganglia homeobox	1.790	0.018
12786344	DROSHA	drosha ribonuclease III	-1.540	0.025
12905178	DRP2	dystrophin related protein 2	1.380	0.003
12807489	DSC2	desmocollin 2	-1.950	0.000
12733029	DSCAML1	Down syndrome cell adhesion molecule like 1	1.430	0.021
12683999	DSCR3	DSCR3 arrestin fold containing	-1.300	0.017
12900189	DSE	dermatan sulfate epimerase	-1.240	0.034
12808521	DSEL	dermatan sulfate epimerase-like	-1.890	0.000
12809392	DSG2	desmoglein 2	-1.410	0.015
12718797	DSN1	DSN1 homolog, MIS12 kinetochore complex component	-1.340	0.012
12802955	DST	dystonin	-1.850	0.008
12714968	DSTN	destrin, actin depolymerizing factor	1.270	0.023
12740412	DSTYK	dual serine/threonine and tyrosine protein kinase	-1.650	0.011
12715092	DTD1	D-tyrosyl-tRNA deacylase 1	1.490	0.007
12740723	DTL	denticleless E3 ubiquitin protein ligase homolog	-2.480	0.006
12881492	DTWD2	DTW domain containing 2	-1.460	0.043
12742583	DTX1	deltex 1	1.450	0.005
12813471	DTX2	deltex 2, E3 ubiquitin ligase	-1.580	0.014
12860371	DTX3	deltex 3, E3 ubiquitin ligase	1.190	0.034
12680464	DTX3L	deltex 3 like, E3 ubiquitin ligase	-3.170	0.010
12843603	DTYMK	deoxythymidylate kinase	1.710	0.001
12692503	DUOX2	dual oxidase 2	1.610	0.005
12765647	DUS1L	dihydrouridine synthase 1 like	1.340	0.006
[truncated: 8,929 more rows]
